# Supplementary material for: Transcriptomic profiling of SARS-CoV-2 infected human cell lines identifies HSP90 as target for COVID-19 therapy
Source: iScience. 2021 Feb 6;24(3):102151. doi: 10.1016/j.isci.2021.102151 (PMC7866843; doi:10.1016/j.isci.2021.102151)
Supplement: Table S3. Junction spanning-reads from viral RNA, related to Figure 1 [file mmc2.xlsx]

## Sheet: Sheet1
Supplementary Table S3
CHR	START	END	STRAND	INTRON_MOTIF	ANNOTATED	UNIQ_MAP_CROSS	MULTIMAP_CROSS	MAX_ALN_OVERHANG	SAMPLE
SARSCoV1	62	26342	0	0	0	2	0	16	polya-Caco2-S1-4h-A-rep1
SARSCoV1	64	28102	0	0	0	2	0	30	polya-Caco2-S1-4h-A-rep1
SARSCoV1	65	27264	0	0	0	1	0	22	polya-Caco2-S1-4h-A-rep1
SARSCoV1	843	28901	0	0	0	1	0	17	polya-Caco2-S1-4h-A-rep1
SARSCoV1	1233	28751	0	0	0	1	0	21	polya-Caco2-S1-4h-A-rep1
SARSCoV1	1822	28696	0	0	0	2	0	36	polya-Caco2-S1-4h-A-rep1
SARSCoV1	1935	28557	2	2	0	1	0	35	polya-Caco2-S1-4h-A-rep1
SARSCoV1	2130	28160	0	0	0	1	0	20	polya-Caco2-S1-4h-A-rep1
SARSCoV1	3337	27154	0	0	0	1	0	38	polya-Caco2-S1-4h-A-rep1
SARSCoV1	3339	26492	0	0	0	1	0	16	polya-Caco2-S1-4h-A-rep1
SARSCoV1	4300	28548	0	0	0	1	0	35	polya-Caco2-S1-4h-A-rep1
SARSCoV1	9551	9585	0	0	0	1	0	34	polya-Caco2-S1-4h-A-rep1
SARSCoV1	25847	28662	0	0	0	1	0	32	polya-Caco2-S1-4h-A-rep1
SARSCoV1	26145	27097	1	1	0	2	0	28	polya-Caco2-S1-4h-A-rep1
SARSCoV1	27011	28821	0	0	0	1	0	37	polya-Caco2-S1-4h-A-rep1
SARSCoV1	27225	27305	0	0	0	1	0	23	polya-Caco2-S1-4h-A-rep1
SARSCoV1	27290	27987	0	0	0	1	0	32	polya-Caco2-S1-4h-A-rep1
SARSCoV1	27349	27742	1	1	0	1	0	36	polya-Caco2-S1-4h-A-rep1
SARSCoV1	27639	27967	0	0	0	1	0	14	polya-Caco2-S1-4h-A-rep1
SARSCoV1	27668	27762	0	0	0	1	0	15	polya-Caco2-S1-4h-A-rep1
SARSCoV1	27713	28038	0	0	0	1	0	32	polya-Caco2-S1-4h-A-rep1
SARSCoV1	27753	28134	0	0	0	1	0	24	polya-Caco2-S1-4h-A-rep1
SARSCoV1	27761	28110	0	0	0	1	0	25	polya-Caco2-S1-4h-A-rep1
SARSCoV1	27828	27873	0	0	0	1	0	30	polya-Caco2-S1-4h-A-rep1
SARSCoV1	28343	28710	0	0	0	1	0	31	polya-Caco2-S1-4h-A-rep1
SARSCoV1	28349	28534	0	0	0	1	0	19	polya-Caco2-S1-4h-A-rep1
SARSCoV1	29203	29227	0	0	0	1	0	20	polya-Caco2-S1-4h-A-rep1
SARSCoV1	29543	29660	0	0	0	6	1	29	polya-Caco2-S1-4h-A-rep1
SARSCoV1	29544	29661	0	0	0	1	0	22	polya-Caco2-S1-4h-A-rep1
SARSCoV1	60	27767	0	0	0	1	0	31	polya-Caco2-S1-12h-B-rep1
SARSCoV1	62	26342	0	0	0	477	0	38	polya-Caco2-S1-12h-B-rep1
SARSCoV1	62	26369	0	0	0	1	0	35	polya-Caco2-S1-12h-B-rep1
SARSCoV1	62	27767	0	0	0	18	0	37	polya-Caco2-S1-12h-B-rep1
SARSCoV1	63	21481	0	0	0	26	0	34	polya-Caco2-S1-12h-B-rep1
SARSCoV1	63	25255	2	2	0	99	0	38	polya-Caco2-S1-12h-B-rep1
SARSCoV1	63	28101	0	0	0	1	0	24	polya-Caco2-S1-12h-B-rep1
SARSCoV1	64	27262	0	0	0	22	0	35	polya-Caco2-S1-12h-B-rep1
SARSCoV1	64	27263	0	0	0	3	0	23	polya-Caco2-S1-12h-B-rep1
SARSCoV1	64	28102	0	0	0	733	0	38	polya-Caco2-S1-12h-B-rep1
SARSCoV1	64	28115	0	0	0	1	0	27	polya-Caco2-S1-12h-B-rep1
SARSCoV1	65	26741	0	0	0	1	0	14	polya-Caco2-S1-12h-B-rep1
SARSCoV1	65	26910	0	0	0	1	0	30	polya-Caco2-S1-12h-B-rep1
SARSCoV1	65	27264	0	0	0	256	0	34	polya-Caco2-S1-12h-B-rep1
SARSCoV1	65	27265	0	0	0	2	0	23	polya-Caco2-S1-12h-B-rep1
SARSCoV1	66	26350	0	0	0	8	0	33	polya-Caco2-S1-12h-B-rep1
SARSCoV1	66	26915	0	0	0	2	0	16	polya-Caco2-S1-12h-B-rep1
SARSCoV1	67	21263	0	0	0	1	0	36	polya-Caco2-S1-12h-B-rep1
SARSCoV1	67	21865	0	0	0	3	0	32	polya-Caco2-S1-12h-B-rep1
SARSCoV1	67	26108	0	0	0	33	0	23	polya-Caco2-S1-12h-B-rep1
SARSCoV1	67	26912	0	0	0	126	0	36	polya-Caco2-S1-12h-B-rep1
SARSCoV1	67	28083	0	0	0	1	0	32	polya-Caco2-S1-12h-B-rep1
SARSCoV1	69	24190	0	0	0	1	0	23	polya-Caco2-S1-12h-B-rep1
SARSCoV1	69	26377	0	0	0	1	0	23	polya-Caco2-S1-12h-B-rep1
SARSCoV1	69	29104	0	0	0	1	0	25	polya-Caco2-S1-12h-B-rep1
SARSCoV1	69	29231	0	0	0	1	0	21	polya-Caco2-S1-12h-B-rep1
SARSCoV1	72	25265	2	2	0	1	0	13	polya-Caco2-S1-12h-B-rep1
SARSCoV1	72	27355	2	2	0	1	0	23	polya-Caco2-S1-12h-B-rep1
SARSCoV1	72	28111	2	2	0	3	0	28	polya-Caco2-S1-12h-B-rep1
SARSCoV1	72	28662	0	0	0	2	0	35	polya-Caco2-S1-12h-B-rep1
SARSCoV1	73	27274	0	0	0	1	0	33	polya-Caco2-S1-12h-B-rep1
SARSCoV1	73	28110	0	0	0	2	0	36	polya-Caco2-S1-12h-B-rep1
SARSCoV1	74	27273	0	0	0	2	0	28	polya-Caco2-S1-12h-B-rep1
SARSCoV1	74	28112	0	0	0	1	0	34	polya-Caco2-S1-12h-B-rep1
SARSCoV1	76	26356	0	0	0	1	0	12	polya-Caco2-S1-12h-B-rep1
SARSCoV1	77	27275	0	0	0	1	0	27	polya-Caco2-S1-12h-B-rep1
SARSCoV1	137	27291	0	0	0	1	0	29	polya-Caco2-S1-12h-B-rep1
SARSCoV1	300	28103	0	0	0	2	0	37	polya-Caco2-S1-12h-B-rep1
SARSCoV1	314	28518	0	0	0	1	0	29	polya-Caco2-S1-12h-B-rep1
SARSCoV1	334	28901	0	0	0	1	0	33	polya-Caco2-S1-12h-B-rep1
SARSCoV1	371	29569	0	0	0	1	0	31	polya-Caco2-S1-12h-B-rep1
SARSCoV1	475	27008	0	0	0	1	0	21	polya-Caco2-S1-12h-B-rep1
SARSCoV1	480	29306	0	0	0	3	0	30	polya-Caco2-S1-12h-B-rep1
SARSCoV1	737	29119	0	0	0	1	0	30	polya-Caco2-S1-12h-B-rep1
SARSCoV1	738	29200	0	0	0	4	0	35	polya-Caco2-S1-12h-B-rep1
SARSCoV1	742	29006	0	0	0	1	0	21	polya-Caco2-S1-12h-B-rep1
SARSCoV1	747	29081	0	0	0	1	0	15	polya-Caco2-S1-12h-B-rep1
SARSCoV1	753	29123	0	0	0	2	0	31	polya-Caco2-S1-12h-B-rep1
SARSCoV1	755	29133	0	0	0	5	0	31	polya-Caco2-S1-12h-B-rep1
SARSCoV1	812	28546	2	2	0	1	0	25	polya-Caco2-S1-12h-B-rep1
SARSCoV1	819	29294	0	0	0	3	0	37	polya-Caco2-S1-12h-B-rep1
SARSCoV1	824	28600	0	0	0	1	0	27	polya-Caco2-S1-12h-B-rep1
SARSCoV1	825	29297	0	0	0	1	0	35	polya-Caco2-S1-12h-B-rep1
SARSCoV1	826	28108	0	0	0	1	0	30	polya-Caco2-S1-12h-B-rep1
SARSCoV1	829	29191	0	0	0	2	0	16	polya-Caco2-S1-12h-B-rep1
SARSCoV1	831	29305	0	0	0	5	0	29	polya-Caco2-S1-12h-B-rep1
SARSCoV1	833	29120	0	0	0	1	0	33	polya-Caco2-S1-12h-B-rep1
SARSCoV1	834	28951	2	2	0	1	0	21	polya-Caco2-S1-12h-B-rep1
SARSCoV1	836	27753	0	0	0	1	0	37	polya-Caco2-S1-12h-B-rep1
SARSCoV1	836	28951	0	0	0	1	0	30	polya-Caco2-S1-12h-B-rep1
SARSCoV1	836	29285	0	0	0	1	0	23	polya-Caco2-S1-12h-B-rep1
SARSCoV1	837	29022	0	0	0	3	0	24	polya-Caco2-S1-12h-B-rep1
SARSCoV1	838	28435	0	0	0	1	0	33	polya-Caco2-S1-12h-B-rep1
SARSCoV1	843	29317	0	0	0	1	0	13	polya-Caco2-S1-12h-B-rep1
SARSCoV1	851	28178	0	0	0	1	0	33	polya-Caco2-S1-12h-B-rep1
SARSCoV1	887	28856	0	0	0	2	0	25	polya-Caco2-S1-12h-B-rep1
SARSCoV1	899	28911	0	0	0	2	0	38	polya-Caco2-S1-12h-B-rep1
SARSCoV1	907	28861	0	0	0	1	0	31	polya-Caco2-S1-12h-B-rep1
SARSCoV1	909	28336	0	0	0	3	0	36	polya-Caco2-S1-12h-B-rep1
SARSCoV1	911	28603	0	0	0	1	0	22	polya-Caco2-S1-12h-B-rep1
SARSCoV1	933	27780	2	6	0	1	0	12	polya-Caco2-S1-12h-B-rep1
SARSCoV1	940	28542	0	0	0	1	0	23	polya-Caco2-S1-12h-B-rep1
SARSCoV1	942	28100	0	0	0	2	0	20	polya-Caco2-S1-12h-B-rep1
SARSCoV1	943	28407	0	0	0	1	0	14	polya-Caco2-S1-12h-B-rep1
SARSCoV1	964	28296	0	0	0	1	0	26	polya-Caco2-S1-12h-B-rep1
SARSCoV1	967	28545	0	0	0	1	0	25	polya-Caco2-S1-12h-B-rep1
SARSCoV1	1021	29193	0	0	0	2	0	15	polya-Caco2-S1-12h-B-rep1
SARSCoV1	1027	28966	0	0	0	1	0	18	polya-Caco2-S1-12h-B-rep1
SARSCoV1	1035	28119	0	0	0	3	0	21	polya-Caco2-S1-12h-B-rep1
SARSCoV1	1048	28104	0	0	0	1	0	21	polya-Caco2-S1-12h-B-rep1
SARSCoV1	1049	28875	0	0	0	1	0	18	polya-Caco2-S1-12h-B-rep1
SARSCoV1	1050	28548	0	0	0	1	0	36	polya-Caco2-S1-12h-B-rep1
SARSCoV1	1052	29281	0	0	0	1	0	24	polya-Caco2-S1-12h-B-rep1
SARSCoV1	1061	26781	0	0	0	3	0	20	polya-Caco2-S1-12h-B-rep1
SARSCoV1	1073	25988	0	0	0	1	0	17	polya-Caco2-S1-12h-B-rep1
SARSCoV1	1081	28299	0	0	0	1	0	36	polya-Caco2-S1-12h-B-rep1
SARSCoV1	1081	28542	0	0	0	1	0	20	polya-Caco2-S1-12h-B-rep1
SARSCoV1	1084	28960	1	1	0	2	0	37	polya-Caco2-S1-12h-B-rep1
SARSCoV1	1087	29329	0	0	0	1	0	29	polya-Caco2-S1-12h-B-rep1
SARSCoV1	1097	29111	0	0	0	2	0	25	polya-Caco2-S1-12h-B-rep1
SARSCoV1	1098	28885	0	0	0	1	0	24	polya-Caco2-S1-12h-B-rep1
SARSCoV1	1099	18764	0	0	0	1	0	14	polya-Caco2-S1-12h-B-rep1
SARSCoV1	1099	25947	0	0	0	1	0	23	polya-Caco2-S1-12h-B-rep1
SARSCoV1	1101	28102	0	0	0	1	0	38	polya-Caco2-S1-12h-B-rep1
SARSCoV1	1110	26425	0	0	0	1	0	29	polya-Caco2-S1-12h-B-rep1
SARSCoV1	1111	26723	0	0	0	1	0	37	polya-Caco2-S1-12h-B-rep1
SARSCoV1	1130	29236	0	0	0	1	0	29	polya-Caco2-S1-12h-B-rep1
SARSCoV1	1134	27789	0	0	0	1	0	14	polya-Caco2-S1-12h-B-rep1
SARSCoV1	1146	26479	0	0	0	1	0	29	polya-Caco2-S1-12h-B-rep1
SARSCoV1	1166	28390	1	3	0	1	0	38	polya-Caco2-S1-12h-B-rep1
SARSCoV1	1187	29149	0	0	0	1	0	16	polya-Caco2-S1-12h-B-rep1
SARSCoV1	1214	28871	0	0	0	2	0	26	polya-Caco2-S1-12h-B-rep1
SARSCoV1	1221	28986	2	2	0	2	0	17	polya-Caco2-S1-12h-B-rep1
SARSCoV1	1233	28862	0	0	0	1	0	12	polya-Caco2-S1-12h-B-rep1
SARSCoV1	1243	29230	0	0	0	2	0	24	polya-Caco2-S1-12h-B-rep1
SARSCoV1	1253	28508	0	0	0	1	0	33	polya-Caco2-S1-12h-B-rep1
SARSCoV1	1268	26588	0	0	0	2	0	35	polya-Caco2-S1-12h-B-rep1
SARSCoV1	1273	26735	0	0	0	1	0	28	polya-Caco2-S1-12h-B-rep1
SARSCoV1	1292	29306	0	0	0	2	0	35	polya-Caco2-S1-12h-B-rep1
SARSCoV1	1293	26181	0	0	0	1	0	22	polya-Caco2-S1-12h-B-rep1
SARSCoV1	1303	28569	0	0	0	1	0	25	polya-Caco2-S1-12h-B-rep1
SARSCoV1	1304	28144	0	0	0	2	0	27	polya-Caco2-S1-12h-B-rep1
SARSCoV1	1307	29297	0	0	0	1	0	16	polya-Caco2-S1-12h-B-rep1
SARSCoV1	1308	29057	0	0	0	1	0	16	polya-Caco2-S1-12h-B-rep1
SARSCoV1	1310	28576	0	0	0	1	0	28	polya-Caco2-S1-12h-B-rep1
SARSCoV1	1311	28250	0	0	0	1	0	18	polya-Caco2-S1-12h-B-rep1
SARSCoV1	1332	28611	0	0	0	1	0	20	polya-Caco2-S1-12h-B-rep1
SARSCoV1	1352	27272	1	5	0	1	0	30	polya-Caco2-S1-12h-B-rep1
SARSCoV1	1353	1547	0	0	0	1	0	13	polya-Caco2-S1-12h-B-rep1
SARSCoV1	1359	29278	0	0	0	2	0	21	polya-Caco2-S1-12h-B-rep1
SARSCoV1	1362	28571	0	0	0	2	0	36	polya-Caco2-S1-12h-B-rep1
SARSCoV1	1362	28967	0	0	0	1	0	19	polya-Caco2-S1-12h-B-rep1
SARSCoV1	1363	28077	0	0	0	1	0	21	polya-Caco2-S1-12h-B-rep1
SARSCoV1	1367	28573	0	0	0	1	0	36	polya-Caco2-S1-12h-B-rep1
SARSCoV1	1372	29100	0	0	0	2	0	27	polya-Caco2-S1-12h-B-rep1
SARSCoV1	1385	10403	0	0	0	1	0	16	polya-Caco2-S1-12h-B-rep1
SARSCoV1	1387	28417	0	0	0	3	0	23	polya-Caco2-S1-12h-B-rep1
SARSCoV1	1388	28600	0	0	0	5	0	30	polya-Caco2-S1-12h-B-rep1
SARSCoV1	1393	27956	0	0	0	1	0	21	polya-Caco2-S1-12h-B-rep1
SARSCoV1	1395	28313	0	0	0	2	0	21	polya-Caco2-S1-12h-B-rep1
SARSCoV1	1399	29123	0	0	0	1	0	36	polya-Caco2-S1-12h-B-rep1
SARSCoV1	1412	28162	0	0	0	2	0	35	polya-Caco2-S1-12h-B-rep1
SARSCoV1	1415	1496	0	0	0	1	0	17	polya-Caco2-S1-12h-B-rep1
SARSCoV1	1420	28546	0	0	0	2	0	27	polya-Caco2-S1-12h-B-rep1
SARSCoV1	1423	28574	0	0	0	5	0	25	polya-Caco2-S1-12h-B-rep1
SARSCoV1	1453	28184	2	2	0	2	0	23	polya-Caco2-S1-12h-B-rep1
SARSCoV1	1453	29094	0	0	0	1	0	29	polya-Caco2-S1-12h-B-rep1
SARSCoV1	1465	28695	0	0	0	2	0	28	polya-Caco2-S1-12h-B-rep1
SARSCoV1	1475	28827	0	0	0	2	0	22	polya-Caco2-S1-12h-B-rep1
SARSCoV1	1500	29117	2	2	0	1	0	38	polya-Caco2-S1-12h-B-rep1
SARSCoV1	1514	28570	0	0	0	5	0	35	polya-Caco2-S1-12h-B-rep1
SARSCoV1	1514	28903	0	0	0	2	0	30	polya-Caco2-S1-12h-B-rep1
SARSCoV1	1515	29074	0	0	0	1	0	29	polya-Caco2-S1-12h-B-rep1
SARSCoV1	1518	29010	0	0	0	5	0	36	polya-Caco2-S1-12h-B-rep1
SARSCoV1	1538	27430	0	0	0	1	0	18	polya-Caco2-S1-12h-B-rep1
SARSCoV1	1557	28500	0	0	0	3	0	30	polya-Caco2-S1-12h-B-rep1
SARSCoV1	1558	28292	0	0	0	2	0	36	polya-Caco2-S1-12h-B-rep1
SARSCoV1	1558	29148	0	0	0	1	0	36	polya-Caco2-S1-12h-B-rep1
SARSCoV1	1563	28355	0	0	0	2	0	35	polya-Caco2-S1-12h-B-rep1
SARSCoV1	1571	28293	0	0	0	1	0	34	polya-Caco2-S1-12h-B-rep1
SARSCoV1	1581	28409	0	0	0	1	0	23	polya-Caco2-S1-12h-B-rep1
SARSCoV1	1586	29119	0	0	0	1	0	34	polya-Caco2-S1-12h-B-rep1
SARSCoV1	1588	27488	0	0	0	2	0	34	polya-Caco2-S1-12h-B-rep1
SARSCoV1	1589	28682	0	0	0	1	0	13	polya-Caco2-S1-12h-B-rep1
SARSCoV1	1590	29202	0	0	0	1	0	21	polya-Caco2-S1-12h-B-rep1
SARSCoV1	1606	28233	0	0	0	2	0	31	polya-Caco2-S1-12h-B-rep1
SARSCoV1	1612	28400	0	0	0	7	0	36	polya-Caco2-S1-12h-B-rep1
SARSCoV1	1612	29169	2	2	0	1	1	22	polya-Caco2-S1-12h-B-rep1
SARSCoV1	1627	28317	0	0	0	1	0	21	polya-Caco2-S1-12h-B-rep1
SARSCoV1	1634	28823	0	0	0	1	0	21	polya-Caco2-S1-12h-B-rep1
SARSCoV1	1646	29022	0	0	0	1	0	16	polya-Caco2-S1-12h-B-rep1
SARSCoV1	1668	28349	0	0	0	1	0	28	polya-Caco2-S1-12h-B-rep1
SARSCoV1	1669	27624	0	0	0	1	0	18	polya-Caco2-S1-12h-B-rep1
SARSCoV1	1670	28515	0	0	0	4	0	31	polya-Caco2-S1-12h-B-rep1
SARSCoV1	1671	28056	0	0	0	1	0	26	polya-Caco2-S1-12h-B-rep1
SARSCoV1	1674	28316	0	0	0	1	0	24	polya-Caco2-S1-12h-B-rep1
SARSCoV1	1689	28959	0	0	0	4	0	38	polya-Caco2-S1-12h-B-rep1
SARSCoV1	1694	28848	0	0	0	1	0	19	polya-Caco2-S1-12h-B-rep1
SARSCoV1	1709	28100	0	0	0	2	0	19	polya-Caco2-S1-12h-B-rep1
SARSCoV1	1710	24147	0	0	0	1	0	21	polya-Caco2-S1-12h-B-rep1
SARSCoV1	1740	28581	0	0	0	1	0	16	polya-Caco2-S1-12h-B-rep1
SARSCoV1	1760	28864	0	0	0	1	0	30	polya-Caco2-S1-12h-B-rep1
SARSCoV1	1774	27621	0	0	0	2	0	26	polya-Caco2-S1-12h-B-rep1
SARSCoV1	1776	25948	2	6	0	1	0	13	polya-Caco2-S1-12h-B-rep1
SARSCoV1	1788	29133	0	0	0	1	0	23	polya-Caco2-S1-12h-B-rep1
SARSCoV1	1816	26609	0	0	0	1	0	34	polya-Caco2-S1-12h-B-rep1
SARSCoV1	1838	22806	0	0	0	1	0	31	polya-Caco2-S1-12h-B-rep1
SARSCoV1	1841	28139	0	0	0	2	0	32	polya-Caco2-S1-12h-B-rep1
SARSCoV1	1852	28506	0	0	0	1	0	19	polya-Caco2-S1-12h-B-rep1
SARSCoV1	1883	28312	2	2	0	3	0	28	polya-Caco2-S1-12h-B-rep1
SARSCoV1	1888	25338	0	0	0	1	0	38	polya-Caco2-S1-12h-B-rep1
SARSCoV1	1888	28697	0	0	0	1	0	24	polya-Caco2-S1-12h-B-rep1
SARSCoV1	1910	29183	0	0	0	1	0	24	polya-Caco2-S1-12h-B-rep1
SARSCoV1	1913	29072	0	0	0	1	0	31	polya-Caco2-S1-12h-B-rep1
SARSCoV1	1941	26128	0	0	0	1	0	21	polya-Caco2-S1-12h-B-rep1
SARSCoV1	1943	28169	2	2	0	1	0	15	polya-Caco2-S1-12h-B-rep1
SARSCoV1	1946	29227	0	0	0	1	0	35	polya-Caco2-S1-12h-B-rep1
SARSCoV1	1948	28143	0	0	0	2	0	21	polya-Caco2-S1-12h-B-rep1
SARSCoV1	1952	28540	0	0	0	3	0	38	polya-Caco2-S1-12h-B-rep1
SARSCoV1	1954	23584	0	0	0	1	0	17	polya-Caco2-S1-12h-B-rep1
SARSCoV1	1954	25497	0	0	0	1	0	36	polya-Caco2-S1-12h-B-rep1
SARSCoV1	1973	1995	0	0	0	1	0	36	polya-Caco2-S1-12h-B-rep1
SARSCoV1	1988	28699	0	0	0	1	0	29	polya-Caco2-S1-12h-B-rep1
SARSCoV1	2015	26032	0	0	0	1	0	36	polya-Caco2-S1-12h-B-rep1
SARSCoV1	2016	25008	0	0	0	1	0	25	polya-Caco2-S1-12h-B-rep1
SARSCoV1	2020	27703	0	0	0	1	0	29	polya-Caco2-S1-12h-B-rep1
SARSCoV1	2021	29168	0	0	0	1	0	30	polya-Caco2-S1-12h-B-rep1
SARSCoV1	2022	26759	0	0	0	1	0	24	polya-Caco2-S1-12h-B-rep1
SARSCoV1	2026	28161	0	0	0	2	0	35	polya-Caco2-S1-12h-B-rep1
SARSCoV1	2035	22824	2	2	0	1	0	13	polya-Caco2-S1-12h-B-rep1
SARSCoV1	2070	29088	0	0	0	1	0	37	polya-Caco2-S1-12h-B-rep1
SARSCoV1	2085	22196	0	0	0	1	0	28	polya-Caco2-S1-12h-B-rep1
SARSCoV1	2112	28130	0	0	0	2	0	29	polya-Caco2-S1-12h-B-rep1
SARSCoV1	2112	28502	0	0	0	3	0	37	polya-Caco2-S1-12h-B-rep1
SARSCoV1	2113	28822	0	0	0	2	0	25	polya-Caco2-S1-12h-B-rep1
SARSCoV1	2126	2146	0	0	0	1	0	25	polya-Caco2-S1-12h-B-rep1
SARSCoV1	2127	28548	0	0	0	1	0	28	polya-Caco2-S1-12h-B-rep1
SARSCoV1	2132	28302	0	0	0	1	0	30	polya-Caco2-S1-12h-B-rep1
SARSCoV1	2135	29361	0	0	0	2	0	35	polya-Caco2-S1-12h-B-rep1
SARSCoV1	2137	28356	0	0	0	1	0	21	polya-Caco2-S1-12h-B-rep1
SARSCoV1	2139	28964	0	0	0	2	0	18	polya-Caco2-S1-12h-B-rep1
SARSCoV1	2143	28995	0	0	0	1	0	28	polya-Caco2-S1-12h-B-rep1
SARSCoV1	2146	27711	0	0	0	1	0	28	polya-Caco2-S1-12h-B-rep1
SARSCoV1	2148	28785	0	0	0	1	0	32	polya-Caco2-S1-12h-B-rep1
SARSCoV1	2151	29119	0	0	0	3	0	36	polya-Caco2-S1-12h-B-rep1
SARSCoV1	2164	28524	0	0	0	1	0	31	polya-Caco2-S1-12h-B-rep1
SARSCoV1	2168	24923	0	0	0	1	0	25	polya-Caco2-S1-12h-B-rep1
SARSCoV1	2174	22820	0	0	0	1	0	23	polya-Caco2-S1-12h-B-rep1
SARSCoV1	2198	27967	2	2	0	1	0	20	polya-Caco2-S1-12h-B-rep1
SARSCoV1	2212	28421	0	0	0	3	0	27	polya-Caco2-S1-12h-B-rep1
SARSCoV1	2218	28915	0	0	0	1	0	12	polya-Caco2-S1-12h-B-rep1
SARSCoV1	2227	26187	0	0	0	1	0	17	polya-Caco2-S1-12h-B-rep1
SARSCoV1	2228	28863	0	0	0	1	0	16	polya-Caco2-S1-12h-B-rep1
SARSCoV1	2244	25916	0	0	0	2	0	17	polya-Caco2-S1-12h-B-rep1
SARSCoV1	2245	28698	0	0	0	1	0	12	polya-Caco2-S1-12h-B-rep1
SARSCoV1	2246	29164	0	0	0	2	0	33	polya-Caco2-S1-12h-B-rep1
SARSCoV1	2259	23139	0	0	0	1	0	36	polya-Caco2-S1-12h-B-rep1
SARSCoV1	2259	28886	0	0	0	1	0	35	polya-Caco2-S1-12h-B-rep1
SARSCoV1	2260	25216	0	0	0	1	0	29	polya-Caco2-S1-12h-B-rep1
SARSCoV1	2260	26158	0	0	0	1	0	24	polya-Caco2-S1-12h-B-rep1
SARSCoV1	2261	25127	0	0	0	1	0	17	polya-Caco2-S1-12h-B-rep1
SARSCoV1	2261	29108	0	0	0	2	0	18	polya-Caco2-S1-12h-B-rep1
SARSCoV1	2264	28315	0	0	0	2	0	23	polya-Caco2-S1-12h-B-rep1
SARSCoV1	2271	29306	0	0	0	2	0	28	polya-Caco2-S1-12h-B-rep1
SARSCoV1	2290	25007	0	0	0	1	0	15	polya-Caco2-S1-12h-B-rep1
SARSCoV1	2292	28447	0	0	0	1	0	36	polya-Caco2-S1-12h-B-rep1
SARSCoV1	2298	28556	0	0	0	1	0	36	polya-Caco2-S1-12h-B-rep1
SARSCoV1	2312	26215	0	0	0	1	0	24	polya-Caco2-S1-12h-B-rep1
SARSCoV1	2315	29338	0	0	0	1	0	12	polya-Caco2-S1-12h-B-rep1
SARSCoV1	2323	2451	0	0	0	1	0	34	polya-Caco2-S1-12h-B-rep1
SARSCoV1	2323	28732	0	0	0	1	0	29	polya-Caco2-S1-12h-B-rep1
SARSCoV1	2325	29124	0	0	0	1	0	26	polya-Caco2-S1-12h-B-rep1
SARSCoV1	2327	29126	0	0	0	1	0	23	polya-Caco2-S1-12h-B-rep1
SARSCoV1	2328	29011	0	0	0	1	0	27	polya-Caco2-S1-12h-B-rep1
SARSCoV1	2335	28589	0	0	0	3	0	20	polya-Caco2-S1-12h-B-rep1
SARSCoV1	2336	28600	1	5	0	1	0	17	polya-Caco2-S1-12h-B-rep1
SARSCoV1	2338	28362	0	0	0	1	0	26	polya-Caco2-S1-12h-B-rep1
SARSCoV1	2339	29317	0	0	0	1	0	16	polya-Caco2-S1-12h-B-rep1
SARSCoV1	2340	28474	0	0	0	1	0	24	polya-Caco2-S1-12h-B-rep1
SARSCoV1	2343	29147	0	0	0	3	0	16	polya-Caco2-S1-12h-B-rep1
SARSCoV1	2361	4216	1	1	0	1	0	24	polya-Caco2-S1-12h-B-rep1
SARSCoV1	2428	22507	0	0	0	1	0	23	polya-Caco2-S1-12h-B-rep1
SARSCoV1	2429	29028	0	0	0	1	0	18	polya-Caco2-S1-12h-B-rep1
SARSCoV1	2437	27071	0	0	0	1	0	24	polya-Caco2-S1-12h-B-rep1
SARSCoV1	2447	27775	0	0	0	1	0	37	polya-Caco2-S1-12h-B-rep1
SARSCoV1	2451	28843	0	0	0	1	0	13	polya-Caco2-S1-12h-B-rep1
SARSCoV1	2472	29326	0	0	0	1	0	34	polya-Caco2-S1-12h-B-rep1
SARSCoV1	2473	25515	0	0	0	2	0	28	polya-Caco2-S1-12h-B-rep1
SARSCoV1	2480	28160	0	0	0	1	0	25	polya-Caco2-S1-12h-B-rep1
SARSCoV1	2490	24471	0	0	0	1	0	36	polya-Caco2-S1-12h-B-rep1
SARSCoV1	2497	29145	0	0	0	2	0	14	polya-Caco2-S1-12h-B-rep1
SARSCoV1	2506	20922	0	0	0	1	0	14	polya-Caco2-S1-12h-B-rep1
SARSCoV1	2506	29120	0	0	0	1	0	12	polya-Caco2-S1-12h-B-rep1
SARSCoV1	2507	29350	0	0	0	2	0	36	polya-Caco2-S1-12h-B-rep1
SARSCoV1	2514	27124	0	0	0	1	0	15	polya-Caco2-S1-12h-B-rep1
SARSCoV1	2548	28695	0	0	0	2	0	30	polya-Caco2-S1-12h-B-rep1
SARSCoV1	2556	28548	0	0	0	1	0	14	polya-Caco2-S1-12h-B-rep1
SARSCoV1	2558	28968	0	0	0	1	0	24	polya-Caco2-S1-12h-B-rep1
SARSCoV1	2561	28942	0	0	0	2	0	36	polya-Caco2-S1-12h-B-rep1
SARSCoV1	2566	28569	0	0	0	2	0	38	polya-Caco2-S1-12h-B-rep1
SARSCoV1	2575	28747	0	0	0	1	0	35	polya-Caco2-S1-12h-B-rep1
SARSCoV1	2587	29355	0	0	0	1	0	36	polya-Caco2-S1-12h-B-rep1
SARSCoV1	2589	28355	0	0	0	2	0	22	polya-Caco2-S1-12h-B-rep1
SARSCoV1	2590	29134	0	0	0	1	0	29	polya-Caco2-S1-12h-B-rep1
SARSCoV1	2601	28390	0	0	0	2	0	35	polya-Caco2-S1-12h-B-rep1
SARSCoV1	2609	27699	0	0	0	3	0	33	polya-Caco2-S1-12h-B-rep1
SARSCoV1	2613	23550	0	0	0	1	0	33	polya-Caco2-S1-12h-B-rep1
SARSCoV1	2613	28936	0	0	0	2	0	32	polya-Caco2-S1-12h-B-rep1
SARSCoV1	2615	28976	0	0	0	1	0	14	polya-Caco2-S1-12h-B-rep1
SARSCoV1	2617	28011	1	1	0	2	0	35	polya-Caco2-S1-12h-B-rep1
SARSCoV1	2619	29323	0	0	0	3	0	37	polya-Caco2-S1-12h-B-rep1
SARSCoV1	2620	23002	0	0	0	1	0	13	polya-Caco2-S1-12h-B-rep1
SARSCoV1	2638	28812	0	0	0	1	0	28	polya-Caco2-S1-12h-B-rep1
SARSCoV1	2640	28578	0	0	0	2	0	29	polya-Caco2-S1-12h-B-rep1
SARSCoV1	2654	24223	0	0	0	1	0	20	polya-Caco2-S1-12h-B-rep1
SARSCoV1	2654	25322	0	0	0	1	0	19	polya-Caco2-S1-12h-B-rep1
SARSCoV1	2660	28235	0	0	0	1	0	26	polya-Caco2-S1-12h-B-rep1
SARSCoV1	2675	28546	2	2	0	2	0	15	polya-Caco2-S1-12h-B-rep1
SARSCoV1	2677	28335	0	0	0	1	0	23	polya-Caco2-S1-12h-B-rep1
SARSCoV1	2774	28795	0	0	0	2	0	27	polya-Caco2-S1-12h-B-rep1
SARSCoV1	2775	28319	0	0	0	1	0	36	polya-Caco2-S1-12h-B-rep1
SARSCoV1	2792	28301	0	0	0	8	0	37	polya-Caco2-S1-12h-B-rep1
SARSCoV1	2796	28292	0	0	0	1	0	30	polya-Caco2-S1-12h-B-rep1
SARSCoV1	2797	28329	0	0	0	1	0	15	polya-Caco2-S1-12h-B-rep1
SARSCoV1	2804	28389	0	0	0	1	0	34	polya-Caco2-S1-12h-B-rep1
SARSCoV1	2806	28434	0	0	0	1	0	30	polya-Caco2-S1-12h-B-rep1
SARSCoV1	2867	27991	0	0	0	1	0	20	polya-Caco2-S1-12h-B-rep1
SARSCoV1	2868	28874	0	0	0	1	0	35	polya-Caco2-S1-12h-B-rep1
SARSCoV1	2885	28855	0	0	0	1	0	21	polya-Caco2-S1-12h-B-rep1
SARSCoV1	2888	28962	0	0	0	1	0	33	polya-Caco2-S1-12h-B-rep1
SARSCoV1	2920	29066	0	0	0	2	0	25	polya-Caco2-S1-12h-B-rep1
SARSCoV1	2922	28664	0	0	0	3	0	32	polya-Caco2-S1-12h-B-rep1
SARSCoV1	2931	28763	0	0	0	1	0	33	polya-Caco2-S1-12h-B-rep1
SARSCoV1	2932	28302	2	4	0	1	0	25	polya-Caco2-S1-12h-B-rep1
SARSCoV1	2932	28593	0	0	0	1	0	37	polya-Caco2-S1-12h-B-rep1
SARSCoV1	2936	28571	0	0	0	1	0	35	polya-Caco2-S1-12h-B-rep1
SARSCoV1	2936	28902	0	0	0	1	0	31	polya-Caco2-S1-12h-B-rep1
SARSCoV1	2949	29132	0	0	0	1	0	17	polya-Caco2-S1-12h-B-rep1
SARSCoV1	2950	28962	0	0	0	1	0	17	polya-Caco2-S1-12h-B-rep1
SARSCoV1	2951	2990	0	0	0	1	0	18	polya-Caco2-S1-12h-B-rep1
SARSCoV1	2951	3093	0	0	0	1	0	32	polya-Caco2-S1-12h-B-rep1
SARSCoV1	2975	25332	0	0	0	3	0	32	polya-Caco2-S1-12h-B-rep1
SARSCoV1	3014	26435	0	0	0	1	0	38	polya-Caco2-S1-12h-B-rep1
SARSCoV1	3026	28900	0	0	0	1	0	33	polya-Caco2-S1-12h-B-rep1
SARSCoV1	3049	28663	0	0	0	1	0	33	polya-Caco2-S1-12h-B-rep1
SARSCoV1	3072	25622	0	0	0	1	0	25	polya-Caco2-S1-12h-B-rep1
SARSCoV1	3072	27064	0	0	0	2	0	19	polya-Caco2-S1-12h-B-rep1
SARSCoV1	3072	28962	0	0	0	1	0	27	polya-Caco2-S1-12h-B-rep1
SARSCoV1	3076	22569	0	0	0	1	0	23	polya-Caco2-S1-12h-B-rep1
SARSCoV1	3084	28569	0	0	0	1	0	15	polya-Caco2-S1-12h-B-rep1
SARSCoV1	3086	29119	0	0	0	1	0	32	polya-Caco2-S1-12h-B-rep1
SARSCoV1	3091	29027	0	0	0	2	0	27	polya-Caco2-S1-12h-B-rep1
SARSCoV1	3092	24798	0	0	0	1	0	31	polya-Caco2-S1-12h-B-rep1
SARSCoV1	3092	26583	0	0	0	1	0	20	polya-Caco2-S1-12h-B-rep1
SARSCoV1	3096	24778	0	0	0	1	0	25	polya-Caco2-S1-12h-B-rep1
SARSCoV1	3099	27341	0	0	0	1	0	34	polya-Caco2-S1-12h-B-rep1
SARSCoV1	3107	29200	0	0	0	1	0	15	polya-Caco2-S1-12h-B-rep1
SARSCoV1	3113	24823	0	0	0	1	0	24	polya-Caco2-S1-12h-B-rep1
SARSCoV1	3113	28324	0	0	0	1	0	27	polya-Caco2-S1-12h-B-rep1
SARSCoV1	3114	19587	1	1	0	1	0	22	polya-Caco2-S1-12h-B-rep1
SARSCoV1	3116	28009	0	0	0	1	0	19	polya-Caco2-S1-12h-B-rep1
SARSCoV1	3116	28317	0	0	0	2	0	26	polya-Caco2-S1-12h-B-rep1
SARSCoV1	3125	28570	0	0	0	4	0	27	polya-Caco2-S1-12h-B-rep1
SARSCoV1	3129	28559	0	0	0	1	0	19	polya-Caco2-S1-12h-B-rep1
SARSCoV1	3137	28697	0	0	0	1	0	16	polya-Caco2-S1-12h-B-rep1
SARSCoV1	3155	28700	0	0	0	1	0	18	polya-Caco2-S1-12h-B-rep1
SARSCoV1	3156	28821	0	0	0	2	0	28	polya-Caco2-S1-12h-B-rep1
SARSCoV1	3161	28555	0	0	0	2	0	33	polya-Caco2-S1-12h-B-rep1
SARSCoV1	3180	28556	0	0	0	1	0	22	polya-Caco2-S1-12h-B-rep1
SARSCoV1	3191	28710	0	0	0	3	0	37	polya-Caco2-S1-12h-B-rep1
SARSCoV1	3193	28546	0	0	0	2	0	34	polya-Caco2-S1-12h-B-rep1
SARSCoV1	3197	28545	0	0	0	1	0	24	polya-Caco2-S1-12h-B-rep1
SARSCoV1	3237	24931	0	0	0	1	0	17	polya-Caco2-S1-12h-B-rep1
SARSCoV1	3239	28702	0	0	0	1	0	18	polya-Caco2-S1-12h-B-rep1
SARSCoV1	3245	28554	0	0	0	2	0	23	polya-Caco2-S1-12h-B-rep1
SARSCoV1	3261	28537	0	0	0	1	0	32	polya-Caco2-S1-12h-B-rep1
SARSCoV1	3262	25298	0	0	0	1	0	29	polya-Caco2-S1-12h-B-rep1
SARSCoV1	3262	28505	0	0	0	8	0	36	polya-Caco2-S1-12h-B-rep1
SARSCoV1	3262	28528	0	0	0	1	0	31	polya-Caco2-S1-12h-B-rep1
SARSCoV1	3271	25284	1	1	0	1	0	35	polya-Caco2-S1-12h-B-rep1
SARSCoV1	3298	29108	2	2	0	1	0	21	polya-Caco2-S1-12h-B-rep1
SARSCoV1	3308	21770	0	0	0	1	0	13	polya-Caco2-S1-12h-B-rep1
SARSCoV1	3309	26099	0	0	0	1	0	13	polya-Caco2-S1-12h-B-rep1
SARSCoV1	3311	23572	0	0	0	1	0	13	polya-Caco2-S1-12h-B-rep1
SARSCoV1	3311	29067	0	0	0	1	0	27	polya-Caco2-S1-12h-B-rep1
SARSCoV1	3312	28705	0	0	0	1	0	26	polya-Caco2-S1-12h-B-rep1
SARSCoV1	3318	28571	0	0	0	1	0	36	polya-Caco2-S1-12h-B-rep1
SARSCoV1	3318	28706	0	0	0	2	0	33	polya-Caco2-S1-12h-B-rep1
SARSCoV1	3337	28552	0	0	0	1	0	18	polya-Caco2-S1-12h-B-rep1
SARSCoV1	3348	28963	0	0	0	2	0	18	polya-Caco2-S1-12h-B-rep1
SARSCoV1	3350	28706	1	1	0	1	0	12	polya-Caco2-S1-12h-B-rep1
SARSCoV1	3356	29254	0	0	0	1	0	31	polya-Caco2-S1-12h-B-rep1
SARSCoV1	3398	27783	0	0	0	1	0	29	polya-Caco2-S1-12h-B-rep1
SARSCoV1	3399	27967	0	0	0	1	0	18	polya-Caco2-S1-12h-B-rep1
SARSCoV1	3401	28552	1	1	0	1	0	15	polya-Caco2-S1-12h-B-rep1
SARSCoV1	3404	28285	1	1	0	1	0	29	polya-Caco2-S1-12h-B-rep1
SARSCoV1	3410	28543	0	0	0	3	0	19	polya-Caco2-S1-12h-B-rep1
SARSCoV1	3419	28926	0	0	0	4	0	36	polya-Caco2-S1-12h-B-rep1
SARSCoV1	3421	25517	2	2	0	2	0	35	polya-Caco2-S1-12h-B-rep1
SARSCoV1	3421	28603	2	2	0	1	0	19	polya-Caco2-S1-12h-B-rep1
SARSCoV1	3428	21624	0	0	0	1	0	14	polya-Caco2-S1-12h-B-rep1
SARSCoV1	3430	28567	0	0	0	3	0	22	polya-Caco2-S1-12h-B-rep1
SARSCoV1	3433	28703	0	0	0	1	0	21	polya-Caco2-S1-12h-B-rep1
SARSCoV1	3437	29083	0	0	0	3	0	30	polya-Caco2-S1-12h-B-rep1
SARSCoV1	3437	29122	0	0	0	1	0	17	polya-Caco2-S1-12h-B-rep1
SARSCoV1	3437	29126	0	0	0	1	0	20	polya-Caco2-S1-12h-B-rep1
SARSCoV1	3438	28402	0	0	0	1	0	14	polya-Caco2-S1-12h-B-rep1
SARSCoV1	3438	28520	0	0	0	3	0	21	polya-Caco2-S1-12h-B-rep1
SARSCoV1	3439	28138	0	0	0	1	0	36	polya-Caco2-S1-12h-B-rep1
SARSCoV1	3439	28904	0	0	0	2	0	25	polya-Caco2-S1-12h-B-rep1
SARSCoV1	3439	29228	0	0	0	1	0	26	polya-Caco2-S1-12h-B-rep1
SARSCoV1	3440	28530	1	1	0	1	0	37	polya-Caco2-S1-12h-B-rep1
SARSCoV1	3451	24981	0	0	0	1	0	35	polya-Caco2-S1-12h-B-rep1
SARSCoV1	3451	25778	0	0	0	3	0	36	polya-Caco2-S1-12h-B-rep1
SARSCoV1	3455	25322	0	0	0	1	0	30	polya-Caco2-S1-12h-B-rep1
SARSCoV1	3516	28683	0	0	0	6	0	37	polya-Caco2-S1-12h-B-rep1
SARSCoV1	3523	28191	0	0	0	1	0	27	polya-Caco2-S1-12h-B-rep1
SARSCoV1	3524	28818	0	0	0	1	0	21	polya-Caco2-S1-12h-B-rep1
SARSCoV1	3526	28856	2	2	0	2	0	36	polya-Caco2-S1-12h-B-rep1
SARSCoV1	3527	28701	0	0	0	1	0	28	polya-Caco2-S1-12h-B-rep1
SARSCoV1	3529	28696	0	0	0	1	0	24	polya-Caco2-S1-12h-B-rep1
SARSCoV1	3536	23093	0	0	0	1	0	12	polya-Caco2-S1-12h-B-rep1
SARSCoV1	3541	28806	2	2	0	1	0	13	polya-Caco2-S1-12h-B-rep1
SARSCoV1	3578	22835	0	0	0	1	0	19	polya-Caco2-S1-12h-B-rep1
SARSCoV1	3580	28831	0	0	0	1	0	14	polya-Caco2-S1-12h-B-rep1
SARSCoV1	3591	28927	0	0	0	3	0	24	polya-Caco2-S1-12h-B-rep1
SARSCoV1	3594	26808	0	0	0	1	0	14	polya-Caco2-S1-12h-B-rep1
SARSCoV1	3605	28818	0	0	0	1	0	38	polya-Caco2-S1-12h-B-rep1
SARSCoV1	3611	28645	0	0	0	1	0	26	polya-Caco2-S1-12h-B-rep1
SARSCoV1	3618	29200	0	0	0	1	0	25	polya-Caco2-S1-12h-B-rep1
SARSCoV1	3634	28548	0	0	0	1	0	21	polya-Caco2-S1-12h-B-rep1
SARSCoV1	3648	22925	0	0	0	1	0	36	polya-Caco2-S1-12h-B-rep1
SARSCoV1	3651	26737	0	0	0	3	0	32	polya-Caco2-S1-12h-B-rep1
SARSCoV1	3672	28498	0	0	0	4	0	35	polya-Caco2-S1-12h-B-rep1
SARSCoV1	3676	24237	0	0	0	3	0	38	polya-Caco2-S1-12h-B-rep1
SARSCoV1	3677	28699	0	0	0	1	0	22	polya-Caco2-S1-12h-B-rep1
SARSCoV1	3684	3775	0	0	0	1	0	30	polya-Caco2-S1-12h-B-rep1
SARSCoV1	3684	9869	0	0	0	1	0	16	polya-Caco2-S1-12h-B-rep1
SARSCoV1	3700	28555	0	0	0	1	0	24	polya-Caco2-S1-12h-B-rep1
SARSCoV1	3713	28795	0	0	0	1	0	37	polya-Caco2-S1-12h-B-rep1
SARSCoV1	3715	26435	0	0	0	1	0	37	polya-Caco2-S1-12h-B-rep1
SARSCoV1	3716	3769	0	0	0	1	0	35	polya-Caco2-S1-12h-B-rep1
SARSCoV1	3719	29130	0	0	0	2	0	27	polya-Caco2-S1-12h-B-rep1
SARSCoV1	3731	28555	0	0	0	3	0	33	polya-Caco2-S1-12h-B-rep1
SARSCoV1	3763	26552	0	0	0	2	0	28	polya-Caco2-S1-12h-B-rep1
SARSCoV1	3765	29143	0	0	0	3	0	12	polya-Caco2-S1-12h-B-rep1
SARSCoV1	3769	26180	0	0	0	1	0	30	polya-Caco2-S1-12h-B-rep1
SARSCoV1	3787	26887	0	0	0	1	0	19	polya-Caco2-S1-12h-B-rep1
SARSCoV1	3794	28569	0	0	0	1	0	38	polya-Caco2-S1-12h-B-rep1
SARSCoV1	3797	22155	0	0	0	1	0	33	polya-Caco2-S1-12h-B-rep1
SARSCoV1	3807	26158	0	0	0	1	0	20	polya-Caco2-S1-12h-B-rep1
SARSCoV1	3815	21634	0	0	0	1	0	26	polya-Caco2-S1-12h-B-rep1
SARSCoV1	3820	28782	0	0	0	1	0	18	polya-Caco2-S1-12h-B-rep1
SARSCoV1	3827	28570	0	0	0	1	0	19	polya-Caco2-S1-12h-B-rep1
SARSCoV1	3838	28548	0	0	0	1	0	36	polya-Caco2-S1-12h-B-rep1
SARSCoV1	3839	28600	2	2	0	1	0	24	polya-Caco2-S1-12h-B-rep1
SARSCoV1	3840	27550	0	0	0	4	0	37	polya-Caco2-S1-12h-B-rep1
SARSCoV1	3842	26553	0	0	0	2	0	26	polya-Caco2-S1-12h-B-rep1
SARSCoV1	3843	28594	0	0	0	3	0	37	polya-Caco2-S1-12h-B-rep1
SARSCoV1	3847	28890	0	0	0	3	0	37	polya-Caco2-S1-12h-B-rep1
SARSCoV1	3849	28560	0	0	0	2	0	27	polya-Caco2-S1-12h-B-rep1
SARSCoV1	3856	28504	1	1	0	5	0	37	polya-Caco2-S1-12h-B-rep1
SARSCoV1	3889	28294	0	0	0	1	0	29	polya-Caco2-S1-12h-B-rep1
SARSCoV1	3950	22704	0	0	0	1	0	19	polya-Caco2-S1-12h-B-rep1
SARSCoV1	3953	25525	0	0	0	2	0	37	polya-Caco2-S1-12h-B-rep1
SARSCoV1	3967	29315	0	0	0	3	0	29	polya-Caco2-S1-12h-B-rep1
SARSCoV1	3982	29199	0	0	0	1	0	30	polya-Caco2-S1-12h-B-rep1
SARSCoV1	3992	28580	0	0	0	1	0	27	polya-Caco2-S1-12h-B-rep1
SARSCoV1	4001	29118	0	0	0	3	0	31	polya-Caco2-S1-12h-B-rep1
SARSCoV1	4007	29400	0	0	0	1	0	16	polya-Caco2-S1-12h-B-rep1
SARSCoV1	4019	27218	0	0	0	1	0	12	polya-Caco2-S1-12h-B-rep1
SARSCoV1	4031	29144	0	0	0	1	0	19	polya-Caco2-S1-12h-B-rep1
SARSCoV1	4049	9032	0	0	0	1	0	16	polya-Caco2-S1-12h-B-rep1
SARSCoV1	4071	26382	0	0	0	1	0	29	polya-Caco2-S1-12h-B-rep1
SARSCoV1	4100	28546	0	0	0	1	0	31	polya-Caco2-S1-12h-B-rep1
SARSCoV1	4101	21584	0	0	0	1	0	19	polya-Caco2-S1-12h-B-rep1
SARSCoV1	4102	22842	0	0	0	1	0	19	polya-Caco2-S1-12h-B-rep1
SARSCoV1	4105	25436	0	0	0	1	0	36	polya-Caco2-S1-12h-B-rep1
SARSCoV1	4219	28428	0	0	0	3	0	21	polya-Caco2-S1-12h-B-rep1
SARSCoV1	4243	28526	0	0	0	1	0	19	polya-Caco2-S1-12h-B-rep1
SARSCoV1	4253	29294	1	5	0	1	0	17	polya-Caco2-S1-12h-B-rep1
SARSCoV1	4255	28704	0	0	0	2	0	18	polya-Caco2-S1-12h-B-rep1
SARSCoV1	4257	27836	0	0	0	2	0	38	polya-Caco2-S1-12h-B-rep1
SARSCoV1	4276	28627	0	0	0	1	0	32	polya-Caco2-S1-12h-B-rep1
SARSCoV1	4277	29119	0	0	0	4	0	33	polya-Caco2-S1-12h-B-rep1
SARSCoV1	4283	28338	0	0	0	1	0	37	polya-Caco2-S1-12h-B-rep1
SARSCoV1	4304	26151	0	0	0	1	0	23	polya-Caco2-S1-12h-B-rep1
SARSCoV1	4304	28423	0	0	0	2	0	29	polya-Caco2-S1-12h-B-rep1
SARSCoV1	4319	25298	0	0	0	2	0	25	polya-Caco2-S1-12h-B-rep1
SARSCoV1	4322	28250	0	0	0	1	0	21	polya-Caco2-S1-12h-B-rep1
SARSCoV1	4325	26777	0	0	0	2	0	34	polya-Caco2-S1-12h-B-rep1
SARSCoV1	4341	5402	0	0	0	1	0	19	polya-Caco2-S1-12h-B-rep1
SARSCoV1	4349	26713	0	0	0	1	0	28	polya-Caco2-S1-12h-B-rep1
SARSCoV1	4350	28443	0	0	0	1	0	31	polya-Caco2-S1-12h-B-rep1
SARSCoV1	4350	28969	0	0	0	4	0	23	polya-Caco2-S1-12h-B-rep1
SARSCoV1	4351	28548	0	0	0	1	0	28	polya-Caco2-S1-12h-B-rep1
SARSCoV1	4363	27426	0	0	0	1	0	23	polya-Caco2-S1-12h-B-rep1
SARSCoV1	4363	28959	0	0	0	2	0	28	polya-Caco2-S1-12h-B-rep1
SARSCoV1	4365	28831	0	0	0	2	0	32	polya-Caco2-S1-12h-B-rep1
SARSCoV1	4371	24982	0	0	0	1	0	30	polya-Caco2-S1-12h-B-rep1
SARSCoV1	4379	28768	0	0	0	1	0	24	polya-Caco2-S1-12h-B-rep1
SARSCoV1	4387	26384	0	0	0	1	0	14	polya-Caco2-S1-12h-B-rep1
SARSCoV1	4388	25287	0	0	0	1	0	18	polya-Caco2-S1-12h-B-rep1
SARSCoV1	4406	29397	0	0	0	1	0	18	polya-Caco2-S1-12h-B-rep1
SARSCoV1	4430	28628	0	0	0	1	0	28	polya-Caco2-S1-12h-B-rep1
SARSCoV1	4430	28708	0	0	0	1	0	12	polya-Caco2-S1-12h-B-rep1
SARSCoV1	4444	28278	0	0	0	5	0	32	polya-Caco2-S1-12h-B-rep1
SARSCoV1	4481	28527	0	0	0	2	0	30	polya-Caco2-S1-12h-B-rep1
SARSCoV1	4494	22756	0	0	0	1	0	37	polya-Caco2-S1-12h-B-rep1
SARSCoV1	4590	28620	0	0	0	1	0	19	polya-Caco2-S1-12h-B-rep1
SARSCoV1	4596	27548	0	0	0	17	0	15	polya-Caco2-S1-12h-B-rep1
SARSCoV1	4599	25849	0	0	0	1	0	35	polya-Caco2-S1-12h-B-rep1
SARSCoV1	4666	26300	0	0	0	1	0	23	polya-Caco2-S1-12h-B-rep1
SARSCoV1	4711	28528	0	0	0	1	0	12	polya-Caco2-S1-12h-B-rep1
SARSCoV1	4712	28526	0	0	0	1	0	34	polya-Caco2-S1-12h-B-rep1
SARSCoV1	4737	5875	2	2	0	0	1	13	polya-Caco2-S1-12h-B-rep1
SARSCoV1	4737	28347	2	2	0	2	0	30	polya-Caco2-S1-12h-B-rep1
SARSCoV1	4745	29012	0	0	0	1	0	33	polya-Caco2-S1-12h-B-rep1
SARSCoV1	4752	25885	0	0	0	1	0	13	polya-Caco2-S1-12h-B-rep1
SARSCoV1	4769	28516	0	0	0	1	0	23	polya-Caco2-S1-12h-B-rep1
SARSCoV1	4776	28570	0	0	0	2	0	35	polya-Caco2-S1-12h-B-rep1
SARSCoV1	4787	28641	0	0	0	1	0	22	polya-Caco2-S1-12h-B-rep1
SARSCoV1	4790	25666	0	0	0	1	0	29	polya-Caco2-S1-12h-B-rep1
SARSCoV1	4792	26212	0	0	0	1	0	33	polya-Caco2-S1-12h-B-rep1
SARSCoV1	4794	28190	0	0	0	1	0	36	polya-Caco2-S1-12h-B-rep1
SARSCoV1	4798	28326	0	0	0	1	0	25	polya-Caco2-S1-12h-B-rep1
SARSCoV1	4809	28601	0	0	0	2	0	28	polya-Caco2-S1-12h-B-rep1
SARSCoV1	4839	28677	0	0	0	1	0	29	polya-Caco2-S1-12h-B-rep1
SARSCoV1	4839	28993	0	0	0	1	0	27	polya-Caco2-S1-12h-B-rep1
SARSCoV1	4854	26752	0	0	0	1	0	35	polya-Caco2-S1-12h-B-rep1
SARSCoV1	4872	26733	2	2	0	1	0	35	polya-Caco2-S1-12h-B-rep1
SARSCoV1	4915	28569	0	0	0	1	0	32	polya-Caco2-S1-12h-B-rep1
SARSCoV1	4932	29153	0	0	0	1	0	22	polya-Caco2-S1-12h-B-rep1
SARSCoV1	4942	28572	0	0	0	1	0	38	polya-Caco2-S1-12h-B-rep1
SARSCoV1	4955	28528	0	0	0	2	0	16	polya-Caco2-S1-12h-B-rep1
SARSCoV1	4966	27967	0	0	0	2	0	16	polya-Caco2-S1-12h-B-rep1
SARSCoV1	4986	28706	0	0	0	1	0	14	polya-Caco2-S1-12h-B-rep1
SARSCoV1	4986	28802	0	0	0	4	0	33	polya-Caco2-S1-12h-B-rep1
SARSCoV1	4988	28804	0	0	0	2	0	20	polya-Caco2-S1-12h-B-rep1
SARSCoV1	4988	29077	0	0	0	1	0	26	polya-Caco2-S1-12h-B-rep1
SARSCoV1	5116	28303	0	0	0	2	0	36	polya-Caco2-S1-12h-B-rep1
SARSCoV1	5125	28305	0	0	0	1	0	32	polya-Caco2-S1-12h-B-rep1
SARSCoV1	5128	28555	0	0	0	1	0	24	polya-Caco2-S1-12h-B-rep1
SARSCoV1	5138	25517	2	2	0	1	0	26	polya-Caco2-S1-12h-B-rep1
SARSCoV1	5217	28537	0	0	0	2	0	25	polya-Caco2-S1-12h-B-rep1
SARSCoV1	5227	27224	0	0	0	1	0	28	polya-Caco2-S1-12h-B-rep1
SARSCoV1	5228	28523	0	0	0	1	0	17	polya-Caco2-S1-12h-B-rep1
SARSCoV1	5269	29204	0	0	0	1	0	19	polya-Caco2-S1-12h-B-rep1
SARSCoV1	5414	28294	0	0	0	3	0	27	polya-Caco2-S1-12h-B-rep1
SARSCoV1	5467	28119	0	0	0	1	0	20	polya-Caco2-S1-12h-B-rep1
SARSCoV1	5471	28546	2	2	0	2	0	26	polya-Caco2-S1-12h-B-rep1
SARSCoV1	5484	28539	0	0	0	1	0	37	polya-Caco2-S1-12h-B-rep1
SARSCoV1	5493	28539	0	0	0	2	0	27	polya-Caco2-S1-12h-B-rep1
SARSCoV1	5496	28978	0	0	0	2	0	34	polya-Caco2-S1-12h-B-rep1
SARSCoV1	5497	28419	0	0	0	1	0	18	polya-Caco2-S1-12h-B-rep1
SARSCoV1	5498	28342	0	0	0	1	0	16	polya-Caco2-S1-12h-B-rep1
SARSCoV1	5500	28800	0	0	0	2	0	20	polya-Caco2-S1-12h-B-rep1
SARSCoV1	5501	28526	0	0	0	3	0	22	polya-Caco2-S1-12h-B-rep1
SARSCoV1	5527	28361	0	0	0	5	0	33	polya-Caco2-S1-12h-B-rep1
SARSCoV1	5530	22810	0	0	0	1	0	27	polya-Caco2-S1-12h-B-rep1
SARSCoV1	5540	29365	0	0	0	1	0	12	polya-Caco2-S1-12h-B-rep1
SARSCoV1	5552	28355	0	0	0	1	0	24	polya-Caco2-S1-12h-B-rep1
SARSCoV1	5570	28542	0	0	0	2	0	35	polya-Caco2-S1-12h-B-rep1
SARSCoV1	5616	28420	0	0	0	2	0	27	polya-Caco2-S1-12h-B-rep1
SARSCoV1	5656	28942	0	0	0	1	0	20	polya-Caco2-S1-12h-B-rep1
SARSCoV1	5661	28964	0	0	0	1	0	18	polya-Caco2-S1-12h-B-rep1
SARSCoV1	5663	28570	0	0	0	1	0	18	polya-Caco2-S1-12h-B-rep1
SARSCoV1	5663	28704	0	0	0	1	0	16	polya-Caco2-S1-12h-B-rep1
SARSCoV1	5739	28010	0	0	0	1	0	26	polya-Caco2-S1-12h-B-rep1
SARSCoV1	5764	21610	0	0	0	1	0	31	polya-Caco2-S1-12h-B-rep1
SARSCoV1	5764	29344	0	0	0	1	0	30	polya-Caco2-S1-12h-B-rep1
SARSCoV1	5771	26542	0	0	0	1	0	35	polya-Caco2-S1-12h-B-rep1
SARSCoV1	5820	28010	0	0	0	1	0	29	polya-Caco2-S1-12h-B-rep1
SARSCoV1	5871	28028	0	0	0	1	0	19	polya-Caco2-S1-12h-B-rep1
SARSCoV1	5871	28747	0	0	0	4	0	35	polya-Caco2-S1-12h-B-rep1
SARSCoV1	5873	5947	0	0	0	1	0	30	polya-Caco2-S1-12h-B-rep1
SARSCoV1	5916	6493	0	0	0	1	0	26	polya-Caco2-S1-12h-B-rep1
SARSCoV1	5954	28574	0	0	0	2	0	33	polya-Caco2-S1-12h-B-rep1
SARSCoV1	5976	28886	0	0	0	1	0	13	polya-Caco2-S1-12h-B-rep1
SARSCoV1	6080	29399	0	0	0	1	0	21	polya-Caco2-S1-12h-B-rep1
SARSCoV1	6122	28704	0	0	0	1	0	27	polya-Caco2-S1-12h-B-rep1
SARSCoV1	6123	28901	0	0	0	1	0	21	polya-Caco2-S1-12h-B-rep1
SARSCoV1	6141	29176	0	0	0	1	0	29	polya-Caco2-S1-12h-B-rep1
SARSCoV1	6376	28206	1	1	0	1	0	13	polya-Caco2-S1-12h-B-rep1
SARSCoV1	6394	29134	0	0	0	1	0	21	polya-Caco2-S1-12h-B-rep1
SARSCoV1	6402	28585	0	0	0	2	0	32	polya-Caco2-S1-12h-B-rep1
SARSCoV1	6481	28543	0	0	0	1	0	23	polya-Caco2-S1-12h-B-rep1
SARSCoV1	6504	25513	0	0	0	1	0	20	polya-Caco2-S1-12h-B-rep1
SARSCoV1	6530	28419	0	0	0	1	0	25	polya-Caco2-S1-12h-B-rep1
SARSCoV1	6540	28379	0	0	0	2	0	13	polya-Caco2-S1-12h-B-rep1
SARSCoV1	6556	29119	0	0	0	1	0	32	polya-Caco2-S1-12h-B-rep1
SARSCoV1	6558	28306	0	0	0	1	0	26	polya-Caco2-S1-12h-B-rep1
SARSCoV1	6566	29132	0	0	0	1	0	17	polya-Caco2-S1-12h-B-rep1
SARSCoV1	6570	28863	0	0	0	1	0	33	polya-Caco2-S1-12h-B-rep1
SARSCoV1	6582	29204	0	0	0	1	0	12	polya-Caco2-S1-12h-B-rep1
SARSCoV1	6588	23360	0	0	0	1	0	19	polya-Caco2-S1-12h-B-rep1
SARSCoV1	6591	28578	0	0	0	1	0	29	polya-Caco2-S1-12h-B-rep1
SARSCoV1	6605	28293	0	0	0	1	0	22	polya-Caco2-S1-12h-B-rep1
SARSCoV1	6605	28542	0	0	0	2	0	21	polya-Caco2-S1-12h-B-rep1
SARSCoV1	6605	28696	0	0	0	1	0	17	polya-Caco2-S1-12h-B-rep1
SARSCoV1	6606	28178	0	0	0	2	0	24	polya-Caco2-S1-12h-B-rep1
SARSCoV1	6626	25334	0	0	0	2	0	32	polya-Caco2-S1-12h-B-rep1
SARSCoV1	6630	27488	0	0	0	1	0	28	polya-Caco2-S1-12h-B-rep1
SARSCoV1	6637	28639	0	0	0	1	0	19	polya-Caco2-S1-12h-B-rep1
SARSCoV1	6638	28200	0	0	0	1	0	13	polya-Caco2-S1-12h-B-rep1
SARSCoV1	6638	28820	0	0	0	2	0	36	polya-Caco2-S1-12h-B-rep1
SARSCoV1	6639	28751	0	0	0	1	0	34	polya-Caco2-S1-12h-B-rep1
SARSCoV1	6649	28183	0	0	0	1	0	36	polya-Caco2-S1-12h-B-rep1
SARSCoV1	6668	21980	0	0	0	1	0	36	polya-Caco2-S1-12h-B-rep1
SARSCoV1	6670	28540	0	0	0	3	0	38	polya-Caco2-S1-12h-B-rep1
SARSCoV1	6670	28617	0	0	0	2	0	21	polya-Caco2-S1-12h-B-rep1
SARSCoV1	6673	28565	0	0	0	1	0	24	polya-Caco2-S1-12h-B-rep1
SARSCoV1	6676	29034	0	0	0	1	0	16	polya-Caco2-S1-12h-B-rep1
SARSCoV1	6685	28540	0	0	0	1	0	29	polya-Caco2-S1-12h-B-rep1
SARSCoV1	6706	27503	0	0	0	1	0	19	polya-Caco2-S1-12h-B-rep1
SARSCoV1	6768	29272	0	0	0	1	0	38	polya-Caco2-S1-12h-B-rep1
SARSCoV1	6828	28142	0	0	0	1	0	33	polya-Caco2-S1-12h-B-rep1
SARSCoV1	6842	25537	0	0	0	1	0	19	polya-Caco2-S1-12h-B-rep1
SARSCoV1	6866	28528	0	0	0	2	0	23	polya-Caco2-S1-12h-B-rep1
SARSCoV1	6875	28499	0	0	0	2	0	13	polya-Caco2-S1-12h-B-rep1
SARSCoV1	6924	29201	0	0	0	2	0	34	polya-Caco2-S1-12h-B-rep1
SARSCoV1	6960	29087	0	0	0	1	0	26	polya-Caco2-S1-12h-B-rep1
SARSCoV1	6961	29230	0	0	0	4	0	23	polya-Caco2-S1-12h-B-rep1
SARSCoV1	7030	28528	0	0	0	1	0	23	polya-Caco2-S1-12h-B-rep1
SARSCoV1	7032	28326	0	0	0	1	0	14	polya-Caco2-S1-12h-B-rep1
SARSCoV1	7035	26431	0	0	0	1	0	35	polya-Caco2-S1-12h-B-rep1
SARSCoV1	7051	28119	0	0	0	1	0	14	polya-Caco2-S1-12h-B-rep1
SARSCoV1	7053	29146	0	0	0	1	0	23	polya-Caco2-S1-12h-B-rep1
SARSCoV1	7055	27801	2	2	0	1	0	17	polya-Caco2-S1-12h-B-rep1
SARSCoV1	7225	28528	0	0	0	1	0	18	polya-Caco2-S1-12h-B-rep1
SARSCoV1	7227	28602	0	0	0	1	0	36	polya-Caco2-S1-12h-B-rep1
SARSCoV1	7246	28254	0	0	0	1	0	34	polya-Caco2-S1-12h-B-rep1
SARSCoV1	7256	27621	0	0	0	1	0	25	polya-Caco2-S1-12h-B-rep1
SARSCoV1	7256	28752	0	0	0	1	0	20	polya-Caco2-S1-12h-B-rep1
SARSCoV1	7257	28556	0	0	0	1	0	34	polya-Caco2-S1-12h-B-rep1
SARSCoV1	7335	25230	0	0	0	1	0	31	polya-Caco2-S1-12h-B-rep1
SARSCoV1	7433	28145	0	0	0	1	0	28	polya-Caco2-S1-12h-B-rep1
SARSCoV1	7483	28582	0	0	0	2	0	27	polya-Caco2-S1-12h-B-rep1
SARSCoV1	7533	25209	0	0	0	1	0	21	polya-Caco2-S1-12h-B-rep1
SARSCoV1	7675	7716	1	1	0	1	0	26	polya-Caco2-S1-12h-B-rep1
SARSCoV1	7688	26073	1	5	0	1	0	32	polya-Caco2-S1-12h-B-rep1
SARSCoV1	7799	28543	0	0	0	1	0	29	polya-Caco2-S1-12h-B-rep1
SARSCoV1	7841	29346	0	0	0	1	0	20	polya-Caco2-S1-12h-B-rep1
SARSCoV1	7862	22212	0	0	0	1	0	24	polya-Caco2-S1-12h-B-rep1
SARSCoV1	7862	28291	0	0	0	1	0	25	polya-Caco2-S1-12h-B-rep1
SARSCoV1	7943	28467	0	0	0	1	0	13	polya-Caco2-S1-12h-B-rep1
SARSCoV1	7969	28864	0	0	0	1	0	19	polya-Caco2-S1-12h-B-rep1
SARSCoV1	8005	28649	1	1	0	1	0	28	polya-Caco2-S1-12h-B-rep1
SARSCoV1	8046	25298	0	0	0	2	0	34	polya-Caco2-S1-12h-B-rep1
SARSCoV1	8047	25408	0	0	0	1	0	14	polya-Caco2-S1-12h-B-rep1
SARSCoV1	8067	28569	0	0	0	2	0	38	polya-Caco2-S1-12h-B-rep1
SARSCoV1	8077	28550	0	0	0	1	0	16	polya-Caco2-S1-12h-B-rep1
SARSCoV1	8200	28115	0	0	0	1	0	12	polya-Caco2-S1-12h-B-rep1
SARSCoV1	8202	24971	0	0	0	1	0	16	polya-Caco2-S1-12h-B-rep1
SARSCoV1	8206	28569	0	0	0	1	0	15	polya-Caco2-S1-12h-B-rep1
SARSCoV1	8207	26240	0	0	0	1	0	33	polya-Caco2-S1-12h-B-rep1
SARSCoV1	8228	19506	1	5	0	1	0	25	polya-Caco2-S1-12h-B-rep1
SARSCoV1	8230	28799	0	0	0	1	0	17	polya-Caco2-S1-12h-B-rep1
SARSCoV1	8237	28884	0	0	0	1	0	21	polya-Caco2-S1-12h-B-rep1
SARSCoV1	8250	29118	0	0	0	1	0	36	polya-Caco2-S1-12h-B-rep1
SARSCoV1	8255	28553	0	0	0	1	0	21	polya-Caco2-S1-12h-B-rep1
SARSCoV1	8256	29349	0	0	0	1	0	29	polya-Caco2-S1-12h-B-rep1
SARSCoV1	8276	28834	1	1	0	2	0	27	polya-Caco2-S1-12h-B-rep1
SARSCoV1	8278	29202	0	0	0	1	0	37	polya-Caco2-S1-12h-B-rep1
SARSCoV1	8282	29144	0	0	0	1	0	19	polya-Caco2-S1-12h-B-rep1
SARSCoV1	8317	24147	0	0	0	1	0	26	polya-Caco2-S1-12h-B-rep1
SARSCoV1	8318	28590	0	0	0	2	0	18	polya-Caco2-S1-12h-B-rep1
SARSCoV1	8323	28422	0	0	0	1	0	22	polya-Caco2-S1-12h-B-rep1
SARSCoV1	8446	28305	1	1	0	1	0	27	polya-Caco2-S1-12h-B-rep1
SARSCoV1	8582	28004	0	0	0	1	0	25	polya-Caco2-S1-12h-B-rep1
SARSCoV1	8816	26689	0	0	0	1	0	31	polya-Caco2-S1-12h-B-rep1
SARSCoV1	8898	9467	0	0	0	1	0	17	polya-Caco2-S1-12h-B-rep1
SARSCoV1	8949	28872	0	0	0	1	0	22	polya-Caco2-S1-12h-B-rep1
SARSCoV1	9053	25893	0	0	0	1	0	24	polya-Caco2-S1-12h-B-rep1
SARSCoV1	9054	22405	0	0	0	1	0	26	polya-Caco2-S1-12h-B-rep1
SARSCoV1	9148	28916	0	0	0	3	0	29	polya-Caco2-S1-12h-B-rep1
SARSCoV1	9281	9407	0	0	0	1	0	27	polya-Caco2-S1-12h-B-rep1
SARSCoV1	9319	9406	0	0	0	1	0	24	polya-Caco2-S1-12h-B-rep1
SARSCoV1	9362	25081	0	0	0	1	0	13	polya-Caco2-S1-12h-B-rep1
SARSCoV1	9502	21501	0	0	0	1	0	35	polya-Caco2-S1-12h-B-rep1
SARSCoV1	9514	28332	1	1	0	1	0	25	polya-Caco2-S1-12h-B-rep1
SARSCoV1	9537	28379	0	0	0	1	0	36	polya-Caco2-S1-12h-B-rep1
SARSCoV1	9549	29020	0	0	0	2	0	26	polya-Caco2-S1-12h-B-rep1
SARSCoV1	9549	29192	0	0	0	1	0	37	polya-Caco2-S1-12h-B-rep1
SARSCoV1	9595	28418	0	0	0	1	0	18	polya-Caco2-S1-12h-B-rep1
SARSCoV1	9654	28610	0	0	0	2	0	20	polya-Caco2-S1-12h-B-rep1
SARSCoV1	9728	29300	2	2	0	1	0	32	polya-Caco2-S1-12h-B-rep1
SARSCoV1	9745	29080	0	0	0	2	0	33	polya-Caco2-S1-12h-B-rep1
SARSCoV1	9775	26731	0	0	0	1	0	16	polya-Caco2-S1-12h-B-rep1
SARSCoV1	9802	29297	0	0	0	1	0	33	polya-Caco2-S1-12h-B-rep1
SARSCoV1	9859	26904	0	0	0	1	0	20	polya-Caco2-S1-12h-B-rep1
SARSCoV1	9963	28313	0	0	0	1	0	34	polya-Caco2-S1-12h-B-rep1
SARSCoV1	10381	24772	0	0	0	1	0	17	polya-Caco2-S1-12h-B-rep1
SARSCoV1	10667	28569	0	0	0	1	0	16	polya-Caco2-S1-12h-B-rep1
SARSCoV1	10904	24755	1	1	0	1	0	17	polya-Caco2-S1-12h-B-rep1
SARSCoV1	12046	26381	0	0	0	1	0	29	polya-Caco2-S1-12h-B-rep1
SARSCoV1	12125	27304	0	0	0	1	0	27	polya-Caco2-S1-12h-B-rep1
SARSCoV1	12133	25527	0	0	0	1	0	33	polya-Caco2-S1-12h-B-rep1
SARSCoV1	12135	28570	0	0	0	2	0	33	polya-Caco2-S1-12h-B-rep1
SARSCoV1	12386	12419	0	0	0	1	0	29	polya-Caco2-S1-12h-B-rep1
SARSCoV1	12644	28867	0	0	0	1	0	37	polya-Caco2-S1-12h-B-rep1
SARSCoV1	12651	28954	0	0	0	1	0	19	polya-Caco2-S1-12h-B-rep1
SARSCoV1	13188	28550	0	0	0	1	0	19	polya-Caco2-S1-12h-B-rep1
SARSCoV1	13530	28279	0	0	0	1	0	15	polya-Caco2-S1-12h-B-rep1
SARSCoV1	13599	25316	0	0	0	1	0	12	polya-Caco2-S1-12h-B-rep1
SARSCoV1	13606	25898	0	0	0	1	0	23	polya-Caco2-S1-12h-B-rep1
SARSCoV1	14754	27856	0	0	0	1	0	32	polya-Caco2-S1-12h-B-rep1
SARSCoV1	14790	29198	0	0	0	1	0	21	polya-Caco2-S1-12h-B-rep1
SARSCoV1	14790	29230	0	0	0	1	0	20	polya-Caco2-S1-12h-B-rep1
SARSCoV1	14811	28695	0	0	0	1	0	36	polya-Caco2-S1-12h-B-rep1
SARSCoV1	14881	26562	0	0	0	1	0	28	polya-Caco2-S1-12h-B-rep1
SARSCoV1	14940	15018	0	0	0	1	0	18	polya-Caco2-S1-12h-B-rep1
SARSCoV1	14981	25268	0	0	0	1	0	36	polya-Caco2-S1-12h-B-rep1
SARSCoV1	15099	29229	0	0	0	1	0	20	polya-Caco2-S1-12h-B-rep1
SARSCoV1	15222	28816	0	0	0	1	0	32	polya-Caco2-S1-12h-B-rep1
SARSCoV1	15235	26737	1	1	0	1	0	32	polya-Caco2-S1-12h-B-rep1
SARSCoV1	15235	28661	1	1	0	1	0	34	polya-Caco2-S1-12h-B-rep1
SARSCoV1	15259	27793	0	0	0	1	0	30	polya-Caco2-S1-12h-B-rep1
SARSCoV1	15838	28581	0	0	0	1	0	29	polya-Caco2-S1-12h-B-rep1
SARSCoV1	16226	28528	0	0	0	1	0	33	polya-Caco2-S1-12h-B-rep1
SARSCoV1	16385	29122	0	0	0	1	0	35	polya-Caco2-S1-12h-B-rep1
SARSCoV1	17765	23577	0	0	0	1	0	30	polya-Caco2-S1-12h-B-rep1
SARSCoV1	17966	26912	0	0	0	1	0	12	polya-Caco2-S1-12h-B-rep1
SARSCoV1	18025	28570	0	0	0	1	0	13	polya-Caco2-S1-12h-B-rep1
SARSCoV1	18267	28193	0	0	0	1	0	25	polya-Caco2-S1-12h-B-rep1
SARSCoV1	20415	22151	0	0	0	1	0	13	polya-Caco2-S1-12h-B-rep1
SARSCoV1	20794	22058	0	0	0	1	0	23	polya-Caco2-S1-12h-B-rep1
SARSCoV1	21251	28146	2	2	0	1	0	36	polya-Caco2-S1-12h-B-rep1
SARSCoV1	21309	21571	0	0	0	1	0	21	polya-Caco2-S1-12h-B-rep1
SARSCoV1	21495	27779	0	0	0	0	1	12	polya-Caco2-S1-12h-B-rep1
SARSCoV1	21495	27782	0	0	0	0	2	12	polya-Caco2-S1-12h-B-rep1
SARSCoV1	21495	27811	0	0	0	0	1	12	polya-Caco2-S1-12h-B-rep1
SARSCoV1	21595	26450	0	0	0	1	0	32	polya-Caco2-S1-12h-B-rep1
SARSCoV1	21596	22809	0	0	0	1	0	28	polya-Caco2-S1-12h-B-rep1
SARSCoV1	21633	28107	0	0	0	1	0	20	polya-Caco2-S1-12h-B-rep1
SARSCoV1	21633	28148	0	0	0	3	0	32	polya-Caco2-S1-12h-B-rep1
SARSCoV1	21635	25531	0	0	0	1	0	19	polya-Caco2-S1-12h-B-rep1
SARSCoV1	21643	28822	0	0	0	1	0	34	polya-Caco2-S1-12h-B-rep1
SARSCoV1	21645	28035	0	0	0	1	0	37	polya-Caco2-S1-12h-B-rep1
SARSCoV1	21648	27967	0	0	0	1	0	29	polya-Caco2-S1-12h-B-rep1
SARSCoV1	21665	24235	0	0	0	1	0	30	polya-Caco2-S1-12h-B-rep1
SARSCoV1	21672	22280	0	0	0	1	0	19	polya-Caco2-S1-12h-B-rep1
SARSCoV1	21672	28898	0	0	0	2	0	34	polya-Caco2-S1-12h-B-rep1
SARSCoV1	21676	28862	0	0	0	1	0	31	polya-Caco2-S1-12h-B-rep1
SARSCoV1	21680	28546	0	0	0	1	0	17	polya-Caco2-S1-12h-B-rep1
SARSCoV1	21683	28173	0	0	0	1	0	20	polya-Caco2-S1-12h-B-rep1
SARSCoV1	21708	27733	0	0	0	2	0	36	polya-Caco2-S1-12h-B-rep1
SARSCoV1	21716	24224	1	1	0	1	0	19	polya-Caco2-S1-12h-B-rep1
SARSCoV1	21779	23547	0	0	0	1	0	30	polya-Caco2-S1-12h-B-rep1
SARSCoV1	21802	28364	0	0	0	1	0	19	polya-Caco2-S1-12h-B-rep1
SARSCoV1	21845	28873	0	0	0	1	0	28	polya-Caco2-S1-12h-B-rep1
SARSCoV1	21883	28453	0	0	0	1	0	35	polya-Caco2-S1-12h-B-rep1
SARSCoV1	22000	26970	0	0	0	2	0	19	polya-Caco2-S1-12h-B-rep1
SARSCoV1	22026	27254	0	0	0	1	0	36	polya-Caco2-S1-12h-B-rep1
SARSCoV1	22027	29199	0	0	0	2	0	29	polya-Caco2-S1-12h-B-rep1
SARSCoV1	22096	28368	2	2	0	1	0	20	polya-Caco2-S1-12h-B-rep1
SARSCoV1	22165	26099	1	1	0	1	0	30	polya-Caco2-S1-12h-B-rep1
SARSCoV1	22175	28102	0	0	0	1	0	33	polya-Caco2-S1-12h-B-rep1
SARSCoV1	22180	28998	0	0	0	1	0	29	polya-Caco2-S1-12h-B-rep1
SARSCoV1	22181	26175	0	0	0	1	0	13	polya-Caco2-S1-12h-B-rep1
SARSCoV1	22182	26045	0	0	0	2	0	12	polya-Caco2-S1-12h-B-rep1
SARSCoV1	22182	28162	0	0	0	1	0	22	polya-Caco2-S1-12h-B-rep1
SARSCoV1	22233	28665	0	0	0	3	0	35	polya-Caco2-S1-12h-B-rep1
SARSCoV1	22249	25517	0	0	0	1	0	33	polya-Caco2-S1-12h-B-rep1
SARSCoV1	22261	26160	0	0	0	1	0	35	polya-Caco2-S1-12h-B-rep1
SARSCoV1	22277	29099	0	0	0	2	0	26	polya-Caco2-S1-12h-B-rep1
SARSCoV1	22331	24824	0	0	0	1	0	25	polya-Caco2-S1-12h-B-rep1
SARSCoV1	22375	25316	0	0	0	2	0	29	polya-Caco2-S1-12h-B-rep1
SARSCoV1	22407	28962	0	0	0	1	0	28	polya-Caco2-S1-12h-B-rep1
SARSCoV1	22414	24428	0	0	0	1	0	23	polya-Caco2-S1-12h-B-rep1
SARSCoV1	22481	29160	0	0	0	1	0	21	polya-Caco2-S1-12h-B-rep1
SARSCoV1	22519	28162	0	0	0	1	0	35	polya-Caco2-S1-12h-B-rep1
SARSCoV1	22584	23586	0	0	0	1	0	21	polya-Caco2-S1-12h-B-rep1
SARSCoV1	22615	22665	0	0	0	1	0	18	polya-Caco2-S1-12h-B-rep1
SARSCoV1	22709	22792	0	0	0	9	0	36	polya-Caco2-S1-12h-B-rep1
SARSCoV1	22714	22791	0	0	0	1	0	38	polya-Caco2-S1-12h-B-rep1
SARSCoV1	22714	22792	0	0	0	1	0	31	polya-Caco2-S1-12h-B-rep1
SARSCoV1	22715	22792	0	0	0	63	0	37	polya-Caco2-S1-12h-B-rep1
SARSCoV1	22792	24755	1	1	0	1	0	19	polya-Caco2-S1-12h-B-rep1
SARSCoV1	22828	29216	0	0	0	1	0	24	polya-Caco2-S1-12h-B-rep1
SARSCoV1	22836	28427	0	0	0	1	0	14	polya-Caco2-S1-12h-B-rep1
SARSCoV1	22862	26595	0	0	0	1	0	12	polya-Caco2-S1-12h-B-rep1
SARSCoV1	22880	26565	0	0	0	1	0	15	polya-Caco2-S1-12h-B-rep1
SARSCoV1	22906	22932	0	0	0	1	0	29	polya-Caco2-S1-12h-B-rep1
SARSCoV1	22907	25732	0	0	0	1	0	13	polya-Caco2-S1-12h-B-rep1
SARSCoV1	22919	28386	0	0	0	2	0	23	polya-Caco2-S1-12h-B-rep1
SARSCoV1	22934	26722	0	0	0	1	0	17	polya-Caco2-S1-12h-B-rep1
SARSCoV1	22940	28449	0	0	0	2	0	37	polya-Caco2-S1-12h-B-rep1
SARSCoV1	22963	29164	0	0	0	2	0	31	polya-Caco2-S1-12h-B-rep1
SARSCoV1	23005	27985	1	5	0	1	0	32	polya-Caco2-S1-12h-B-rep1
SARSCoV1	23148	28952	0	0	0	1	0	28	polya-Caco2-S1-12h-B-rep1
SARSCoV1	23178	27424	0	0	0	1	0	24	polya-Caco2-S1-12h-B-rep1
SARSCoV1	23215	23553	0	0	0	1	0	21	polya-Caco2-S1-12h-B-rep1
SARSCoV1	23244	25046	0	0	0	1	0	12	polya-Caco2-S1-12h-B-rep1
SARSCoV1	23304	25511	0	0	0	1	0	18	polya-Caco2-S1-12h-B-rep1
SARSCoV1	23490	28383	0	0	0	1	0	22	polya-Caco2-S1-12h-B-rep1
SARSCoV1	23556	26548	0	0	0	1	0	22	polya-Caco2-S1-12h-B-rep1
SARSCoV1	23680	23726	0	0	0	1	0	29	polya-Caco2-S1-12h-B-rep1
SARSCoV1	23899	27638	0	0	0	1	0	12	polya-Caco2-S1-12h-B-rep1
SARSCoV1	24009	27183	0	0	0	1	0	12	polya-Caco2-S1-12h-B-rep1
SARSCoV1	24099	24709	0	0	0	1	0	32	polya-Caco2-S1-12h-B-rep1
SARSCoV1	24103	25962	2	6	0	1	0	37	polya-Caco2-S1-12h-B-rep1
SARSCoV1	24149	26565	0	0	0	2	0	23	polya-Caco2-S1-12h-B-rep1
SARSCoV1	24197	25504	0	0	0	1	0	20	polya-Caco2-S1-12h-B-rep1
SARSCoV1	24231	28361	0	0	0	1	0	29	polya-Caco2-S1-12h-B-rep1
SARSCoV1	24241	24882	0	0	0	1	0	30	polya-Caco2-S1-12h-B-rep1
SARSCoV1	24257	29123	0	0	0	1	0	26	polya-Caco2-S1-12h-B-rep1
SARSCoV1	24262	25321	0	0	0	2	0	21	polya-Caco2-S1-12h-B-rep1
SARSCoV1	24766	24846	0	0	0	1	0	29	polya-Caco2-S1-12h-B-rep1
SARSCoV1	24823	27700	0	0	0	1	0	26	polya-Caco2-S1-12h-B-rep1
SARSCoV1	25018	25080	0	0	0	1	0	35	polya-Caco2-S1-12h-B-rep1
SARSCoV1	25042	28365	0	0	0	2	0	22	polya-Caco2-S1-12h-B-rep1
SARSCoV1	25208	28365	0	0	0	1	0	25	polya-Caco2-S1-12h-B-rep1
SARSCoV1	25243	28504	0	0	0	1	0	34	polya-Caco2-S1-12h-B-rep1
SARSCoV1	25269	25291	0	0	0	1	0	32	polya-Caco2-S1-12h-B-rep1
SARSCoV1	25291	28502	0	0	0	1	0	16	polya-Caco2-S1-12h-B-rep1
SARSCoV1	25305	27869	0	0	0	1	0	17	polya-Caco2-S1-12h-B-rep1
SARSCoV1	25314	28579	0	0	0	1	0	28	polya-Caco2-S1-12h-B-rep1
SARSCoV1	25437	25920	0	0	0	1	0	28	polya-Caco2-S1-12h-B-rep1
SARSCoV1	25437	28854	0	0	0	1	0	20	polya-Caco2-S1-12h-B-rep1
SARSCoV1	25451	26741	1	5	0	2	0	31	polya-Caco2-S1-12h-B-rep1
SARSCoV1	25456	28599	0	0	0	3	0	36	polya-Caco2-S1-12h-B-rep1
SARSCoV1	25478	27932	0	0	0	1	0	36	polya-Caco2-S1-12h-B-rep1
SARSCoV1	25506	28574	0	0	0	1	0	22	polya-Caco2-S1-12h-B-rep1
SARSCoV1	25515	28906	0	0	0	1	0	33	polya-Caco2-S1-12h-B-rep1
SARSCoV1	25604	25639	0	0	0	1	0	36	polya-Caco2-S1-12h-B-rep1
SARSCoV1	25701	29115	0	0	0	1	0	12	polya-Caco2-S1-12h-B-rep1
SARSCoV1	25762	26549	0	0	0	1	0	28	polya-Caco2-S1-12h-B-rep1
SARSCoV1	25809	27208	0	0	0	1	0	31	polya-Caco2-S1-12h-B-rep1
SARSCoV1	25851	28840	0	0	0	1	0	21	polya-Caco2-S1-12h-B-rep1
SARSCoV1	25922	26179	0	0	0	1	0	29	polya-Caco2-S1-12h-B-rep1
SARSCoV1	25993	26231	0	0	0	1	0	31	polya-Caco2-S1-12h-B-rep1
SARSCoV1	25993	26233	0	0	0	2	0	22	polya-Caco2-S1-12h-B-rep1
SARSCoV1	26090	26131	0	0	0	1	0	14	polya-Caco2-S1-12h-B-rep1
SARSCoV1	26134	28698	0	0	0	1	0	27	polya-Caco2-S1-12h-B-rep1
SARSCoV1	26145	26609	1	1	0	2	0	31	polya-Caco2-S1-12h-B-rep1
SARSCoV1	26145	27097	1	1	0	24	0	35	polya-Caco2-S1-12h-B-rep1
SARSCoV1	26151	26189	0	0	0	1	0	35	polya-Caco2-S1-12h-B-rep1
SARSCoV1	26227	26428	0	0	0	2	0	18	polya-Caco2-S1-12h-B-rep1
SARSCoV1	26355	28112	0	0	0	0	3	12	polya-Caco2-S1-12h-B-rep1
SARSCoV1	26365	27278	0	0	0	1	0	22	polya-Caco2-S1-12h-B-rep1
SARSCoV1	26389	29113	0	0	0	1	0	34	polya-Caco2-S1-12h-B-rep1
SARSCoV1	26395	26493	0	0	0	1	0	15	polya-Caco2-S1-12h-B-rep1
SARSCoV1	26438	28799	0	0	0	1	0	15	polya-Caco2-S1-12h-B-rep1
SARSCoV1	26488	26553	0	0	0	2	0	35	polya-Caco2-S1-12h-B-rep1
SARSCoV1	26497	26603	0	0	0	1	0	19	polya-Caco2-S1-12h-B-rep1
SARSCoV1	26536	28504	0	0	0	2	0	37	polya-Caco2-S1-12h-B-rep1
SARSCoV1	26585	29401	0	0	0	1	0	36	polya-Caco2-S1-12h-B-rep1
SARSCoV1	26614	29134	0	0	0	1	0	35	polya-Caco2-S1-12h-B-rep1
SARSCoV1	26614	29198	0	0	0	1	0	32	polya-Caco2-S1-12h-B-rep1
SARSCoV1	26654	26687	0	0	0	1	0	25	polya-Caco2-S1-12h-B-rep1
SARSCoV1	26661	26725	0	0	0	1	0	37	polya-Caco2-S1-12h-B-rep1
SARSCoV1	26738	29198	0	0	0	3	0	36	polya-Caco2-S1-12h-B-rep1
SARSCoV1	26740	29200	0	0	0	1	0	31	polya-Caco2-S1-12h-B-rep1
SARSCoV1	26742	29203	0	0	0	1	0	22	polya-Caco2-S1-12h-B-rep1
SARSCoV1	26813	26838	0	0	0	1	0	19	polya-Caco2-S1-12h-B-rep1
SARSCoV1	26898	26957	0	0	0	1	0	27	polya-Caco2-S1-12h-B-rep1
SARSCoV1	26935	28536	0	0	0	1	0	26	polya-Caco2-S1-12h-B-rep1
SARSCoV1	27053	27120	0	0	0	1	0	33	polya-Caco2-S1-12h-B-rep1
SARSCoV1	27060	27097	1	1	0	3	0	35	polya-Caco2-S1-12h-B-rep1
SARSCoV1	27060	27112	1	1	0	2	0	13	polya-Caco2-S1-12h-B-rep1
SARSCoV1	27060	27742	1	1	0	10	0	36	polya-Caco2-S1-12h-B-rep1
SARSCoV1	27063	27093	0	0	0	1	0	17	polya-Caco2-S1-12h-B-rep1
SARSCoV1	27064	27097	1	1	0	1	0	28	polya-Caco2-S1-12h-B-rep1
SARSCoV1	27065	27087	0	0	0	4	0	38	polya-Caco2-S1-12h-B-rep1
SARSCoV1	27068	27093	0	0	0	1	0	36	polya-Caco2-S1-12h-B-rep1
SARSCoV1	27105	28024	0	0	0	3	0	21	polya-Caco2-S1-12h-B-rep1
SARSCoV1	27128	27184	0	0	0	4	0	30	polya-Caco2-S1-12h-B-rep1
SARSCoV1	27151	27850	0	0	0	1	0	37	polya-Caco2-S1-12h-B-rep1
SARSCoV1	27164	27424	0	0	0	1	0	22	polya-Caco2-S1-12h-B-rep1
SARSCoV1	27167	27305	0	0	0	1	0	26	polya-Caco2-S1-12h-B-rep1
SARSCoV1	27167	29122	0	0	0	3	0	35	polya-Caco2-S1-12h-B-rep1
SARSCoV1	27168	27191	0	0	0	1	0	20	polya-Caco2-S1-12h-B-rep1
SARSCoV1	27168	29254	0	0	0	2	0	32	polya-Caco2-S1-12h-B-rep1
SARSCoV1	27182	27742	1	1	0	2	0	17	polya-Caco2-S1-12h-B-rep1
SARSCoV1	27188	27397	0	0	0	1	0	36	polya-Caco2-S1-12h-B-rep1
SARSCoV1	27194	27252	0	0	0	1	0	25	polya-Caco2-S1-12h-B-rep1
SARSCoV1	27196	27276	0	0	0	1	0	33	polya-Caco2-S1-12h-B-rep1
SARSCoV1	27199	29316	0	0	0	1	0	14	polya-Caco2-S1-12h-B-rep1
SARSCoV1	27199	29382	1	3	0	5	0	31	polya-Caco2-S1-12h-B-rep1
SARSCoV1	27211	27235	0	0	0	1	0	12	polya-Caco2-S1-12h-B-rep1
SARSCoV1	27212	29379	0	0	0	1	0	31	polya-Caco2-S1-12h-B-rep1
SARSCoV1	27223	27246	0	0	0	1	0	22	polya-Caco2-S1-12h-B-rep1
SARSCoV1	27246	29184	0	0	0	1	0	25	polya-Caco2-S1-12h-B-rep1
SARSCoV1	27253	27514	0	0	0	1	0	19	polya-Caco2-S1-12h-B-rep1
SARSCoV1	27255	29207	1	5	0	1	0	20	polya-Caco2-S1-12h-B-rep1
SARSCoV1	27257	27864	0	0	0	2	0	24	polya-Caco2-S1-12h-B-rep1
SARSCoV1	27257	29258	0	0	0	2	0	12	polya-Caco2-S1-12h-B-rep1
SARSCoV1	27258	29262	0	0	0	1	0	15	polya-Caco2-S1-12h-B-rep1
SARSCoV1	27261	27767	0	0	0	3	0	17	polya-Caco2-S1-12h-B-rep1
SARSCoV1	27264	29279	0	0	0	1	0	21	polya-Caco2-S1-12h-B-rep1
SARSCoV1	27269	29246	0	0	0	2	0	34	polya-Caco2-S1-12h-B-rep1
SARSCoV1	27275	29280	0	0	0	2	0	37	polya-Caco2-S1-12h-B-rep1
SARSCoV1	27276	29316	0	0	0	1	0	14	polya-Caco2-S1-12h-B-rep1
SARSCoV1	27277	27781	0	0	0	0	9	12	polya-Caco2-S1-12h-B-rep1
SARSCoV1	27277	29193	0	0	0	4	0	34	polya-Caco2-S1-12h-B-rep1
SARSCoV1	27281	29227	0	0	0	2	0	35	polya-Caco2-S1-12h-B-rep1
SARSCoV1	27281	29378	0	0	0	2	0	36	polya-Caco2-S1-12h-B-rep1
SARSCoV1	27282	28552	0	0	0	2	0	37	polya-Caco2-S1-12h-B-rep1
SARSCoV1	27284	27991	0	0	0	2	0	36	polya-Caco2-S1-12h-B-rep1
SARSCoV1	27285	28004	2	2	0	2	0	24	polya-Caco2-S1-12h-B-rep1
SARSCoV1	27285	29251	0	0	0	1	0	21	polya-Caco2-S1-12h-B-rep1
SARSCoV1	27285	29344	0	0	0	1	0	21	polya-Caco2-S1-12h-B-rep1
SARSCoV1	27287	29233	0	0	0	1	0	29	polya-Caco2-S1-12h-B-rep1
SARSCoV1	27287	29249	2	2	0	1	0	16	polya-Caco2-S1-12h-B-rep1
SARSCoV1	27290	27987	0	0	0	88	0	37	polya-Caco2-S1-12h-B-rep1
SARSCoV1	27309	29164	0	0	0	3	0	28	polya-Caco2-S1-12h-B-rep1
SARSCoV1	27318	27569	0	0	0	3	0	34	polya-Caco2-S1-12h-B-rep1
SARSCoV1	27319	29158	0	0	0	1	0	17	polya-Caco2-S1-12h-B-rep1
SARSCoV1	27320	27361	0	0	0	1	0	34	polya-Caco2-S1-12h-B-rep1
SARSCoV1	27320	29164	1	3	0	1	0	25	polya-Caco2-S1-12h-B-rep1
SARSCoV1	27323	27403	0	0	0	2	0	22	polya-Caco2-S1-12h-B-rep1
SARSCoV1	27323	27484	1	5	0	3	0	32	polya-Caco2-S1-12h-B-rep1
SARSCoV1	27329	27377	2	4	0	1	0	36	polya-Caco2-S1-12h-B-rep1
SARSCoV1	27346	29310	0	0	0	1	0	23	polya-Caco2-S1-12h-B-rep1
SARSCoV1	27349	27742	1	1	0	70	0	36	polya-Caco2-S1-12h-B-rep1
SARSCoV1	27349	27819	1	1	0	2	0	31	polya-Caco2-S1-12h-B-rep1
SARSCoV1	27353	29232	0	0	0	1	0	19	polya-Caco2-S1-12h-B-rep1
SARSCoV1	27355	27571	0	0	0	1	0	34	polya-Caco2-S1-12h-B-rep1
SARSCoV1	27360	27762	2	2	0	1	0	32	polya-Caco2-S1-12h-B-rep1
SARSCoV1	27373	27813	0	0	0	2	0	30	polya-Caco2-S1-12h-B-rep1
SARSCoV1	27373	27825	0	0	0	1	0	19	polya-Caco2-S1-12h-B-rep1
SARSCoV1	27380	27875	0	0	0	1	0	15	polya-Caco2-S1-12h-B-rep1
SARSCoV1	27380	28156	0	0	0	1	0	15	polya-Caco2-S1-12h-B-rep1
SARSCoV1	27385	27476	0	0	0	3	0	29	polya-Caco2-S1-12h-B-rep1
SARSCoV1	27385	27708	0	0	0	1	0	32	polya-Caco2-S1-12h-B-rep1
SARSCoV1	27386	27519	0	0	0	2	0	32	polya-Caco2-S1-12h-B-rep1
SARSCoV1	27391	27429	0	0	0	1	0	26	polya-Caco2-S1-12h-B-rep1
SARSCoV1	27392	27428	0	0	0	1	0	24	polya-Caco2-S1-12h-B-rep1
SARSCoV1	27392	27832	0	0	0	3	0	27	polya-Caco2-S1-12h-B-rep1
SARSCoV1	27401	27614	0	0	0	1	0	33	polya-Caco2-S1-12h-B-rep1
SARSCoV1	27408	27516	0	0	0	1	0	35	polya-Caco2-S1-12h-B-rep1
SARSCoV1	27415	27785	2	2	0	5	0	33	polya-Caco2-S1-12h-B-rep1
SARSCoV1	27419	27472	0	0	0	1	0	26	polya-Caco2-S1-12h-B-rep1
SARSCoV1	27424	27513	0	0	0	2	0	19	polya-Caco2-S1-12h-B-rep1
SARSCoV1	27425	27960	0	0	0	2	0	19	polya-Caco2-S1-12h-B-rep1
SARSCoV1	27426	28091	0	0	0	3	0	22	polya-Caco2-S1-12h-B-rep1
SARSCoV1	27427	27733	0	0	0	7	0	37	polya-Caco2-S1-12h-B-rep1
SARSCoV1	27428	27813	0	0	0	13	0	33	polya-Caco2-S1-12h-B-rep1
SARSCoV1	27429	27509	0	0	0	2	0	20	polya-Caco2-S1-12h-B-rep1
SARSCoV1	27430	27530	0	0	0	2	0	25	polya-Caco2-S1-12h-B-rep1
SARSCoV1	27433	28062	0	0	0	1	0	35	polya-Caco2-S1-12h-B-rep1
SARSCoV1	27445	27499	0	0	0	2	0	23	polya-Caco2-S1-12h-B-rep1
SARSCoV1	27455	27776	0	0	0	2	0	25	polya-Caco2-S1-12h-B-rep1
SARSCoV1	27458	29020	2	2	0	1	0	20	polya-Caco2-S1-12h-B-rep1
SARSCoV1	27460	27594	0	0	0	1	0	19	polya-Caco2-S1-12h-B-rep1
SARSCoV1	27461	27522	0	0	0	5	0	33	polya-Caco2-S1-12h-B-rep1
SARSCoV1	27462	27510	0	0	0	1	0	28	polya-Caco2-S1-12h-B-rep1
SARSCoV1	27511	27968	0	0	0	4	0	36	polya-Caco2-S1-12h-B-rep1
SARSCoV1	27512	27700	0	0	0	1	0	35	polya-Caco2-S1-12h-B-rep1
SARSCoV1	27512	29200	0	0	0	3	0	29	polya-Caco2-S1-12h-B-rep1
SARSCoV1	27525	27781	0	0	0	24	0	31	polya-Caco2-S1-12h-B-rep1
SARSCoV1	27533	29223	0	0	0	2	0	19	polya-Caco2-S1-12h-B-rep1
SARSCoV1	27551	27647	0	0	0	1	0	31	polya-Caco2-S1-12h-B-rep1
SARSCoV1	27553	28819	0	0	0	1	0	21	polya-Caco2-S1-12h-B-rep1
SARSCoV1	27569	27635	0	0	0	5	0	19	polya-Caco2-S1-12h-B-rep1
SARSCoV1	27569	27639	0	0	0	1	0	28	polya-Caco2-S1-12h-B-rep1
SARSCoV1	27569	27903	0	0	0	1	0	38	polya-Caco2-S1-12h-B-rep1
SARSCoV1	27571	28994	0	0	0	1	0	30	polya-Caco2-S1-12h-B-rep1
SARSCoV1	27572	27658	0	0	0	2	0	36	polya-Caco2-S1-12h-B-rep1
SARSCoV1	27574	27602	0	0	0	1	0	32	polya-Caco2-S1-12h-B-rep1
SARSCoV1	27581	27619	0	0	0	1	0	15	polya-Caco2-S1-12h-B-rep1
SARSCoV1	27585	27716	0	0	0	1	0	33	polya-Caco2-S1-12h-B-rep1
SARSCoV1	27589	27619	2	2	0	1	0	27	polya-Caco2-S1-12h-B-rep1
SARSCoV1	27606	27640	0	0	0	1	0	18	polya-Caco2-S1-12h-B-rep1
SARSCoV1	27634	28418	0	0	0	0	2	18	polya-Caco2-S1-12h-B-rep1
SARSCoV1	27637	27965	0	0	0	1	0	37	polya-Caco2-S1-12h-B-rep1
SARSCoV1	27639	27967	0	0	0	196	0	37	polya-Caco2-S1-12h-B-rep1
SARSCoV1	27644	27817	0	0	0	5	0	33	polya-Caco2-S1-12h-B-rep1
SARSCoV1	27649	27672	0	0	0	1	0	19	polya-Caco2-S1-12h-B-rep1
SARSCoV1	27651	27689	2	4	0	4	0	23	polya-Caco2-S1-12h-B-rep1
SARSCoV1	27651	27801	2	2	0	1	0	31	polya-Caco2-S1-12h-B-rep1
SARSCoV1	27654	27716	0	0	0	7	0	36	polya-Caco2-S1-12h-B-rep1
SARSCoV1	27654	29134	0	0	0	1	0	15	polya-Caco2-S1-12h-B-rep1
SARSCoV1	27661	27755	2	2	0	2	0	34	polya-Caco2-S1-12h-B-rep1
SARSCoV1	27663	27810	0	0	0	1	0	26	polya-Caco2-S1-12h-B-rep1
SARSCoV1	27663	29105	0	0	0	1	0	12	polya-Caco2-S1-12h-B-rep1
SARSCoV1	27667	27695	0	0	0	1	0	17	polya-Caco2-S1-12h-B-rep1
SARSCoV1	27667	27775	0	0	0	5	0	36	polya-Caco2-S1-12h-B-rep1
SARSCoV1	27667	27967	0	0	0	4	0	21	polya-Caco2-S1-12h-B-rep1
SARSCoV1	27668	27762	0	0	0	37	0	37	polya-Caco2-S1-12h-B-rep1
SARSCoV1	27670	27713	0	0	0	14	0	37	polya-Caco2-S1-12h-B-rep1
SARSCoV1	27670	27716	0	0	0	1	0	36	polya-Caco2-S1-12h-B-rep1
SARSCoV1	27674	29040	0	0	0	1	0	13	polya-Caco2-S1-12h-B-rep1
SARSCoV1	27675	29080	0	0	0	1	0	23	polya-Caco2-S1-12h-B-rep1
SARSCoV1	27676	28095	0	0	0	3	0	36	polya-Caco2-S1-12h-B-rep1
SARSCoV1	27676	29012	0	0	0	1	0	26	polya-Caco2-S1-12h-B-rep1
SARSCoV1	27676	29021	0	0	0	1	0	17	polya-Caco2-S1-12h-B-rep1
SARSCoV1	27676	29028	0	0	0	1	0	27	polya-Caco2-S1-12h-B-rep1
SARSCoV1	27678	27707	0	0	0	1	0	35	polya-Caco2-S1-12h-B-rep1
SARSCoV1	27678	29029	0	0	0	1	0	34	polya-Caco2-S1-12h-B-rep1
SARSCoV1	27680	29024	0	0	0	1	0	15	polya-Caco2-S1-12h-B-rep1
SARSCoV1	27681	29056	0	0	0	1	0	29	polya-Caco2-S1-12h-B-rep1
SARSCoV1	27682	29020	2	2	0	2	0	35	polya-Caco2-S1-12h-B-rep1
SARSCoV1	27683	29012	0	0	0	1	0	33	polya-Caco2-S1-12h-B-rep1
SARSCoV1	27684	27713	0	0	0	2	0	28	polya-Caco2-S1-12h-B-rep1
SARSCoV1	27684	29012	0	0	0	3	0	35	polya-Caco2-S1-12h-B-rep1
SARSCoV1	27685	27767	0	0	0	2	0	25	polya-Caco2-S1-12h-B-rep1
SARSCoV1	27685	29055	0	0	0	2	0	28	polya-Caco2-S1-12h-B-rep1
SARSCoV1	27686	27713	0	0	0	8	0	37	polya-Caco2-S1-12h-B-rep1
SARSCoV1	27687	28012	0	0	0	12	0	28	polya-Caco2-S1-12h-B-rep1
SARSCoV1	27687	28076	0	0	0	1	0	19	polya-Caco2-S1-12h-B-rep1
SARSCoV1	27687	29042	0	0	0	1	0	26	polya-Caco2-S1-12h-B-rep1
SARSCoV1	27688	27993	0	0	0	2	0	24	polya-Caco2-S1-12h-B-rep1
SARSCoV1	27689	29202	2	2	0	4	0	33	polya-Caco2-S1-12h-B-rep1
SARSCoV1	27690	27714	0	0	0	1	0	36	polya-Caco2-S1-12h-B-rep1
SARSCoV1	27690	28977	0	0	0	1	0	27	polya-Caco2-S1-12h-B-rep1
SARSCoV1	27691	29011	0	0	0	1	0	36	polya-Caco2-S1-12h-B-rep1
SARSCoV1	27693	27876	0	0	0	1	0	29	polya-Caco2-S1-12h-B-rep1
SARSCoV1	27694	27852	0	0	0	10	0	35	polya-Caco2-S1-12h-B-rep1
SARSCoV1	27695	28992	2	2	0	1	0	23	polya-Caco2-S1-12h-B-rep1
SARSCoV1	27696	28092	0	0	0	2	0	28	polya-Caco2-S1-12h-B-rep1
SARSCoV1	27699	28091	0	0	0	1	0	30	polya-Caco2-S1-12h-B-rep1
SARSCoV1	27700	27777	0	0	0	1	0	12	polya-Caco2-S1-12h-B-rep1
SARSCoV1	27701	27756	0	0	0	1	0	21	polya-Caco2-S1-12h-B-rep1
SARSCoV1	27701	27987	0	0	0	1	0	21	polya-Caco2-S1-12h-B-rep1
SARSCoV1	27702	27903	0	0	0	1	0	25	polya-Caco2-S1-12h-B-rep1
SARSCoV1	27703	28095	0	0	0	3	0	33	polya-Caco2-S1-12h-B-rep1
SARSCoV1	27703	28761	0	0	0	2	0	36	polya-Caco2-S1-12h-B-rep1
SARSCoV1	27703	28973	0	0	0	1	0	17	polya-Caco2-S1-12h-B-rep1
SARSCoV1	27703	28995	0	0	0	1	0	16	polya-Caco2-S1-12h-B-rep1
SARSCoV1	27705	28036	0	0	0	3	0	37	polya-Caco2-S1-12h-B-rep1
SARSCoV1	27706	29017	0	0	0	1	0	28	polya-Caco2-S1-12h-B-rep1
SARSCoV1	27707	29014	0	0	0	2	0	13	polya-Caco2-S1-12h-B-rep1
SARSCoV1	27708	27728	0	0	0	2	0	35	polya-Caco2-S1-12h-B-rep1
SARSCoV1	27708	28586	0	0	0	1	0	27	polya-Caco2-S1-12h-B-rep1
SARSCoV1	27709	27835	0	0	0	5	0	35	polya-Caco2-S1-12h-B-rep1
SARSCoV1	27710	29020	2	2	0	1	0	20	polya-Caco2-S1-12h-B-rep1
SARSCoV1	27710	29259	0	0	0	1	0	24	polya-Caco2-S1-12h-B-rep1
SARSCoV1	27711	28097	0	0	0	3	0	35	polya-Caco2-S1-12h-B-rep1
SARSCoV1	27711	29012	0	0	0	1	0	26	polya-Caco2-S1-12h-B-rep1
SARSCoV1	27713	28038	0	0	0	2	0	32	polya-Caco2-S1-12h-B-rep1
SARSCoV1	27713	28264	0	0	0	1	0	19	polya-Caco2-S1-12h-B-rep1
SARSCoV1	27713	28970	0	0	0	2	0	33	polya-Caco2-S1-12h-B-rep1
SARSCoV1	27714	28097	0	0	0	2	0	29	polya-Caco2-S1-12h-B-rep1
SARSCoV1	27715	27769	0	0	0	1	0	16	polya-Caco2-S1-12h-B-rep1
SARSCoV1	27715	28095	0	0	0	2	0	31	polya-Caco2-S1-12h-B-rep1
SARSCoV1	27715	28101	0	0	0	1	0	25	polya-Caco2-S1-12h-B-rep1
SARSCoV1	27715	28102	0	0	0	4	0	32	polya-Caco2-S1-12h-B-rep1
SARSCoV1	27716	27962	0	0	0	2	0	35	polya-Caco2-S1-12h-B-rep1
SARSCoV1	27716	28083	0	0	0	7	0	33	polya-Caco2-S1-12h-B-rep1
SARSCoV1	27716	28967	1	5	0	1	0	36	polya-Caco2-S1-12h-B-rep1
SARSCoV1	27716	28995	0	0	0	1	0	18	polya-Caco2-S1-12h-B-rep1
SARSCoV1	27716	29164	0	0	0	1	0	33	polya-Caco2-S1-12h-B-rep1
SARSCoV1	27719	27758	0	0	0	1	0	16	polya-Caco2-S1-12h-B-rep1
SARSCoV1	27719	28096	0	0	0	3	0	37	polya-Caco2-S1-12h-B-rep1
SARSCoV1	27719	28097	0	0	0	1	0	24	polya-Caco2-S1-12h-B-rep1
SARSCoV1	27725	27807	0	0	0	1	0	36	polya-Caco2-S1-12h-B-rep1
SARSCoV1	27726	27806	0	0	0	2	0	22	polya-Caco2-S1-12h-B-rep1
SARSCoV1	27726	28095	0	0	0	3	0	35	polya-Caco2-S1-12h-B-rep1
SARSCoV1	27727	28114	0	0	0	1	0	18	polya-Caco2-S1-12h-B-rep1
SARSCoV1	27728	27810	0	0	0	2	0	21	polya-Caco2-S1-12h-B-rep1
SARSCoV1	27728	28006	0	0	0	1	0	27	polya-Caco2-S1-12h-B-rep1
SARSCoV1	27728	28122	0	0	0	1	0	13	polya-Caco2-S1-12h-B-rep1
SARSCoV1	27728	29008	0	0	0	1	0	18	polya-Caco2-S1-12h-B-rep1
SARSCoV1	27729	28095	0	0	0	1	0	12	polya-Caco2-S1-12h-B-rep1
SARSCoV1	27729	28104	0	0	0	1	0	28	polya-Caco2-S1-12h-B-rep1
SARSCoV1	27729	28108	0	0	0	1	0	18	polya-Caco2-S1-12h-B-rep1
SARSCoV1	27731	28089	2	2	0	16	0	37	polya-Caco2-S1-12h-B-rep1
SARSCoV1	27731	29145	2	2	0	1	0	24	polya-Caco2-S1-12h-B-rep1
SARSCoV1	27733	27791	0	0	0	2	0	21	polya-Caco2-S1-12h-B-rep1
SARSCoV1	27733	27799	0	0	0	2	0	15	polya-Caco2-S1-12h-B-rep1
SARSCoV1	27733	27915	0	0	0	3	0	28	polya-Caco2-S1-12h-B-rep1
SARSCoV1	27733	28039	0	0	0	1	0	33	polya-Caco2-S1-12h-B-rep1
SARSCoV1	27733	28083	0	0	0	5	0	35	polya-Caco2-S1-12h-B-rep1
SARSCoV1	27733	29028	0	0	0	1	0	18	polya-Caco2-S1-12h-B-rep1
SARSCoV1	27734	27912	0	0	0	1	0	18	polya-Caco2-S1-12h-B-rep1
SARSCoV1	27734	27970	0	0	0	1	0	13	polya-Caco2-S1-12h-B-rep1
SARSCoV1	27734	28988	0	0	0	1	0	17	polya-Caco2-S1-12h-B-rep1
SARSCoV1	27738	28122	0	0	0	1	0	22	polya-Caco2-S1-12h-B-rep1
SARSCoV1	27744	27809	0	0	0	1	0	13	polya-Caco2-S1-12h-B-rep1
SARSCoV1	27744	28099	0	0	0	2	0	25	polya-Caco2-S1-12h-B-rep1
SARSCoV1	27747	27880	0	0	0	4	0	20	polya-Caco2-S1-12h-B-rep1
SARSCoV1	27747	28115	0	0	0	1	0	26	polya-Caco2-S1-12h-B-rep1
SARSCoV1	27748	28056	0	0	0	1	0	13	polya-Caco2-S1-12h-B-rep1
SARSCoV1	27750	27811	0	0	0	2	0	30	polya-Caco2-S1-12h-B-rep1
SARSCoV1	27753	27855	0	0	0	1	0	31	polya-Caco2-S1-12h-B-rep1
SARSCoV1	27753	27995	0	0	0	1	0	33	polya-Caco2-S1-12h-B-rep1
SARSCoV1	27755	27811	0	0	0	2	0	15	polya-Caco2-S1-12h-B-rep1
SARSCoV1	27756	27785	2	2	0	1	0	16	polya-Caco2-S1-12h-B-rep1
SARSCoV1	27757	27806	0	0	0	1	0	37	polya-Caco2-S1-12h-B-rep1
SARSCoV1	27757	28092	0	0	0	2	0	34	polya-Caco2-S1-12h-B-rep1
SARSCoV1	27758	28120	0	0	0	1	0	20	polya-Caco2-S1-12h-B-rep1
SARSCoV1	27759	27835	0	0	0	6	0	29	polya-Caco2-S1-12h-B-rep1
SARSCoV1	27760	27808	0	0	0	25	0	38	polya-Caco2-S1-12h-B-rep1
SARSCoV1	27760	27810	0	0	0	3	0	36	polya-Caco2-S1-12h-B-rep1
SARSCoV1	27760	28096	0	0	0	13	0	33	polya-Caco2-S1-12h-B-rep1
SARSCoV1	27760	28097	0	0	0	14	0	38	polya-Caco2-S1-12h-B-rep1
SARSCoV1	27760	28115	0	0	0	1	0	21	polya-Caco2-S1-12h-B-rep1
SARSCoV1	27760	28996	0	0	0	1	0	21	polya-Caco2-S1-12h-B-rep1
SARSCoV1	27760	29013	0	0	0	2	0	34	polya-Caco2-S1-12h-B-rep1
SARSCoV1	27761	27785	0	0	0	2	0	20	polya-Caco2-S1-12h-B-rep1
SARSCoV1	27761	27799	0	0	0	1	0	26	polya-Caco2-S1-12h-B-rep1
SARSCoV1	27761	27816	0	0	0	4	0	31	polya-Caco2-S1-12h-B-rep1
SARSCoV1	27761	28095	0	0	0	1	0	33	polya-Caco2-S1-12h-B-rep1
SARSCoV1	27763	28087	0	0	0	1	0	34	polya-Caco2-S1-12h-B-rep1
SARSCoV1	27764	28033	0	0	0	1	0	24	polya-Caco2-S1-12h-B-rep1
SARSCoV1	27764	28103	0	0	0	1	0	17	polya-Caco2-S1-12h-B-rep1
SARSCoV1	27765	27974	0	0	0	18	0	37	polya-Caco2-S1-12h-B-rep1
SARSCoV1	27766	27815	0	0	0	1	0	31	polya-Caco2-S1-12h-B-rep1
SARSCoV1	27767	28990	1	1	0	1	0	36	polya-Caco2-S1-12h-B-rep1
SARSCoV1	27768	27788	0	0	0	1	0	35	polya-Caco2-S1-12h-B-rep1
SARSCoV1	27769	27872	0	0	0	1	0	18	polya-Caco2-S1-12h-B-rep1
SARSCoV1	27770	28102	0	0	0	1	0	33	polya-Caco2-S1-12h-B-rep1
SARSCoV1	27771	27843	0	0	0	1	0	21	polya-Caco2-S1-12h-B-rep1
SARSCoV1	27772	27803	0	0	0	4	0	38	polya-Caco2-S1-12h-B-rep1
SARSCoV1	27772	27968	0	0	0	1	0	17	polya-Caco2-S1-12h-B-rep1
SARSCoV1	27772	28098	0	0	0	1	0	16	polya-Caco2-S1-12h-B-rep1
SARSCoV1	27773	28037	0	0	0	1	0	36	polya-Caco2-S1-12h-B-rep1
SARSCoV1	27775	27957	0	0	0	16	0	36	polya-Caco2-S1-12h-B-rep1
SARSCoV1	27775	27974	0	0	0	1	0	17	polya-Caco2-S1-12h-B-rep1
SARSCoV1	27776	27797	0	0	0	2	0	38	polya-Caco2-S1-12h-B-rep1
SARSCoV1	27776	27967	0	0	0	5	0	36	polya-Caco2-S1-12h-B-rep1
SARSCoV1	27776	28266	0	0	0	2	0	12	polya-Caco2-S1-12h-B-rep1
SARSCoV1	27776	28989	0	0	0	1	0	34	polya-Caco2-S1-12h-B-rep1
SARSCoV1	27777	28973	0	0	0	1	0	32	polya-Caco2-S1-12h-B-rep1
SARSCoV1	27779	28962	0	0	0	1	0	28	polya-Caco2-S1-12h-B-rep1
SARSCoV1	27780	27875	0	0	0	1	0	22	polya-Caco2-S1-12h-B-rep1
SARSCoV1	27780	28090	0	0	0	1	0	16	polya-Caco2-S1-12h-B-rep1
SARSCoV1	27780	28097	0	0	0	1	0	15	polya-Caco2-S1-12h-B-rep1
SARSCoV1	27781	28113	0	0	0	0	3	13	polya-Caco2-S1-12h-B-rep1
SARSCoV1	27782	27811	0	0	0	0	1	12	polya-Caco2-S1-12h-B-rep1
SARSCoV1	27784	28087	0	0	0	1	0	34	polya-Caco2-S1-12h-B-rep1
SARSCoV1	27784	29317	0	0	0	1	0	16	polya-Caco2-S1-12h-B-rep1
SARSCoV1	27785	27965	2	2	0	1	0	23	polya-Caco2-S1-12h-B-rep1
SARSCoV1	27785	27967	2	2	0	9	0	26	polya-Caco2-S1-12h-B-rep1
SARSCoV1	27786	27993	0	0	0	1	0	35	polya-Caco2-S1-12h-B-rep1
SARSCoV1	27786	28097	0	0	0	1	0	16	polya-Caco2-S1-12h-B-rep1
SARSCoV1	27788	27985	2	2	0	13	0	38	polya-Caco2-S1-12h-B-rep1
SARSCoV1	27789	29149	0	0	0	2	0	14	polya-Caco2-S1-12h-B-rep1
SARSCoV1	27790	28108	0	0	0	1	0	27	polya-Caco2-S1-12h-B-rep1
SARSCoV1	27792	28097	0	0	0	1	0	29	polya-Caco2-S1-12h-B-rep1
SARSCoV1	27794	27959	0	0	0	1	0	31	polya-Caco2-S1-12h-B-rep1
SARSCoV1	27803	27959	0	0	0	1	0	34	polya-Caco2-S1-12h-B-rep1
SARSCoV1	27804	28032	0	0	0	10	0	37	polya-Caco2-S1-12h-B-rep1
SARSCoV1	27806	28083	0	0	0	5	0	20	polya-Caco2-S1-12h-B-rep1
SARSCoV1	27809	27863	0	0	0	1	0	16	polya-Caco2-S1-12h-B-rep1
SARSCoV1	27810	28028	0	0	0	2	0	29	polya-Caco2-S1-12h-B-rep1
SARSCoV1	27811	28275	0	0	0	4	0	35	polya-Caco2-S1-12h-B-rep1
SARSCoV1	27812	27843	0	0	0	2	0	36	polya-Caco2-S1-12h-B-rep1
SARSCoV1	27812	28083	0	0	0	4	0	25	polya-Caco2-S1-12h-B-rep1
SARSCoV1	27812	28085	2	2	0	13	0	36	polya-Caco2-S1-12h-B-rep1
SARSCoV1	27817	28855	0	0	0	1	0	20	polya-Caco2-S1-12h-B-rep1
SARSCoV1	27818	27871	0	0	0	2	0	25	polya-Caco2-S1-12h-B-rep1
SARSCoV1	27821	28707	0	0	0	1	0	25	polya-Caco2-S1-12h-B-rep1
SARSCoV1	27821	28998	0	0	0	2	0	28	polya-Caco2-S1-12h-B-rep1
SARSCoV1	27828	27873	0	0	0	121	0	38	polya-Caco2-S1-12h-B-rep1
SARSCoV1	27837	27967	0	0	0	1	0	32	polya-Caco2-S1-12h-B-rep1
SARSCoV1	27838	28028	0	0	0	1	0	17	polya-Caco2-S1-12h-B-rep1
SARSCoV1	27849	27905	0	0	0	2	0	26	polya-Caco2-S1-12h-B-rep1
SARSCoV1	27853	27904	0	0	0	2	0	26	polya-Caco2-S1-12h-B-rep1
SARSCoV1	27853	28030	0	0	0	1	0	24	polya-Caco2-S1-12h-B-rep1
SARSCoV1	27855	27909	0	0	0	5	0	30	polya-Caco2-S1-12h-B-rep1
SARSCoV1	27855	27921	0	0	0	1	0	12	polya-Caco2-S1-12h-B-rep1
SARSCoV1	27861	29207	2	2	0	1	0	24	polya-Caco2-S1-12h-B-rep1
SARSCoV1	27902	28030	0	0	0	1	0	13	polya-Caco2-S1-12h-B-rep1
SARSCoV1	27904	28031	0	0	0	1	0	21	polya-Caco2-S1-12h-B-rep1
SARSCoV1	27910	28032	0	0	0	2	0	31	polya-Caco2-S1-12h-B-rep1
SARSCoV1	27910	28963	1	5	0	1	0	21	polya-Caco2-S1-12h-B-rep1
SARSCoV1	27911	28031	0	0	0	1	0	29	polya-Caco2-S1-12h-B-rep1
SARSCoV1	27913	27971	0	0	0	1	0	16	polya-Caco2-S1-12h-B-rep1
SARSCoV1	27924	27974	0	0	0	1	0	30	polya-Caco2-S1-12h-B-rep1
SARSCoV1	27927	27959	0	0	0	2	0	29	polya-Caco2-S1-12h-B-rep1
SARSCoV1	27928	27969	0	0	0	1	0	28	polya-Caco2-S1-12h-B-rep1
SARSCoV1	27928	27999	0	0	0	2	0	32	polya-Caco2-S1-12h-B-rep1
SARSCoV1	27946	27967	0	0	0	1	0	12	polya-Caco2-S1-12h-B-rep1
SARSCoV1	27958	28027	0	0	0	1	0	22	polya-Caco2-S1-12h-B-rep1
SARSCoV1	27960	28030	0	0	0	1	0	33	polya-Caco2-S1-12h-B-rep1
SARSCoV1	27960	28036	0	0	0	1	0	28	polya-Caco2-S1-12h-B-rep1
SARSCoV1	27961	28902	0	0	0	2	0	18	polya-Caco2-S1-12h-B-rep1
SARSCoV1	27966	27995	0	0	0	1	0	18	polya-Caco2-S1-12h-B-rep1
SARSCoV1	27974	27997	0	0	0	1	0	32	polya-Caco2-S1-12h-B-rep1
SARSCoV1	27988	28038	0	0	0	1	0	26	polya-Caco2-S1-12h-B-rep1
SARSCoV1	27994	28031	0	0	0	1	0	26	polya-Caco2-S1-12h-B-rep1
SARSCoV1	27995	28024	0	0	0	1	0	19	polya-Caco2-S1-12h-B-rep1
SARSCoV1	27996	28117	0	0	0	1	0	17	polya-Caco2-S1-12h-B-rep1
SARSCoV1	28014	28117	0	0	0	1	0	29	polya-Caco2-S1-12h-B-rep1
SARSCoV1	28015	28698	0	0	0	2	0	22	polya-Caco2-S1-12h-B-rep1
SARSCoV1	28032	28965	0	0	0	1	0	17	polya-Caco2-S1-12h-B-rep1
SARSCoV1	28040	28971	0	0	0	1	0	25	polya-Caco2-S1-12h-B-rep1
SARSCoV1	28041	28101	0	0	0	2	0	20	polya-Caco2-S1-12h-B-rep1
SARSCoV1	28082	28976	0	0	0	2	0	37	polya-Caco2-S1-12h-B-rep1
SARSCoV1	28083	28983	0	0	0	2	0	33	polya-Caco2-S1-12h-B-rep1
SARSCoV1	28090	28114	0	0	0	1	0	29	polya-Caco2-S1-12h-B-rep1
SARSCoV1	28092	29006	0	0	0	1	0	20	polya-Caco2-S1-12h-B-rep1
SARSCoV1	28098	29012	0	0	0	1	0	33	polya-Caco2-S1-12h-B-rep1
SARSCoV1	28098	29208	0	0	0	1	0	16	polya-Caco2-S1-12h-B-rep1
SARSCoV1	28100	28898	0	0	0	1	0	32	polya-Caco2-S1-12h-B-rep1
SARSCoV1	28100	29223	0	0	0	1	0	13	polya-Caco2-S1-12h-B-rep1
SARSCoV1	28104	28558	0	0	0	1	0	27	polya-Caco2-S1-12h-B-rep1
SARSCoV1	28104	29164	0	0	0	2	0	26	polya-Caco2-S1-12h-B-rep1
SARSCoV1	28108	28976	0	0	0	2	0	22	polya-Caco2-S1-12h-B-rep1
SARSCoV1	28117	29105	0	0	0	1	0	30	polya-Caco2-S1-12h-B-rep1
SARSCoV1	28119	28973	0	0	0	1	0	25	polya-Caco2-S1-12h-B-rep1
SARSCoV1	28142	28899	0	0	0	1	0	12	polya-Caco2-S1-12h-B-rep1
SARSCoV1	28151	28922	0	0	0	1	0	26	polya-Caco2-S1-12h-B-rep1
SARSCoV1	28157	28968	0	0	0	1	0	32	polya-Caco2-S1-12h-B-rep1
SARSCoV1	28163	28972	1	3	0	1	0	37	polya-Caco2-S1-12h-B-rep1
SARSCoV1	28168	28864	0	0	0	1	0	33	polya-Caco2-S1-12h-B-rep1
SARSCoV1	28168	28973	0	0	0	1	0	36	polya-Caco2-S1-12h-B-rep1
SARSCoV1	28172	28253	0	0	0	1	0	25	polya-Caco2-S1-12h-B-rep1
SARSCoV1	28173	28315	0	0	0	1	0	27	polya-Caco2-S1-12h-B-rep1
SARSCoV1	28173	28888	0	0	0	1	0	19	polya-Caco2-S1-12h-B-rep1
SARSCoV1	28173	28995	0	0	0	1	0	25	polya-Caco2-S1-12h-B-rep1
SARSCoV1	28177	28848	0	0	0	1	0	19	polya-Caco2-S1-12h-B-rep1
SARSCoV1	28178	28865	0	0	0	1	0	16	polya-Caco2-S1-12h-B-rep1
SARSCoV1	28181	28928	0	0	0	2	0	21	polya-Caco2-S1-12h-B-rep1
SARSCoV1	28190	28817	0	0	0	1	0	24	polya-Caco2-S1-12h-B-rep1
SARSCoV1	28191	29203	0	0	0	1	0	32	polya-Caco2-S1-12h-B-rep1
SARSCoV1	28195	28865	0	0	0	1	0	37	polya-Caco2-S1-12h-B-rep1
SARSCoV1	28196	28281	0	0	0	1	0	23	polya-Caco2-S1-12h-B-rep1
SARSCoV1	28196	28859	0	0	0	2	0	19	polya-Caco2-S1-12h-B-rep1
SARSCoV1	28210	28983	0	0	0	6	0	37	polya-Caco2-S1-12h-B-rep1
SARSCoV1	28212	28963	0	0	0	2	0	37	polya-Caco2-S1-12h-B-rep1
SARSCoV1	28213	28963	0	0	0	3	0	19	polya-Caco2-S1-12h-B-rep1
SARSCoV1	28214	28605	0	0	0	1	0	20	polya-Caco2-S1-12h-B-rep1
SARSCoV1	28220	28994	0	0	0	1	0	30	polya-Caco2-S1-12h-B-rep1
SARSCoV1	28226	28256	0	0	0	3	0	35	polya-Caco2-S1-12h-B-rep1
SARSCoV1	28231	28546	0	0	0	1	0	32	polya-Caco2-S1-12h-B-rep1
SARSCoV1	28232	28845	0	0	0	1	0	32	polya-Caco2-S1-12h-B-rep1
SARSCoV1	28256	28449	0	0	0	1	0	21	polya-Caco2-S1-12h-B-rep1
SARSCoV1	28257	28721	0	0	0	1	0	16	polya-Caco2-S1-12h-B-rep1
SARSCoV1	28263	28697	0	0	0	1	0	36	polya-Caco2-S1-12h-B-rep1
SARSCoV1	28265	28973	0	0	0	1	0	29	polya-Caco2-S1-12h-B-rep1
SARSCoV1	28277	28298	0	0	0	1	0	32	polya-Caco2-S1-12h-B-rep1
SARSCoV1	28278	28527	0	0	0	3	0	24	polya-Caco2-S1-12h-B-rep1
SARSCoV1	28278	28699	0	0	0	1	0	21	polya-Caco2-S1-12h-B-rep1
SARSCoV1	28278	28822	1	1	0	1	0	24	polya-Caco2-S1-12h-B-rep1
SARSCoV1	28278	28960	1	1	0	1	0	27	polya-Caco2-S1-12h-B-rep1
SARSCoV1	28278	28963	0	0	0	1	0	28	polya-Caco2-S1-12h-B-rep1
SARSCoV1	28281	28588	0	0	0	1	0	19	polya-Caco2-S1-12h-B-rep1
SARSCoV1	28284	28505	0	0	0	3	0	35	polya-Caco2-S1-12h-B-rep1
SARSCoV1	28284	28833	0	0	0	1	0	36	polya-Caco2-S1-12h-B-rep1
SARSCoV1	28293	28829	0	0	0	1	0	21	polya-Caco2-S1-12h-B-rep1
SARSCoV1	28295	28706	0	0	0	2	0	27	polya-Caco2-S1-12h-B-rep1
SARSCoV1	28302	28598	0	0	0	1	0	27	polya-Caco2-S1-12h-B-rep1
SARSCoV1	28307	28860	0	0	0	1	0	33	polya-Caco2-S1-12h-B-rep1
SARSCoV1	28310	28575	0	0	0	1	0	20	polya-Caco2-S1-12h-B-rep1
SARSCoV1	28312	28535	2	4	0	1	0	23	polya-Caco2-S1-12h-B-rep1
SARSCoV1	28314	28574	0	0	0	1	0	27	polya-Caco2-S1-12h-B-rep1
SARSCoV1	28315	28599	0	0	0	1	0	29	polya-Caco2-S1-12h-B-rep1
SARSCoV1	28318	28980	0	0	0	2	0	36	polya-Caco2-S1-12h-B-rep1
SARSCoV1	28319	28571	0	0	0	1	0	17	polya-Caco2-S1-12h-B-rep1
SARSCoV1	28319	28661	0	0	0	1	0	35	polya-Caco2-S1-12h-B-rep1
SARSCoV1	28328	28622	0	0	0	1	0	37	polya-Caco2-S1-12h-B-rep1
SARSCoV1	28329	28570	0	0	0	1	0	24	polya-Caco2-S1-12h-B-rep1
SARSCoV1	28343	28691	0	0	0	1	0	19	polya-Caco2-S1-12h-B-rep1
SARSCoV1	28346	28456	0	0	0	1	0	14	polya-Caco2-S1-12h-B-rep1
SARSCoV1	28348	28456	0	0	0	2	0	21	polya-Caco2-S1-12h-B-rep1
SARSCoV1	28355	28645	0	0	0	1	0	31	polya-Caco2-S1-12h-B-rep1
SARSCoV1	28356	28830	0	0	0	1	0	30	polya-Caco2-S1-12h-B-rep1
SARSCoV1	28360	28438	0	0	0	1	0	27	polya-Caco2-S1-12h-B-rep1
SARSCoV1	28364	28437	0	0	0	1	0	16	polya-Caco2-S1-12h-B-rep1
SARSCoV1	28367	28963	0	0	0	0	1	12	polya-Caco2-S1-12h-B-rep1
SARSCoV1	28375	28425	0	0	0	2	0	31	polya-Caco2-S1-12h-B-rep1
SARSCoV1	28379	28463	0	0	0	1	0	35	polya-Caco2-S1-12h-B-rep1
SARSCoV1	28382	28577	0	0	0	1	0	28	polya-Caco2-S1-12h-B-rep1
SARSCoV1	28393	28613	0	0	0	2	0	19	polya-Caco2-S1-12h-B-rep1
SARSCoV1	28393	28623	0	0	0	1	0	26	polya-Caco2-S1-12h-B-rep1
SARSCoV1	28400	28811	0	0	0	1	0	33	polya-Caco2-S1-12h-B-rep1
SARSCoV1	28409	28972	1	1	0	1	0	28	polya-Caco2-S1-12h-B-rep1
SARSCoV1	28426	28598	0	0	0	1	0	32	polya-Caco2-S1-12h-B-rep1
SARSCoV1	28432	28458	2	2	0	1	0	38	polya-Caco2-S1-12h-B-rep1
SARSCoV1	28436	28612	1	3	0	1	0	20	polya-Caco2-S1-12h-B-rep1
SARSCoV1	28441	28833	0	0	0	1	0	33	polya-Caco2-S1-12h-B-rep1
SARSCoV1	28453	28577	0	0	0	1	0	23	polya-Caco2-S1-12h-B-rep1
SARSCoV1	28454	28663	0	0	0	1	0	26	polya-Caco2-S1-12h-B-rep1
SARSCoV1	28458	28534	0	0	0	2	0	23	polya-Caco2-S1-12h-B-rep1
SARSCoV1	28481	28543	0	0	0	1	0	31	polya-Caco2-S1-12h-B-rep1
SARSCoV1	28492	28756	0	0	0	1	0	20	polya-Caco2-S1-12h-B-rep1
SARSCoV1	28496	28692	0	0	0	1	0	36	polya-Caco2-S1-12h-B-rep1
SARSCoV1	28503	28547	0	0	0	3	0	37	polya-Caco2-S1-12h-B-rep1
SARSCoV1	28516	28538	0	0	0	1	0	13	polya-Caco2-S1-12h-B-rep1
SARSCoV1	28529	28770	0	0	0	2	0	31	polya-Caco2-S1-12h-B-rep1
SARSCoV1	28534	28587	0	0	0	2	0	36	polya-Caco2-S1-12h-B-rep1
SARSCoV1	28536	29098	2	2	0	1	0	25	polya-Caco2-S1-12h-B-rep1
SARSCoV1	28539	28579	0	0	0	1	0	30	polya-Caco2-S1-12h-B-rep1
SARSCoV1	28539	28699	0	0	0	1	0	38	polya-Caco2-S1-12h-B-rep1
SARSCoV1	28540	28578	0	0	0	1	0	28	polya-Caco2-S1-12h-B-rep1
SARSCoV1	28542	28574	0	0	0	3	0	35	polya-Caco2-S1-12h-B-rep1
SARSCoV1	28543	29388	0	0	0	1	0	22	polya-Caco2-S1-12h-B-rep1
SARSCoV1	28548	28737	0	0	0	1	0	37	polya-Caco2-S1-12h-B-rep1
SARSCoV1	28551	28578	0	0	0	1	0	24	polya-Caco2-S1-12h-B-rep1
SARSCoV1	28552	28584	0	0	0	7	0	35	polya-Caco2-S1-12h-B-rep1
SARSCoV1	28570	28832	0	0	0	2	0	29	polya-Caco2-S1-12h-B-rep1
SARSCoV1	28573	28596	0	0	0	5	0	34	polya-Caco2-S1-12h-B-rep1
SARSCoV1	28576	28848	0	0	0	2	0	36	polya-Caco2-S1-12h-B-rep1
SARSCoV1	28579	28599	0	0	0	3	0	26	polya-Caco2-S1-12h-B-rep1
SARSCoV1	28604	29133	0	0	0	1	0	20	polya-Caco2-S1-12h-B-rep1
SARSCoV1	28607	28714	0	0	0	1	0	35	polya-Caco2-S1-12h-B-rep1
SARSCoV1	28609	29001	0	0	0	1	0	27	polya-Caco2-S1-12h-B-rep1
SARSCoV1	28613	28705	0	0	0	4	0	37	polya-Caco2-S1-12h-B-rep1
SARSCoV1	28698	28886	0	0	0	1	0	22	polya-Caco2-S1-12h-B-rep1
SARSCoV1	28706	28732	0	0	0	1	0	26	polya-Caco2-S1-12h-B-rep1
SARSCoV1	28723	28815	0	0	0	1	0	19	polya-Caco2-S1-12h-B-rep1
SARSCoV1	28733	29196	0	0	0	1	0	35	polya-Caco2-S1-12h-B-rep1
SARSCoV1	28736	28799	0	0	0	1	0	35	polya-Caco2-S1-12h-B-rep1
SARSCoV1	28753	28785	0	0	0	2	0	21	polya-Caco2-S1-12h-B-rep1
SARSCoV1	28756	29289	0	0	0	1	0	17	polya-Caco2-S1-12h-B-rep1
SARSCoV1	28803	29162	0	0	0	1	0	16	polya-Caco2-S1-12h-B-rep1
SARSCoV1	28831	28970	0	0	0	1	0	14	polya-Caco2-S1-12h-B-rep1
SARSCoV1	28844	28960	0	0	0	2	0	36	polya-Caco2-S1-12h-B-rep1
SARSCoV1	28846	28968	0	0	0	2	0	18	polya-Caco2-S1-12h-B-rep1
SARSCoV1	28856	28997	0	0	0	2	0	35	polya-Caco2-S1-12h-B-rep1
SARSCoV1	28862	28885	0	0	0	2	0	29	polya-Caco2-S1-12h-B-rep1
SARSCoV1	28864	29182	0	0	0	1	0	29	polya-Caco2-S1-12h-B-rep1
SARSCoV1	28867	28935	0	0	0	2	0	24	polya-Caco2-S1-12h-B-rep1
SARSCoV1	28871	28973	0	0	0	1	0	13	polya-Caco2-S1-12h-B-rep1
SARSCoV1	28874	28963	2	2	0	6	0	37	polya-Caco2-S1-12h-B-rep1
SARSCoV1	28879	28927	0	0	0	1	0	34	polya-Caco2-S1-12h-B-rep1
SARSCoV1	28889	28944	0	0	0	1	0	38	polya-Caco2-S1-12h-B-rep1
SARSCoV1	28903	28947	0	0	0	1	0	31	polya-Caco2-S1-12h-B-rep1
SARSCoV1	28969	29001	0	0	0	1	0	32	polya-Caco2-S1-12h-B-rep1
SARSCoV1	29015	29205	0	0	0	1	0	26	polya-Caco2-S1-12h-B-rep1
SARSCoV1	29020	29078	0	0	0	1	0	26	polya-Caco2-S1-12h-B-rep1
SARSCoV1	29021	29203	0	0	0	4	0	29	polya-Caco2-S1-12h-B-rep1
SARSCoV1	29025	29134	0	0	0	1	0	26	polya-Caco2-S1-12h-B-rep1
SARSCoV1	29026	29210	0	0	0	1	0	24	polya-Caco2-S1-12h-B-rep1
SARSCoV1	29041	29065	0	0	0	1	0	31	polya-Caco2-S1-12h-B-rep1
SARSCoV1	29047	29594	0	0	0	1	0	21	polya-Caco2-S1-12h-B-rep1
SARSCoV1	29051	29399	2	6	0	1	0	13	polya-Caco2-S1-12h-B-rep1
SARSCoV1	29052	29145	0	0	0	1	0	35	polya-Caco2-S1-12h-B-rep1
SARSCoV1	29065	29136	0	0	0	1	0	13	polya-Caco2-S1-12h-B-rep1
SARSCoV1	29067	29111	0	0	0	1	0	38	polya-Caco2-S1-12h-B-rep1
SARSCoV1	29068	29111	0	0	0	1	0	23	polya-Caco2-S1-12h-B-rep1
SARSCoV1	29074	29199	0	0	0	1	0	24	polya-Caco2-S1-12h-B-rep1
SARSCoV1	29078	29253	0	0	0	1	0	16	polya-Caco2-S1-12h-B-rep1
SARSCoV1	29079	29129	0	0	0	1	0	26	polya-Caco2-S1-12h-B-rep1
SARSCoV1	29080	29326	0	0	0	1	0	13	polya-Caco2-S1-12h-B-rep1
SARSCoV1	29102	29254	0	0	0	1	0	36	polya-Caco2-S1-12h-B-rep1
SARSCoV1	29106	29210	0	0	0	1	0	15	polya-Caco2-S1-12h-B-rep1
SARSCoV1	29112	29133	0	0	0	1	0	22	polya-Caco2-S1-12h-B-rep1
SARSCoV1	29115	29139	0	0	0	1	0	16	polya-Caco2-S1-12h-B-rep1
SARSCoV1	29115	29163	0	0	0	2	0	35	polya-Caco2-S1-12h-B-rep1
SARSCoV1	29116	29226	0	0	0	3	0	26	polya-Caco2-S1-12h-B-rep1
SARSCoV1	29119	29143	0	0	0	1	0	12	polya-Caco2-S1-12h-B-rep1
SARSCoV1	29120	29164	0	0	0	9	0	35	polya-Caco2-S1-12h-B-rep1
SARSCoV1	29129	29151	0	0	0	1	0	27	polya-Caco2-S1-12h-B-rep1
SARSCoV1	29129	29238	0	0	0	1	0	18	polya-Caco2-S1-12h-B-rep1
SARSCoV1	29131	29156	0	0	0	1	0	23	polya-Caco2-S1-12h-B-rep1
SARSCoV1	29166	29197	0	0	0	1	0	35	polya-Caco2-S1-12h-B-rep1
SARSCoV1	29167	29668	0	0	0	1	0	16	polya-Caco2-S1-12h-B-rep1
SARSCoV1	29168	29366	0	0	0	2	0	24	polya-Caco2-S1-12h-B-rep1
SARSCoV1	29224	29343	0	0	0	1	0	27	polya-Caco2-S1-12h-B-rep1
SARSCoV1	29233	29354	0	0	0	3	0	34	polya-Caco2-S1-12h-B-rep1
SARSCoV1	29247	29312	0	0	0	2	0	33	polya-Caco2-S1-12h-B-rep1
SARSCoV1	29247	29316	0	0	0	1	0	36	polya-Caco2-S1-12h-B-rep1
SARSCoV1	29260	29286	0	0	0	1	0	17	polya-Caco2-S1-12h-B-rep1
SARSCoV1	29262	29313	0	0	0	1	0	21	polya-Caco2-S1-12h-B-rep1
SARSCoV1	29413	29456	0	0	0	1	0	29	polya-Caco2-S1-12h-B-rep1
SARSCoV1	29534	29608	0	0	0	1	0	18	polya-Caco2-S1-12h-B-rep1
SARSCoV1	29536	29570	0	0	0	1	0	23	polya-Caco2-S1-12h-B-rep1
SARSCoV1	29538	29676	0	0	0	3	0	37	polya-Caco2-S1-12h-B-rep1
SARSCoV1	29539	29660	0	0	0	1	0	22	polya-Caco2-S1-12h-B-rep1
SARSCoV1	29540	29657	0	0	0	1	0	31	polya-Caco2-S1-12h-B-rep1
SARSCoV1	29541	29658	0	0	0	1	0	19	polya-Caco2-S1-12h-B-rep1
SARSCoV1	29542	29658	0	0	0	1	0	37	polya-Caco2-S1-12h-B-rep1
SARSCoV1	29542	29659	0	0	0	115	7	37	polya-Caco2-S1-12h-B-rep1
SARSCoV1	29543	29659	0	0	0	11	0	35	polya-Caco2-S1-12h-B-rep1
SARSCoV1	29543	29660	0	0	0	632	82	38	polya-Caco2-S1-12h-B-rep1
SARSCoV1	29544	29661	0	0	0	113	0	37	polya-Caco2-S1-12h-B-rep1
SARSCoV1	29551	29670	0	0	0	1	0	18	polya-Caco2-S1-12h-B-rep1
SARSCoV1	29552	29668	0	0	0	1	0	20	polya-Caco2-S1-12h-B-rep1
SARSCoV1	29568	29647	0	0	0	4	0	31	polya-Caco2-S1-12h-B-rep1
SARSCoV1	29568	29649	0	0	0	1	0	31	polya-Caco2-S1-12h-B-rep1
SARSCoV1	29568	29651	0	0	0	4	0	25	polya-Caco2-S1-12h-B-rep1
SARSCoV1	29568	29653	0	0	0	1	0	32	polya-Caco2-S1-12h-B-rep1
SARSCoV1	29569	29654	0	0	0	1	0	12	polya-Caco2-S1-12h-B-rep1
SARSCoV1	29585	29633	0	0	0	1	0	27	polya-Caco2-S1-12h-B-rep1
SARSCoV1	60	27258	0	0	0	1	0	24	polya-Caco2-S1-24h-B-rep1
SARSCoV1	61	21479	2	2	0	1	0	34	polya-Caco2-S1-24h-B-rep1
SARSCoV1	61	27360	2	2	0	0	1	35	polya-Caco2-S1-24h-B-rep1
SARSCoV1	61	27560	0	0	0	1	0	27	polya-Caco2-S1-24h-B-rep1
SARSCoV1	62	26342	0	0	0	510	1	37	polya-Caco2-S1-24h-B-rep1
SARSCoV1	62	27767	0	0	0	25	0	37	polya-Caco2-S1-24h-B-rep1
SARSCoV1	63	21481	0	0	0	31	0	35	polya-Caco2-S1-24h-B-rep1
SARSCoV1	63	25255	2	2	0	133	0	38	polya-Caco2-S1-24h-B-rep1
SARSCoV1	63	27261	0	0	0	1	0	29	polya-Caco2-S1-24h-B-rep1
SARSCoV1	63	27362	0	0	0	2	1	33	polya-Caco2-S1-24h-B-rep1
SARSCoV1	63	28101	0	0	0	4	0	36	polya-Caco2-S1-24h-B-rep1
SARSCoV1	64	27262	0	0	0	25	0	33	polya-Caco2-S1-24h-B-rep1
SARSCoV1	64	27263	0	0	0	5	0	33	polya-Caco2-S1-24h-B-rep1
SARSCoV1	64	27264	0	0	0	1	0	35	polya-Caco2-S1-24h-B-rep1
SARSCoV1	64	28102	0	0	0	903	0	38	polya-Caco2-S1-24h-B-rep1
SARSCoV1	65	25259	0	0	0	1	0	19	polya-Caco2-S1-24h-B-rep1
SARSCoV1	65	26737	0	0	0	1	0	30	polya-Caco2-S1-24h-B-rep1
SARSCoV1	65	27264	0	0	0	367	2	37	polya-Caco2-S1-24h-B-rep1
SARSCoV1	65	27265	0	0	0	1	0	24	polya-Caco2-S1-24h-B-rep1
SARSCoV1	65	28104	0	0	0	2	0	38	polya-Caco2-S1-24h-B-rep1
SARSCoV1	65	29227	0	0	0	1	0	25	polya-Caco2-S1-24h-B-rep1
SARSCoV1	66	26350	0	0	0	8	0	34	polya-Caco2-S1-24h-B-rep1
SARSCoV1	66	26911	0	0	0	1	0	34	polya-Caco2-S1-24h-B-rep1
SARSCoV1	66	26915	0	0	0	6	0	31	polya-Caco2-S1-24h-B-rep1
SARSCoV1	66	28103	0	0	0	3	0	33	polya-Caco2-S1-24h-B-rep1
SARSCoV1	67	5939	0	0	0	1	0	17	polya-Caco2-S1-24h-B-rep1
SARSCoV1	67	19041	0	0	0	1	0	29	polya-Caco2-S1-24h-B-rep1
SARSCoV1	67	22448	0	0	0	1	0	30	polya-Caco2-S1-24h-B-rep1
SARSCoV1	67	26108	0	0	0	34	0	21	polya-Caco2-S1-24h-B-rep1
SARSCoV1	67	26912	0	0	0	191	0	37	polya-Caco2-S1-24h-B-rep1
SARSCoV1	69	22994	0	0	0	1	0	23	polya-Caco2-S1-24h-B-rep1
SARSCoV1	69	26377	0	0	0	2	0	20	polya-Caco2-S1-24h-B-rep1
SARSCoV1	70	28104	0	0	0	1	0	34	polya-Caco2-S1-24h-B-rep1
SARSCoV1	72	25788	0	0	0	1	0	24	polya-Caco2-S1-24h-B-rep1
SARSCoV1	72	27039	2	2	0	3	0	34	polya-Caco2-S1-24h-B-rep1
SARSCoV1	72	28111	2	2	0	1	0	23	polya-Caco2-S1-24h-B-rep1
SARSCoV1	73	26359	0	0	0	1	0	27	polya-Caco2-S1-24h-B-rep1
SARSCoV1	73	28110	0	0	0	3	0	36	polya-Caco2-S1-24h-B-rep1
SARSCoV1	74	21492	0	0	0	1	0	37	polya-Caco2-S1-24h-B-rep1
SARSCoV1	74	26357	0	0	0	2	0	28	polya-Caco2-S1-24h-B-rep1
SARSCoV1	74	28112	0	0	0	3	2	38	polya-Caco2-S1-24h-B-rep1
SARSCoV1	75	16735	0	0	0	1	0	15	polya-Caco2-S1-24h-B-rep1
SARSCoV1	75	26355	0	0	0	3	0	37	polya-Caco2-S1-24h-B-rep1
SARSCoV1	75	28113	0	0	0	0	1	13	polya-Caco2-S1-24h-B-rep1
SARSCoV1	132	25321	0	0	0	1	0	34	polya-Caco2-S1-24h-B-rep1
SARSCoV1	224	1275	0	0	0	1	0	37	polya-Caco2-S1-24h-B-rep1
SARSCoV1	282	28101	0	0	0	2	0	18	polya-Caco2-S1-24h-B-rep1
SARSCoV1	294	29013	0	0	0	1	0	32	polya-Caco2-S1-24h-B-rep1
SARSCoV1	300	28109	0	0	0	1	0	20	polya-Caco2-S1-24h-B-rep1
SARSCoV1	301	28147	0	0	0	1	0	28	polya-Caco2-S1-24h-B-rep1
SARSCoV1	306	28230	0	0	0	2	0	28	polya-Caco2-S1-24h-B-rep1
SARSCoV1	318	28847	0	0	0	1	0	14	polya-Caco2-S1-24h-B-rep1
SARSCoV1	334	29161	0	0	0	1	0	28	polya-Caco2-S1-24h-B-rep1
SARSCoV1	337	29344	0	0	0	1	0	30	polya-Caco2-S1-24h-B-rep1
SARSCoV1	338	389	0	0	0	1	0	15	polya-Caco2-S1-24h-B-rep1
SARSCoV1	362	27693	0	0	0	1	0	14	polya-Caco2-S1-24h-B-rep1
SARSCoV1	400	28107	2	2	0	1	0	26	polya-Caco2-S1-24h-B-rep1
SARSCoV1	405	28103	0	0	0	1	0	33	polya-Caco2-S1-24h-B-rep1
SARSCoV1	472	29131	0	0	0	1	0	32	polya-Caco2-S1-24h-B-rep1
SARSCoV1	474	29227	0	0	0	1	0	20	polya-Caco2-S1-24h-B-rep1
SARSCoV1	495	29331	0	0	0	1	0	19	polya-Caco2-S1-24h-B-rep1
SARSCoV1	563	29251	0	0	0	1	0	35	polya-Caco2-S1-24h-B-rep1
SARSCoV1	595	28206	1	1	0	1	0	24	polya-Caco2-S1-24h-B-rep1
SARSCoV1	625	29016	0	0	0	1	0	16	polya-Caco2-S1-24h-B-rep1
SARSCoV1	633	26488	0	0	0	1	0	12	polya-Caco2-S1-24h-B-rep1
SARSCoV1	678	28817	0	0	0	4	0	36	polya-Caco2-S1-24h-B-rep1
SARSCoV1	682	28539	0	0	0	1	0	25	polya-Caco2-S1-24h-B-rep1
SARSCoV1	692	28570	0	0	0	1	0	35	polya-Caco2-S1-24h-B-rep1
SARSCoV1	701	28363	1	1	0	1	0	17	polya-Caco2-S1-24h-B-rep1
SARSCoV1	730	29142	0	0	0	1	0	16	polya-Caco2-S1-24h-B-rep1
SARSCoV1	733	28574	0	0	0	1	0	29	polya-Caco2-S1-24h-B-rep1
SARSCoV1	733	29146	0	0	0	2	0	33	polya-Caco2-S1-24h-B-rep1
SARSCoV1	734	28105	0	0	0	2	0	31	polya-Caco2-S1-24h-B-rep1
SARSCoV1	734	29076	0	0	0	7	0	37	polya-Caco2-S1-24h-B-rep1
SARSCoV1	735	29113	0	0	0	1	0	24	polya-Caco2-S1-24h-B-rep1
SARSCoV1	735	29125	0	0	0	1	0	22	polya-Caco2-S1-24h-B-rep1
SARSCoV1	736	29004	0	0	0	1	0	14	polya-Caco2-S1-24h-B-rep1
SARSCoV1	736	29126	0	0	0	1	0	23	polya-Caco2-S1-24h-B-rep1
SARSCoV1	736	29160	0	0	0	1	0	14	polya-Caco2-S1-24h-B-rep1
SARSCoV1	737	28839	0	0	0	1	0	36	polya-Caco2-S1-24h-B-rep1
SARSCoV1	741	27489	0	0	0	1	0	20	polya-Caco2-S1-24h-B-rep1
SARSCoV1	741	28784	0	0	0	1	0	34	polya-Caco2-S1-24h-B-rep1
SARSCoV1	742	29142	0	0	0	1	0	27	polya-Caco2-S1-24h-B-rep1
SARSCoV1	743	29100	0	0	0	1	0	14	polya-Caco2-S1-24h-B-rep1
SARSCoV1	744	29020	2	2	0	1	0	26	polya-Caco2-S1-24h-B-rep1
SARSCoV1	744	29122	0	0	0	1	0	27	polya-Caco2-S1-24h-B-rep1
SARSCoV1	745	29148	0	0	0	2	0	31	polya-Caco2-S1-24h-B-rep1
SARSCoV1	746	29091	0	0	0	8	0	25	polya-Caco2-S1-24h-B-rep1
SARSCoV1	747	29123	0	0	0	1	0	36	polya-Caco2-S1-24h-B-rep1
SARSCoV1	753	28388	0	0	0	1	0	31	polya-Caco2-S1-24h-B-rep1
SARSCoV1	754	29242	0	0	0	1	0	30	polya-Caco2-S1-24h-B-rep1
SARSCoV1	755	28546	0	0	0	1	0	15	polya-Caco2-S1-24h-B-rep1
SARSCoV1	799	28554	0	0	0	2	0	23	polya-Caco2-S1-24h-B-rep1
SARSCoV1	819	29294	0	0	0	2	0	38	polya-Caco2-S1-24h-B-rep1
SARSCoV1	824	28576	0	0	0	1	0	22	polya-Caco2-S1-24h-B-rep1
SARSCoV1	825	28968	0	0	0	3	0	14	polya-Caco2-S1-24h-B-rep1
SARSCoV1	827	29276	0	0	0	1	0	21	polya-Caco2-S1-24h-B-rep1
SARSCoV1	829	28540	0	0	0	1	0	20	polya-Caco2-S1-24h-B-rep1
SARSCoV1	829	28974	0	0	0	1	0	26	polya-Caco2-S1-24h-B-rep1
SARSCoV1	829	29082	0	0	0	1	0	26	polya-Caco2-S1-24h-B-rep1
SARSCoV1	831	28312	0	0	0	1	0	15	polya-Caco2-S1-24h-B-rep1
SARSCoV1	831	29305	0	0	0	15	0	33	polya-Caco2-S1-24h-B-rep1
SARSCoV1	833	24524	0	0	0	1	0	25	polya-Caco2-S1-24h-B-rep1
SARSCoV1	833	28699	0	0	0	1	0	21	polya-Caco2-S1-24h-B-rep1
SARSCoV1	833	29164	0	0	0	3	0	33	polya-Caco2-S1-24h-B-rep1
SARSCoV1	833	29240	0	0	0	1	0	22	polya-Caco2-S1-24h-B-rep1
SARSCoV1	834	28967	2	2	0	3	0	33	polya-Caco2-S1-24h-B-rep1
SARSCoV1	834	29308	0	0	0	1	0	17	polya-Caco2-S1-24h-B-rep1
SARSCoV1	835	27216	0	0	0	2	0	33	polya-Caco2-S1-24h-B-rep1
SARSCoV1	835	28341	0	0	0	1	0	34	polya-Caco2-S1-24h-B-rep1
SARSCoV1	836	29161	0	0	0	1	0	30	polya-Caco2-S1-24h-B-rep1
SARSCoV1	836	29285	0	0	0	3	0	30	polya-Caco2-S1-24h-B-rep1
SARSCoV1	838	28914	0	0	0	1	0	30	polya-Caco2-S1-24h-B-rep1
SARSCoV1	838	29359	0	0	0	2	0	30	polya-Caco2-S1-24h-B-rep1
SARSCoV1	839	28573	0	0	0	1	0	34	polya-Caco2-S1-24h-B-rep1
SARSCoV1	839	28917	0	0	0	1	0	31	polya-Caco2-S1-24h-B-rep1
SARSCoV1	839	29077	0	0	0	1	0	34	polya-Caco2-S1-24h-B-rep1
SARSCoV1	839	29227	0	0	0	1	0	34	polya-Caco2-S1-24h-B-rep1
SARSCoV1	845	28927	0	0	0	1	0	23	polya-Caco2-S1-24h-B-rep1
SARSCoV1	851	29317	0	0	0	1	0	15	polya-Caco2-S1-24h-B-rep1
SARSCoV1	858	29123	0	0	0	1	0	29	polya-Caco2-S1-24h-B-rep1
SARSCoV1	859	29147	0	0	0	1	0	16	polya-Caco2-S1-24h-B-rep1
SARSCoV1	861	27701	0	0	0	2	0	35	polya-Caco2-S1-24h-B-rep1
SARSCoV1	863	29397	0	0	0	1	0	15	polya-Caco2-S1-24h-B-rep1
SARSCoV1	867	28247	0	0	0	1	0	23	polya-Caco2-S1-24h-B-rep1
SARSCoV1	867	29280	0	0	0	1	0	26	polya-Caco2-S1-24h-B-rep1
SARSCoV1	886	29149	1	3	0	1	0	14	polya-Caco2-S1-24h-B-rep1
SARSCoV1	896	28217	0	0	0	1	0	15	polya-Caco2-S1-24h-B-rep1
SARSCoV1	904	28378	0	0	0	1	0	31	polya-Caco2-S1-24h-B-rep1
SARSCoV1	909	28101	0	0	0	1	0	20	polya-Caco2-S1-24h-B-rep1
SARSCoV1	910	5929	0	0	0	1	0	34	polya-Caco2-S1-24h-B-rep1
SARSCoV1	913	28131	0	0	0	1	0	19	polya-Caco2-S1-24h-B-rep1
SARSCoV1	922	28140	0	0	0	1	0	19	polya-Caco2-S1-24h-B-rep1
SARSCoV1	929	29133	0	0	0	1	0	12	polya-Caco2-S1-24h-B-rep1
SARSCoV1	932	29202	0	0	0	1	0	14	polya-Caco2-S1-24h-B-rep1
SARSCoV1	937	28798	0	0	0	2	0	16	polya-Caco2-S1-24h-B-rep1
SARSCoV1	940	28542	0	0	0	4	0	32	polya-Caco2-S1-24h-B-rep1
SARSCoV1	941	28283	0	0	0	3	0	20	polya-Caco2-S1-24h-B-rep1
SARSCoV1	941	28363	0	0	0	1	0	14	polya-Caco2-S1-24h-B-rep1
SARSCoV1	943	20707	0	0	0	1	0	26	polya-Caco2-S1-24h-B-rep1
SARSCoV1	944	29164	1	1	0	2	0	27	polya-Caco2-S1-24h-B-rep1
SARSCoV1	960	28496	0	0	0	1	0	20	polya-Caco2-S1-24h-B-rep1
SARSCoV1	966	29121	0	0	0	1	0	34	polya-Caco2-S1-24h-B-rep1
SARSCoV1	975	28313	0	0	0	1	0	26	polya-Caco2-S1-24h-B-rep1
SARSCoV1	1035	28570	0	0	0	2	0	31	polya-Caco2-S1-24h-B-rep1
SARSCoV1	1036	28858	0	0	0	2	0	20	polya-Caco2-S1-24h-B-rep1
SARSCoV1	1036	29120	0	0	0	4	0	35	polya-Caco2-S1-24h-B-rep1
SARSCoV1	1054	29187	0	0	0	1	0	27	polya-Caco2-S1-24h-B-rep1
SARSCoV1	1079	29226	0	0	0	1	0	36	polya-Caco2-S1-24h-B-rep1
SARSCoV1	1080	28973	0	0	0	1	0	17	polya-Caco2-S1-24h-B-rep1
SARSCoV1	1081	29119	0	0	0	2	0	34	polya-Caco2-S1-24h-B-rep1
SARSCoV1	1083	28168	0	0	0	2	0	25	polya-Caco2-S1-24h-B-rep1
SARSCoV1	1083	28785	0	0	0	3	0	34	polya-Caco2-S1-24h-B-rep1
SARSCoV1	1083	29203	0	0	0	1	0	30	polya-Caco2-S1-24h-B-rep1
SARSCoV1	1087	28976	0	0	0	2	0	33	polya-Caco2-S1-24h-B-rep1
SARSCoV1	1089	28677	0	0	0	1	0	33	polya-Caco2-S1-24h-B-rep1
SARSCoV1	1096	28625	0	0	0	1	0	33	polya-Caco2-S1-24h-B-rep1
SARSCoV1	1096	29190	0	0	0	1	0	35	polya-Caco2-S1-24h-B-rep1
SARSCoV1	1098	28913	2	4	0	1	0	15	polya-Caco2-S1-24h-B-rep1
SARSCoV1	1111	28929	0	0	0	1	0	24	polya-Caco2-S1-24h-B-rep1
SARSCoV1	1123	29074	0	0	0	1	0	33	polya-Caco2-S1-24h-B-rep1
SARSCoV1	1125	29366	0	0	0	5	0	33	polya-Caco2-S1-24h-B-rep1
SARSCoV1	1129	29235	0	0	0	1	0	34	polya-Caco2-S1-24h-B-rep1
SARSCoV1	1137	29321	0	0	0	1	0	13	polya-Caco2-S1-24h-B-rep1
SARSCoV1	1138	24851	0	0	0	1	0	30	polya-Caco2-S1-24h-B-rep1
SARSCoV1	1141	29007	0	0	0	1	0	35	polya-Caco2-S1-24h-B-rep1
SARSCoV1	1141	29200	0	0	0	1	0	36	polya-Caco2-S1-24h-B-rep1
SARSCoV1	1163	29329	0	0	0	1	0	38	polya-Caco2-S1-24h-B-rep1
SARSCoV1	1180	29105	0	0	0	1	0	26	polya-Caco2-S1-24h-B-rep1
SARSCoV1	1194	28994	0	0	0	2	0	30	polya-Caco2-S1-24h-B-rep1
SARSCoV1	1205	29126	0	0	0	1	0	35	polya-Caco2-S1-24h-B-rep1
SARSCoV1	1214	28400	0	0	0	1	0	14	polya-Caco2-S1-24h-B-rep1
SARSCoV1	1215	27455	0	0	0	1	0	23	polya-Caco2-S1-24h-B-rep1
SARSCoV1	1215	29202	0	0	0	1	0	16	polya-Caco2-S1-24h-B-rep1
SARSCoV1	1215	29207	0	0	0	1	0	28	polya-Caco2-S1-24h-B-rep1
SARSCoV1	1215	29245	0	0	0	1	0	25	polya-Caco2-S1-24h-B-rep1
SARSCoV1	1222	26488	0	0	0	1	0	32	polya-Caco2-S1-24h-B-rep1
SARSCoV1	1222	28097	0	0	0	1	0	29	polya-Caco2-S1-24h-B-rep1
SARSCoV1	1223	29099	0	0	0	1	0	24	polya-Caco2-S1-24h-B-rep1
SARSCoV1	1224	28706	0	0	0	1	0	19	polya-Caco2-S1-24h-B-rep1
SARSCoV1	1233	28695	0	0	0	1	0	12	polya-Caco2-S1-24h-B-rep1
SARSCoV1	1271	28449	0	0	0	1	0	32	polya-Caco2-S1-24h-B-rep1
SARSCoV1	1271	28570	0	0	0	5	0	37	polya-Caco2-S1-24h-B-rep1
SARSCoV1	1272	29160	0	0	0	2	0	25	polya-Caco2-S1-24h-B-rep1
SARSCoV1	1275	28820	0	0	0	1	0	13	polya-Caco2-S1-24h-B-rep1
SARSCoV1	1277	29133	0	0	0	1	0	16	polya-Caco2-S1-24h-B-rep1
SARSCoV1	1285	28502	0	0	0	1	0	37	polya-Caco2-S1-24h-B-rep1
SARSCoV1	1290	29130	0	0	0	1	0	33	polya-Caco2-S1-24h-B-rep1
SARSCoV1	1290	29187	0	0	0	1	0	18	polya-Caco2-S1-24h-B-rep1
SARSCoV1	1292	28570	0	0	0	1	0	37	polya-Caco2-S1-24h-B-rep1
SARSCoV1	1292	29316	0	0	0	2	0	17	polya-Caco2-S1-24h-B-rep1
SARSCoV1	1293	29258	0	0	0	1	0	14	polya-Caco2-S1-24h-B-rep1
SARSCoV1	1295	29164	1	1	0	1	0	33	polya-Caco2-S1-24h-B-rep1
SARSCoV1	1304	26936	0	0	0	2	0	33	polya-Caco2-S1-24h-B-rep1
SARSCoV1	1304	29133	0	0	0	1	0	30	polya-Caco2-S1-24h-B-rep1
SARSCoV1	1304	29376	0	0	0	1	0	14	polya-Caco2-S1-24h-B-rep1
SARSCoV1	1307	24839	1	5	0	1	0	22	polya-Caco2-S1-24h-B-rep1
SARSCoV1	1309	29327	0	0	0	1	0	20	polya-Caco2-S1-24h-B-rep1
SARSCoV1	1310	28952	0	0	0	1	0	15	polya-Caco2-S1-24h-B-rep1
SARSCoV1	1311	29135	0	0	0	1	0	13	polya-Caco2-S1-24h-B-rep1
SARSCoV1	1312	29202	0	0	0	3	0	28	polya-Caco2-S1-24h-B-rep1
SARSCoV1	1314	14216	0	0	0	1	0	13	polya-Caco2-S1-24h-B-rep1
SARSCoV1	1316	29083	0	0	0	3	0	36	polya-Caco2-S1-24h-B-rep1
SARSCoV1	1317	29184	0	0	0	4	0	37	polya-Caco2-S1-24h-B-rep1
SARSCoV1	1329	28683	0	0	0	2	0	37	polya-Caco2-S1-24h-B-rep1
SARSCoV1	1332	28974	0	0	0	1	0	22	polya-Caco2-S1-24h-B-rep1
SARSCoV1	1332	29135	0	0	0	1	0	14	polya-Caco2-S1-24h-B-rep1
SARSCoV1	1333	28673	0	0	0	1	0	33	polya-Caco2-S1-24h-B-rep1
SARSCoV1	1352	29133	0	0	0	1	0	26	polya-Caco2-S1-24h-B-rep1
SARSCoV1	1357	28762	1	1	0	2	0	30	polya-Caco2-S1-24h-B-rep1
SARSCoV1	1372	28737	0	0	0	1	0	29	polya-Caco2-S1-24h-B-rep1
SARSCoV1	1398	28496	0	0	0	1	0	25	polya-Caco2-S1-24h-B-rep1
SARSCoV1	1406	28842	0	0	0	1	0	31	polya-Caco2-S1-24h-B-rep1
SARSCoV1	1421	29217	0	0	0	1	0	37	polya-Caco2-S1-24h-B-rep1
SARSCoV1	1422	1495	0	0	0	2	0	36	polya-Caco2-S1-24h-B-rep1
SARSCoV1	1424	28888	0	0	0	1	0	15	polya-Caco2-S1-24h-B-rep1
SARSCoV1	1432	28931	0	0	0	1	0	25	polya-Caco2-S1-24h-B-rep1
SARSCoV1	1443	28856	0	0	0	1	0	18	polya-Caco2-S1-24h-B-rep1
SARSCoV1	1446	29329	0	0	0	1	0	19	polya-Caco2-S1-24h-B-rep1
SARSCoV1	1491	29398	0	0	0	1	0	21	polya-Caco2-S1-24h-B-rep1
SARSCoV1	1514	29172	0	0	0	1	0	20	polya-Caco2-S1-24h-B-rep1
SARSCoV1	1515	28574	0	0	0	1	0	37	polya-Caco2-S1-24h-B-rep1
SARSCoV1	1538	27456	2	2	0	1	0	14	polya-Caco2-S1-24h-B-rep1
SARSCoV1	1543	29361	0	0	0	4	0	32	polya-Caco2-S1-24h-B-rep1
SARSCoV1	1554	29118	0	0	0	1	0	27	polya-Caco2-S1-24h-B-rep1
SARSCoV1	1555	28975	0	0	0	1	0	27	polya-Caco2-S1-24h-B-rep1
SARSCoV1	1556	28374	0	0	0	1	0	21	polya-Caco2-S1-24h-B-rep1
SARSCoV1	1556	29159	0	0	0	1	0	28	polya-Caco2-S1-24h-B-rep1
SARSCoV1	1562	29201	0	0	0	1	0	15	polya-Caco2-S1-24h-B-rep1
SARSCoV1	1571	28972	0	0	0	1	0	18	polya-Caco2-S1-24h-B-rep1
SARSCoV1	1580	28546	2	2	0	2	0	33	polya-Caco2-S1-24h-B-rep1
SARSCoV1	1587	28356	0	0	0	1	0	21	polya-Caco2-S1-24h-B-rep1
SARSCoV1	1593	28582	0	0	0	1	0	25	polya-Caco2-S1-24h-B-rep1
SARSCoV1	1605	28313	0	0	0	3	0	19	polya-Caco2-S1-24h-B-rep1
SARSCoV1	1616	26365	0	0	0	2	0	37	polya-Caco2-S1-24h-B-rep1
SARSCoV1	1618	28454	0	0	0	1	0	34	polya-Caco2-S1-24h-B-rep1
SARSCoV1	1619	28888	0	0	0	1	0	18	polya-Caco2-S1-24h-B-rep1
SARSCoV1	1619	29134	0	0	0	1	0	14	polya-Caco2-S1-24h-B-rep1
SARSCoV1	1620	28973	0	0	0	1	0	29	polya-Caco2-S1-24h-B-rep1
SARSCoV1	1622	28792	0	0	0	1	0	32	polya-Caco2-S1-24h-B-rep1
SARSCoV1	1627	28293	0	0	0	1	0	30	polya-Caco2-S1-24h-B-rep1
SARSCoV1	1634	27604	0	0	0	1	0	30	polya-Caco2-S1-24h-B-rep1
SARSCoV1	1645	6829	0	0	0	1	0	15	polya-Caco2-S1-24h-B-rep1
SARSCoV1	1667	29326	0	0	0	1	0	12	polya-Caco2-S1-24h-B-rep1
SARSCoV1	1669	21581	0	0	0	1	0	16	polya-Caco2-S1-24h-B-rep1
SARSCoV1	1670	28616	0	0	0	1	0	23	polya-Caco2-S1-24h-B-rep1
SARSCoV1	1670	29134	0	0	0	1	0	29	polya-Caco2-S1-24h-B-rep1
SARSCoV1	1671	28995	0	0	0	2	0	37	polya-Caco2-S1-24h-B-rep1
SARSCoV1	1690	29326	0	0	0	1	0	24	polya-Caco2-S1-24h-B-rep1
SARSCoV1	1693	28579	0	0	0	1	0	24	polya-Caco2-S1-24h-B-rep1
SARSCoV1	1693	28888	0	0	0	2	0	18	polya-Caco2-S1-24h-B-rep1
SARSCoV1	1693	29083	0	0	0	2	0	22	polya-Caco2-S1-24h-B-rep1
SARSCoV1	1693	29120	0	0	0	2	0	33	polya-Caco2-S1-24h-B-rep1
SARSCoV1	1693	29122	0	0	0	1	0	20	polya-Caco2-S1-24h-B-rep1
SARSCoV1	1695	28539	0	0	0	2	0	18	polya-Caco2-S1-24h-B-rep1
SARSCoV1	1703	29217	0	0	0	1	0	30	polya-Caco2-S1-24h-B-rep1
SARSCoV1	1716	28887	0	0	0	1	0	17	polya-Caco2-S1-24h-B-rep1
SARSCoV1	1727	28538	0	0	0	1	0	16	polya-Caco2-S1-24h-B-rep1
SARSCoV1	1729	28570	0	0	0	2	0	18	polya-Caco2-S1-24h-B-rep1
SARSCoV1	1738	29068	0	0	0	1	0	20	polya-Caco2-S1-24h-B-rep1
SARSCoV1	1738	29133	0	0	0	1	0	29	polya-Caco2-S1-24h-B-rep1
SARSCoV1	1739	27989	0	0	0	1	0	12	polya-Caco2-S1-24h-B-rep1
SARSCoV1	1739	28575	0	0	0	1	0	21	polya-Caco2-S1-24h-B-rep1
SARSCoV1	1740	28269	0	0	0	4	0	28	polya-Caco2-S1-24h-B-rep1
SARSCoV1	1740	28747	0	0	0	1	0	30	polya-Caco2-S1-24h-B-rep1
SARSCoV1	1752	28477	0	0	0	1	0	14	polya-Caco2-S1-24h-B-rep1
SARSCoV1	1752	28817	0	0	0	2	0	27	polya-Caco2-S1-24h-B-rep1
SARSCoV1	1771	28905	0	0	0	1	0	18	polya-Caco2-S1-24h-B-rep1
SARSCoV1	1772	26605	0	0	0	1	0	23	polya-Caco2-S1-24h-B-rep1
SARSCoV1	1774	29104	0	0	0	2	0	33	polya-Caco2-S1-24h-B-rep1
SARSCoV1	1776	29110	2	6	0	2	0	32	polya-Caco2-S1-24h-B-rep1
SARSCoV1	1777	29162	0	0	0	1	0	18	polya-Caco2-S1-24h-B-rep1
SARSCoV1	1792	29156	0	0	0	1	0	25	polya-Caco2-S1-24h-B-rep1
SARSCoV1	1816	29319	0	0	0	1	0	12	polya-Caco2-S1-24h-B-rep1
SARSCoV1	1819	29193	0	0	0	3	0	34	polya-Caco2-S1-24h-B-rep1
SARSCoV1	1819	29258	0	0	0	4	0	17	polya-Caco2-S1-24h-B-rep1
SARSCoV1	1820	29005	1	1	0	1	0	18	polya-Caco2-S1-24h-B-rep1
SARSCoV1	1829	29153	0	0	0	1	0	22	polya-Caco2-S1-24h-B-rep1
SARSCoV1	1842	29122	0	0	0	1	0	27	polya-Caco2-S1-24h-B-rep1
SARSCoV1	1844	29159	0	0	0	1	0	28	polya-Caco2-S1-24h-B-rep1
SARSCoV1	1844	29329	0	0	0	1	0	22	polya-Caco2-S1-24h-B-rep1
SARSCoV1	1850	29012	0	0	0	1	0	14	polya-Caco2-S1-24h-B-rep1
SARSCoV1	1851	29003	0	0	0	2	0	22	polya-Caco2-S1-24h-B-rep1
SARSCoV1	1853	28795	0	0	0	1	0	15	polya-Caco2-S1-24h-B-rep1
SARSCoV1	1854	27733	0	0	0	1	0	34	polya-Caco2-S1-24h-B-rep1
SARSCoV1	1884	28370	0	0	0	1	0	13	polya-Caco2-S1-24h-B-rep1
SARSCoV1	1888	29319	0	0	0	1	0	33	polya-Caco2-S1-24h-B-rep1
SARSCoV1	1904	29041	0	0	0	1	0	27	polya-Caco2-S1-24h-B-rep1
SARSCoV1	1904	29117	0	0	0	1	0	32	polya-Caco2-S1-24h-B-rep1
SARSCoV1	1908	28315	0	0	0	1	0	21	polya-Caco2-S1-24h-B-rep1
SARSCoV1	1908	29122	0	0	0	3	0	35	polya-Caco2-S1-24h-B-rep1
SARSCoV1	1910	29213	0	0	0	2	0	21	polya-Caco2-S1-24h-B-rep1
SARSCoV1	1913	29013	0	0	0	1	0	13	polya-Caco2-S1-24h-B-rep1
SARSCoV1	1913	29052	0	0	0	1	0	25	polya-Caco2-S1-24h-B-rep1
SARSCoV1	1919	28097	0	0	0	1	0	28	polya-Caco2-S1-24h-B-rep1
SARSCoV1	1938	29147	0	0	0	3	0	16	polya-Caco2-S1-24h-B-rep1
SARSCoV1	1941	28523	0	0	0	6	0	34	polya-Caco2-S1-24h-B-rep1
SARSCoV1	1946	1980	0	0	0	1	0	26	polya-Caco2-S1-24h-B-rep1
SARSCoV1	1946	20865	0	0	0	1	0	20	polya-Caco2-S1-24h-B-rep1
SARSCoV1	1946	29021	0	0	0	1	0	14	polya-Caco2-S1-24h-B-rep1
SARSCoV1	1947	21737	0	0	0	1	0	16	polya-Caco2-S1-24h-B-rep1
SARSCoV1	1947	28206	0	0	0	1	0	25	polya-Caco2-S1-24h-B-rep1
SARSCoV1	1948	28785	0	0	0	1	0	30	polya-Caco2-S1-24h-B-rep1
SARSCoV1	1948	29275	0	0	0	1	0	15	polya-Caco2-S1-24h-B-rep1
SARSCoV1	1954	29048	0	0	0	1	0	31	polya-Caco2-S1-24h-B-rep1
SARSCoV1	1954	29119	0	0	0	1	0	35	polya-Caco2-S1-24h-B-rep1
SARSCoV1	1957	28590	0	0	0	1	0	17	polya-Caco2-S1-24h-B-rep1
SARSCoV1	1964	28754	0	0	0	1	0	20	polya-Caco2-S1-24h-B-rep1
SARSCoV1	1972	27651	2	2	0	2	0	32	polya-Caco2-S1-24h-B-rep1
SARSCoV1	1975	28354	0	0	0	1	0	31	polya-Caco2-S1-24h-B-rep1
SARSCoV1	1975	29161	0	0	0	1	0	23	polya-Caco2-S1-24h-B-rep1
SARSCoV1	1982	2017	0	0	0	1	0	18	polya-Caco2-S1-24h-B-rep1
SARSCoV1	1995	29371	0	0	0	1	0	22	polya-Caco2-S1-24h-B-rep1
SARSCoV1	1998	28354	0	0	0	4	0	35	polya-Caco2-S1-24h-B-rep1
SARSCoV1	2005	29104	0	0	0	1	0	38	polya-Caco2-S1-24h-B-rep1
SARSCoV1	2017	2067	0	0	0	1	0	12	polya-Caco2-S1-24h-B-rep1
SARSCoV1	2020	28853	0	0	0	1	0	29	polya-Caco2-S1-24h-B-rep1
SARSCoV1	2022	2052	0	0	0	1	0	27	polya-Caco2-S1-24h-B-rep1
SARSCoV1	2022	29159	0	0	0	1	0	21	polya-Caco2-S1-24h-B-rep1
SARSCoV1	2023	28571	0	0	0	2	0	27	polya-Caco2-S1-24h-B-rep1
SARSCoV1	2025	24709	0	0	0	1	0	33	polya-Caco2-S1-24h-B-rep1
SARSCoV1	2027	29201	0	0	0	1	0	24	polya-Caco2-S1-24h-B-rep1
SARSCoV1	2032	29207	2	2	0	1	0	35	polya-Caco2-S1-24h-B-rep1
SARSCoV1	2057	29064	0	0	0	1	0	37	polya-Caco2-S1-24h-B-rep1
SARSCoV1	2062	28886	0	0	0	1	0	29	polya-Caco2-S1-24h-B-rep1
SARSCoV1	2066	28995	0	0	0	1	0	32	polya-Caco2-S1-24h-B-rep1
SARSCoV1	2068	28978	0	0	0	1	0	28	polya-Caco2-S1-24h-B-rep1
SARSCoV1	2083	28696	0	0	0	1	0	26	polya-Caco2-S1-24h-B-rep1
SARSCoV1	2111	28976	0	0	0	2	0	26	polya-Caco2-S1-24h-B-rep1
SARSCoV1	2112	28856	0	0	0	1	0	12	polya-Caco2-S1-24h-B-rep1
SARSCoV1	2114	28421	0	0	0	1	0	27	polya-Caco2-S1-24h-B-rep1
SARSCoV1	2126	29294	0	0	0	1	0	16	polya-Caco2-S1-24h-B-rep1
SARSCoV1	2130	23687	0	0	0	1	0	34	polya-Caco2-S1-24h-B-rep1
SARSCoV1	2136	26219	0	0	0	1	0	30	polya-Caco2-S1-24h-B-rep1
SARSCoV1	2136	28867	0	0	0	3	0	37	polya-Caco2-S1-24h-B-rep1
SARSCoV1	2136	29183	0	0	0	1	0	23	polya-Caco2-S1-24h-B-rep1
SARSCoV1	2147	2461	0	0	0	1	0	22	polya-Caco2-S1-24h-B-rep1
SARSCoV1	2150	29159	0	0	0	1	0	22	polya-Caco2-S1-24h-B-rep1
SARSCoV1	2163	28400	0	0	0	1	0	35	polya-Caco2-S1-24h-B-rep1
SARSCoV1	2168	25227	0	0	0	1	0	18	polya-Caco2-S1-24h-B-rep1
SARSCoV1	2168	29131	0	0	0	2	0	22	polya-Caco2-S1-24h-B-rep1
SARSCoV1	2170	28864	0	0	0	1	0	28	polya-Caco2-S1-24h-B-rep1
SARSCoV1	2172	28140	0	0	0	1	0	34	polya-Caco2-S1-24h-B-rep1
SARSCoV1	2174	28808	0	0	0	1	0	14	polya-Caco2-S1-24h-B-rep1
SARSCoV1	2221	28299	0	0	0	2	0	28	polya-Caco2-S1-24h-B-rep1
SARSCoV1	2227	28978	0	0	0	1	0	20	polya-Caco2-S1-24h-B-rep1
SARSCoV1	2258	28385	0	0	0	1	0	26	polya-Caco2-S1-24h-B-rep1
SARSCoV1	2263	29024	0	0	0	1	0	24	polya-Caco2-S1-24h-B-rep1
SARSCoV1	2268	29143	0	0	0	1	0	26	polya-Caco2-S1-24h-B-rep1
SARSCoV1	2285	29184	0	0	0	1	0	20	polya-Caco2-S1-24h-B-rep1
SARSCoV1	2288	28577	0	0	0	1	0	30	polya-Caco2-S1-24h-B-rep1
SARSCoV1	2289	28558	0	0	0	4	0	27	polya-Caco2-S1-24h-B-rep1
SARSCoV1	2291	27678	0	0	0	2	0	33	polya-Caco2-S1-24h-B-rep1
SARSCoV1	2308	28864	0	0	0	1	0	27	polya-Caco2-S1-24h-B-rep1
SARSCoV1	2312	2334	0	0	0	1	0	30	polya-Caco2-S1-24h-B-rep1
SARSCoV1	2313	28462	0	0	0	3	0	26	polya-Caco2-S1-24h-B-rep1
SARSCoV1	2336	28978	0	0	0	1	0	30	polya-Caco2-S1-24h-B-rep1
SARSCoV1	2338	28177	0	0	0	2	0	16	polya-Caco2-S1-24h-B-rep1
SARSCoV1	2339	19575	0	0	0	1	0	34	polya-Caco2-S1-24h-B-rep1
SARSCoV1	2341	29232	1	1	0	1	0	21	polya-Caco2-S1-24h-B-rep1
SARSCoV1	2345	29235	2	2	0	3	0	28	polya-Caco2-S1-24h-B-rep1
SARSCoV1	2346	29199	0	0	0	4	0	24	polya-Caco2-S1-24h-B-rep1
SARSCoV1	2357	29195	0	0	0	10	0	37	polya-Caco2-S1-24h-B-rep1
SARSCoV1	2368	26680	0	0	0	3	0	36	polya-Caco2-S1-24h-B-rep1
SARSCoV1	2370	28430	0	0	0	1	0	12	polya-Caco2-S1-24h-B-rep1
SARSCoV1	2372	25658	0	0	0	1	0	16	polya-Caco2-S1-24h-B-rep1
SARSCoV1	2378	28697	0	0	0	5	0	35	polya-Caco2-S1-24h-B-rep1
SARSCoV1	2425	28217	0	0	0	1	0	15	polya-Caco2-S1-24h-B-rep1
SARSCoV1	2428	29111	0	0	0	1	0	15	polya-Caco2-S1-24h-B-rep1
SARSCoV1	2435	29155	0	0	0	2	0	26	polya-Caco2-S1-24h-B-rep1
SARSCoV1	2445	28580	0	0	0	3	0	30	polya-Caco2-S1-24h-B-rep1
SARSCoV1	2453	28891	0	0	0	4	0	23	polya-Caco2-S1-24h-B-rep1
SARSCoV1	2454	27430	0	0	0	2	0	17	polya-Caco2-S1-24h-B-rep1
SARSCoV1	2455	29275	0	0	0	1	0	14	polya-Caco2-S1-24h-B-rep1
SARSCoV1	2456	29160	0	0	0	1	0	29	polya-Caco2-S1-24h-B-rep1
SARSCoV1	2457	24825	0	0	0	1	0	12	polya-Caco2-S1-24h-B-rep1
SARSCoV1	2464	29326	0	0	0	1	0	19	polya-Caco2-S1-24h-B-rep1
SARSCoV1	2464	29352	0	0	0	3	0	26	polya-Caco2-S1-24h-B-rep1
SARSCoV1	2465	29267	0	0	0	2	0	32	polya-Caco2-S1-24h-B-rep1
SARSCoV1	2465	29322	0	0	0	1	0	31	polya-Caco2-S1-24h-B-rep1
SARSCoV1	2475	29278	0	0	0	1	0	24	polya-Caco2-S1-24h-B-rep1
SARSCoV1	2476	27006	0	0	0	1	0	20	polya-Caco2-S1-24h-B-rep1
SARSCoV1	2476	28612	0	0	0	1	0	18	polya-Caco2-S1-24h-B-rep1
SARSCoV1	2476	28753	0	0	0	2	0	14	polya-Caco2-S1-24h-B-rep1
SARSCoV1	2479	29378	0	0	0	3	0	35	polya-Caco2-S1-24h-B-rep1
SARSCoV1	2482	28858	0	0	0	1	0	13	polya-Caco2-S1-24h-B-rep1
SARSCoV1	2482	28916	0	0	0	1	0	13	polya-Caco2-S1-24h-B-rep1
SARSCoV1	2489	28976	0	0	0	2	0	36	polya-Caco2-S1-24h-B-rep1
SARSCoV1	2489	29032	0	0	0	1	0	14	polya-Caco2-S1-24h-B-rep1
SARSCoV1	2491	28198	0	0	0	1	0	34	polya-Caco2-S1-24h-B-rep1
SARSCoV1	2492	28836	0	0	0	1	0	24	polya-Caco2-S1-24h-B-rep1
SARSCoV1	2492	29067	0	0	0	3	0	35	polya-Caco2-S1-24h-B-rep1
SARSCoV1	2494	28332	0	0	0	1	0	20	polya-Caco2-S1-24h-B-rep1
SARSCoV1	2497	27553	0	0	0	1	0	16	polya-Caco2-S1-24h-B-rep1
SARSCoV1	2499	28292	0	0	0	1	0	28	polya-Caco2-S1-24h-B-rep1
SARSCoV1	2501	28796	0	0	0	1	0	19	polya-Caco2-S1-24h-B-rep1
SARSCoV1	2504	25727	0	0	0	1	0	17	polya-Caco2-S1-24h-B-rep1
SARSCoV1	2507	28498	0	0	0	1	0	12	polya-Caco2-S1-24h-B-rep1
SARSCoV1	2507	28548	0	0	0	1	0	36	polya-Caco2-S1-24h-B-rep1
SARSCoV1	2509	27167	0	0	0	1	0	22	polya-Caco2-S1-24h-B-rep1
SARSCoV1	2509	27787	0	0	0	1	0	25	polya-Caco2-S1-24h-B-rep1
SARSCoV1	2515	29043	0	0	0	2	0	23	polya-Caco2-S1-24h-B-rep1
SARSCoV1	2524	29077	0	0	0	1	0	27	polya-Caco2-S1-24h-B-rep1
SARSCoV1	2525	28867	0	0	0	1	0	14	polya-Caco2-S1-24h-B-rep1
SARSCoV1	2527	28443	0	0	0	1	0	31	polya-Caco2-S1-24h-B-rep1
SARSCoV1	2539	29244	0	0	0	1	0	31	polya-Caco2-S1-24h-B-rep1
SARSCoV1	2542	28974	0	0	0	1	0	26	polya-Caco2-S1-24h-B-rep1
SARSCoV1	2542	29319	0	0	0	3	0	28	polya-Caco2-S1-24h-B-rep1
SARSCoV1	2558	29266	0	0	0	1	0	20	polya-Caco2-S1-24h-B-rep1
SARSCoV1	2585	29362	0	0	0	2	0	28	polya-Caco2-S1-24h-B-rep1
SARSCoV1	2586	29226	0	0	0	1	0	16	polya-Caco2-S1-24h-B-rep1
SARSCoV1	2589	21821	0	0	0	2	0	36	polya-Caco2-S1-24h-B-rep1
SARSCoV1	2604	28088	0	0	0	1	0	19	polya-Caco2-S1-24h-B-rep1
SARSCoV1	2613	28107	2	2	0	1	0	19	polya-Caco2-S1-24h-B-rep1
SARSCoV1	2617	25517	0	0	0	1	0	20	polya-Caco2-S1-24h-B-rep1
SARSCoV1	2617	29230	0	0	0	1	0	20	polya-Caco2-S1-24h-B-rep1
SARSCoV1	2620	25497	0	0	0	1	0	29	polya-Caco2-S1-24h-B-rep1
SARSCoV1	2631	28833	0	0	0	1	0	32	polya-Caco2-S1-24h-B-rep1
SARSCoV1	2651	26229	0	0	0	1	0	34	polya-Caco2-S1-24h-B-rep1
SARSCoV1	2658	28857	0	0	0	1	0	36	polya-Caco2-S1-24h-B-rep1
SARSCoV1	2662	28890	0	0	0	1	0	13	polya-Caco2-S1-24h-B-rep1
SARSCoV1	2666	27995	0	0	0	1	0	22	polya-Caco2-S1-24h-B-rep1
SARSCoV1	2696	24268	0	0	0	1	0	15	polya-Caco2-S1-24h-B-rep1
SARSCoV1	2708	2944	0	0	0	1	0	25	polya-Caco2-S1-24h-B-rep1
SARSCoV1	2719	28769	0	0	0	16	0	37	polya-Caco2-S1-24h-B-rep1
SARSCoV1	2756	24218	0	0	0	1	0	25	polya-Caco2-S1-24h-B-rep1
SARSCoV1	2766	28420	0	0	0	1	0	20	polya-Caco2-S1-24h-B-rep1
SARSCoV1	2790	25298	0	0	0	3	0	32	polya-Caco2-S1-24h-B-rep1
SARSCoV1	2790	27686	0	0	0	2	0	19	polya-Caco2-S1-24h-B-rep1
SARSCoV1	2800	28326	0	0	0	1	0	32	polya-Caco2-S1-24h-B-rep1
SARSCoV1	2827	28500	0	0	0	1	0	36	polya-Caco2-S1-24h-B-rep1
SARSCoV1	2854	28107	0	0	0	1	0	24	polya-Caco2-S1-24h-B-rep1
SARSCoV1	2871	28364	0	0	0	1	0	13	polya-Caco2-S1-24h-B-rep1
SARSCoV1	2872	3210	0	0	0	1	0	15	polya-Caco2-S1-24h-B-rep1
SARSCoV1	2884	28081	0	0	0	2	0	26	polya-Caco2-S1-24h-B-rep1
SARSCoV1	2932	28576	0	0	0	1	0	18	polya-Caco2-S1-24h-B-rep1
SARSCoV1	2934	28565	0	0	0	1	0	33	polya-Caco2-S1-24h-B-rep1
SARSCoV1	2943	28169	0	0	0	2	0	24	polya-Caco2-S1-24h-B-rep1
SARSCoV1	2946	25989	0	0	0	1	0	26	polya-Caco2-S1-24h-B-rep1
SARSCoV1	2946	29361	0	0	0	1	0	34	polya-Caco2-S1-24h-B-rep1
SARSCoV1	2950	29135	0	0	0	1	0	28	polya-Caco2-S1-24h-B-rep1
SARSCoV1	2954	29160	0	0	0	1	0	21	polya-Caco2-S1-24h-B-rep1
SARSCoV1	2957	29158	0	0	0	1	0	35	polya-Caco2-S1-24h-B-rep1
SARSCoV1	2994	28568	0	0	0	1	0	37	polya-Caco2-S1-24h-B-rep1
SARSCoV1	2995	25323	0	0	0	1	0	31	polya-Caco2-S1-24h-B-rep1
SARSCoV1	3000	27142	0	0	0	1	0	19	polya-Caco2-S1-24h-B-rep1
SARSCoV1	3013	28011	0	0	0	1	0	20	polya-Caco2-S1-24h-B-rep1
SARSCoV1	3023	28960	1	1	0	1	0	30	polya-Caco2-S1-24h-B-rep1
SARSCoV1	3029	28849	0	0	0	1	0	24	polya-Caco2-S1-24h-B-rep1
SARSCoV1	3034	28703	0	0	0	1	0	17	polya-Caco2-S1-24h-B-rep1
SARSCoV1	3036	29063	0	0	0	1	0	14	polya-Caco2-S1-24h-B-rep1
SARSCoV1	3040	28882	0	0	0	1	0	18	polya-Caco2-S1-24h-B-rep1
SARSCoV1	3041	28806	0	0	0	1	0	22	polya-Caco2-S1-24h-B-rep1
SARSCoV1	3041	28888	0	0	0	3	0	30	polya-Caco2-S1-24h-B-rep1
SARSCoV1	3042	28374	0	0	0	1	0	28	polya-Caco2-S1-24h-B-rep1
SARSCoV1	3069	28172	0	0	0	2	0	21	polya-Caco2-S1-24h-B-rep1
SARSCoV1	3087	25313	0	0	0	2	0	34	polya-Caco2-S1-24h-B-rep1
SARSCoV1	3091	29133	0	0	0	1	0	30	polya-Caco2-S1-24h-B-rep1
SARSCoV1	3093	27427	0	0	0	2	0	25	polya-Caco2-S1-24h-B-rep1
SARSCoV1	3094	28995	0	0	0	2	0	29	polya-Caco2-S1-24h-B-rep1
SARSCoV1	3095	28001	0	0	0	2	0	28	polya-Caco2-S1-24h-B-rep1
SARSCoV1	3095	29185	0	0	0	1	0	21	polya-Caco2-S1-24h-B-rep1
SARSCoV1	3098	28591	0	0	0	1	0	33	polya-Caco2-S1-24h-B-rep1
SARSCoV1	3111	28451	0	0	0	1	0	37	polya-Caco2-S1-24h-B-rep1
SARSCoV1	3136	28387	0	0	0	1	0	19	polya-Caco2-S1-24h-B-rep1
SARSCoV1	3144	28543	0	0	0	1	0	25	polya-Caco2-S1-24h-B-rep1
SARSCoV1	3170	28264	0	0	0	1	0	33	polya-Caco2-S1-24h-B-rep1
SARSCoV1	3170	28698	0	0	0	1	0	22	polya-Caco2-S1-24h-B-rep1
SARSCoV1	3181	28866	1	1	0	1	0	37	polya-Caco2-S1-24h-B-rep1
SARSCoV1	3195	28698	0	0	0	1	0	27	polya-Caco2-S1-24h-B-rep1
SARSCoV1	3214	29183	0	0	0	1	0	19	polya-Caco2-S1-24h-B-rep1
SARSCoV1	3215	27429	0	0	0	1	0	19	polya-Caco2-S1-24h-B-rep1
SARSCoV1	3218	3237	0	0	0	1	0	34	polya-Caco2-S1-24h-B-rep1
SARSCoV1	3229	27960	0	0	0	1	0	32	polya-Caco2-S1-24h-B-rep1
SARSCoV1	3252	24805	0	0	0	1	0	34	polya-Caco2-S1-24h-B-rep1
SARSCoV1	3265	28802	0	0	0	1	0	31	polya-Caco2-S1-24h-B-rep1
SARSCoV1	3277	28425	0	0	0	1	0	19	polya-Caco2-S1-24h-B-rep1
SARSCoV1	3282	28798	0	0	0	1	0	18	polya-Caco2-S1-24h-B-rep1
SARSCoV1	3293	27181	0	0	0	1	0	33	polya-Caco2-S1-24h-B-rep1
SARSCoV1	3302	29319	2	2	0	1	0	12	polya-Caco2-S1-24h-B-rep1
SARSCoV1	3313	29102	0	0	0	2	0	15	polya-Caco2-S1-24h-B-rep1
SARSCoV1	3320	28640	0	0	0	1	0	20	polya-Caco2-S1-24h-B-rep1
SARSCoV1	3336	28868	0	0	0	1	0	38	polya-Caco2-S1-24h-B-rep1
SARSCoV1	3356	28774	0	0	0	2	0	21	polya-Caco2-S1-24h-B-rep1
SARSCoV1	3357	26935	0	0	0	1	0	15	polya-Caco2-S1-24h-B-rep1
SARSCoV1	3367	28281	0	0	0	1	0	35	polya-Caco2-S1-24h-B-rep1
SARSCoV1	3372	25225	0	0	0	1	0	17	polya-Caco2-S1-24h-B-rep1
SARSCoV1	3393	28503	0	0	0	1	0	36	polya-Caco2-S1-24h-B-rep1
SARSCoV1	3399	28568	0	0	0	1	0	20	polya-Caco2-S1-24h-B-rep1
SARSCoV1	3400	28161	0	0	0	2	0	32	polya-Caco2-S1-24h-B-rep1
SARSCoV1	3405	28693	0	0	0	1	0	24	polya-Caco2-S1-24h-B-rep1
SARSCoV1	3409	29122	0	0	0	2	0	33	polya-Caco2-S1-24h-B-rep1
SARSCoV1	3418	24674	0	0	0	1	0	31	polya-Caco2-S1-24h-B-rep1
SARSCoV1	3440	28477	1	1	0	1	0	12	polya-Caco2-S1-24h-B-rep1
SARSCoV1	3509	27864	0	0	0	1	0	24	polya-Caco2-S1-24h-B-rep1
SARSCoV1	3514	28867	0	0	0	2	0	38	polya-Caco2-S1-24h-B-rep1
SARSCoV1	3525	27201	0	0	0	1	0	16	polya-Caco2-S1-24h-B-rep1
SARSCoV1	3529	28570	0	0	0	1	0	18	polya-Caco2-S1-24h-B-rep1
SARSCoV1	3533	28162	0	0	0	1	0	18	polya-Caco2-S1-24h-B-rep1
SARSCoV1	3537	24995	0	0	0	1	0	20	polya-Caco2-S1-24h-B-rep1
SARSCoV1	3550	28201	0	0	0	1	0	28	polya-Caco2-S1-24h-B-rep1
SARSCoV1	3578	24728	0	0	0	1	0	32	polya-Caco2-S1-24h-B-rep1
SARSCoV1	3589	27651	2	2	0	1	0	26	polya-Caco2-S1-24h-B-rep1
SARSCoV1	3598	29196	0	0	0	1	0	17	polya-Caco2-S1-24h-B-rep1
SARSCoV1	3606	28973	0	0	0	1	0	33	polya-Caco2-S1-24h-B-rep1
SARSCoV1	3608	29149	0	0	0	1	0	18	polya-Caco2-S1-24h-B-rep1
SARSCoV1	3610	27969	0	0	0	1	0	19	polya-Caco2-S1-24h-B-rep1
SARSCoV1	3611	25919	0	0	0	1	0	35	polya-Caco2-S1-24h-B-rep1
SARSCoV1	3614	29149	0	0	0	2	0	25	polya-Caco2-S1-24h-B-rep1
SARSCoV1	3623	28555	0	0	0	1	0	24	polya-Caco2-S1-24h-B-rep1
SARSCoV1	3628	29012	0	0	0	1	0	33	polya-Caco2-S1-24h-B-rep1
SARSCoV1	3629	21754	0	0	0	1	0	31	polya-Caco2-S1-24h-B-rep1
SARSCoV1	3630	28569	0	0	0	1	0	37	polya-Caco2-S1-24h-B-rep1
SARSCoV1	3661	29015	0	0	0	3	0	33	polya-Caco2-S1-24h-B-rep1
SARSCoV1	3671	25516	0	0	0	1	0	13	polya-Caco2-S1-24h-B-rep1
SARSCoV1	3672	28575	0	0	0	1	0	28	polya-Caco2-S1-24h-B-rep1
SARSCoV1	3677	28965	0	0	0	2	0	17	polya-Caco2-S1-24h-B-rep1
SARSCoV1	3714	24998	0	0	0	2	0	17	polya-Caco2-S1-24h-B-rep1
SARSCoV1	3720	3771	0	0	0	1	0	34	polya-Caco2-S1-24h-B-rep1
SARSCoV1	3752	29229	0	0	0	2	0	36	polya-Caco2-S1-24h-B-rep1
SARSCoV1	3766	27427	0	0	0	1	0	21	polya-Caco2-S1-24h-B-rep1
SARSCoV1	3769	25895	0	0	0	1	0	20	polya-Caco2-S1-24h-B-rep1
SARSCoV1	3798	29119	0	0	0	1	0	28	polya-Caco2-S1-24h-B-rep1
SARSCoV1	3818	28568	0	0	0	1	0	35	polya-Caco2-S1-24h-B-rep1
SARSCoV1	3820	28121	0	0	0	1	0	21	polya-Caco2-S1-24h-B-rep1
SARSCoV1	3830	28339	0	0	0	1	0	15	polya-Caco2-S1-24h-B-rep1
SARSCoV1	3874	29320	0	0	0	1	0	22	polya-Caco2-S1-24h-B-rep1
SARSCoV1	3884	29048	0	0	0	1	0	32	polya-Caco2-S1-24h-B-rep1
SARSCoV1	3889	29229	0	0	0	1	0	17	polya-Caco2-S1-24h-B-rep1
SARSCoV1	3891	29295	0	0	0	2	0	38	polya-Caco2-S1-24h-B-rep1
SARSCoV1	3957	28923	1	1	0	1	0	33	polya-Caco2-S1-24h-B-rep1
SARSCoV1	3962	11352	2	2	0	1	0	13	polya-Caco2-S1-24h-B-rep1
SARSCoV1	4017	27191	0	0	0	2	0	31	polya-Caco2-S1-24h-B-rep1
SARSCoV1	4031	28891	0	0	0	1	0	16	polya-Caco2-S1-24h-B-rep1
SARSCoV1	4055	28530	1	1	0	13	0	37	polya-Caco2-S1-24h-B-rep1
SARSCoV1	4090	28570	0	0	0	3	0	23	polya-Caco2-S1-24h-B-rep1
SARSCoV1	4097	26686	0	0	0	1	0	18	polya-Caco2-S1-24h-B-rep1
SARSCoV1	4103	28914	0	0	0	1	0	24	polya-Caco2-S1-24h-B-rep1
SARSCoV1	4104	28115	0	0	0	2	0	25	polya-Caco2-S1-24h-B-rep1
SARSCoV1	4104	28283	0	0	0	1	0	21	polya-Caco2-S1-24h-B-rep1
SARSCoV1	4113	29030	0	0	0	1	0	19	polya-Caco2-S1-24h-B-rep1
SARSCoV1	4114	28752	0	0	0	1	0	13	polya-Caco2-S1-24h-B-rep1
SARSCoV1	4170	28552	0	0	0	2	0	22	polya-Caco2-S1-24h-B-rep1
SARSCoV1	4221	28008	0	0	0	1	0	20	polya-Caco2-S1-24h-B-rep1
SARSCoV1	4251	29131	0	0	0	1	0	16	polya-Caco2-S1-24h-B-rep1
SARSCoV1	4258	26985	2	2	0	1	0	34	polya-Caco2-S1-24h-B-rep1
SARSCoV1	4276	27704	0	0	0	1	0	21	polya-Caco2-S1-24h-B-rep1
SARSCoV1	4284	28527	0	0	0	1	0	19	polya-Caco2-S1-24h-B-rep1
SARSCoV1	4335	22859	0	0	0	1	0	33	polya-Caco2-S1-24h-B-rep1
SARSCoV1	4337	28525	0	0	0	1	0	24	polya-Caco2-S1-24h-B-rep1
SARSCoV1	4344	28292	0	0	0	1	0	31	polya-Caco2-S1-24h-B-rep1
SARSCoV1	4350	28755	0	0	0	2	0	34	polya-Caco2-S1-24h-B-rep1
SARSCoV1	4351	28597	0	0	0	1	0	32	polya-Caco2-S1-24h-B-rep1
SARSCoV1	4352	28765	0	0	0	1	0	35	polya-Caco2-S1-24h-B-rep1
SARSCoV1	4353	28062	0	0	0	1	0	17	polya-Caco2-S1-24h-B-rep1
SARSCoV1	4356	28961	0	0	0	3	0	21	polya-Caco2-S1-24h-B-rep1
SARSCoV1	4360	28856	0	0	0	1	0	23	polya-Caco2-S1-24h-B-rep1
SARSCoV1	4361	27907	2	2	0	1	0	17	polya-Caco2-S1-24h-B-rep1
SARSCoV1	4370	28539	0	0	0	3	0	27	polya-Caco2-S1-24h-B-rep1
SARSCoV1	4403	10756	1	1	0	1	0	35	polya-Caco2-S1-24h-B-rep1
SARSCoV1	4421	4494	0	0	0	1	0	12	polya-Caco2-S1-24h-B-rep1
SARSCoV1	4423	29399	0	0	0	1	0	30	polya-Caco2-S1-24h-B-rep1
SARSCoV1	4473	29132	0	0	0	1	0	17	polya-Caco2-S1-24h-B-rep1
SARSCoV1	4482	29158	0	0	0	1	0	28	polya-Caco2-S1-24h-B-rep1
SARSCoV1	4500	28812	0	0	0	1	0	28	polya-Caco2-S1-24h-B-rep1
SARSCoV1	4516	28843	0	0	0	1	0	18	polya-Caco2-S1-24h-B-rep1
SARSCoV1	4543	23046	0	0	0	1	0	20	polya-Caco2-S1-24h-B-rep1
SARSCoV1	4564	28569	0	0	0	2	0	38	polya-Caco2-S1-24h-B-rep1
SARSCoV1	4596	27548	0	0	0	20	0	15	polya-Caco2-S1-24h-B-rep1
SARSCoV1	4630	27315	0	0	0	1	0	31	polya-Caco2-S1-24h-B-rep1
SARSCoV1	4675	28197	0	0	0	1	0	33	polya-Caco2-S1-24h-B-rep1
SARSCoV1	4716	24335	0	0	0	1	0	34	polya-Caco2-S1-24h-B-rep1
SARSCoV1	4742	28809	0	0	0	2	0	31	polya-Caco2-S1-24h-B-rep1
SARSCoV1	4757	28571	0	0	0	1	0	36	polya-Caco2-S1-24h-B-rep1
SARSCoV1	4781	28407	0	0	0	1	0	12	polya-Caco2-S1-24h-B-rep1
SARSCoV1	4794	28910	0	0	0	1	0	21	polya-Caco2-S1-24h-B-rep1
SARSCoV1	4795	28888	0	0	0	1	0	17	polya-Caco2-S1-24h-B-rep1
SARSCoV1	4826	29006	0	0	0	2	0	36	polya-Caco2-S1-24h-B-rep1
SARSCoV1	4838	27835	0	0	0	1	0	13	polya-Caco2-S1-24h-B-rep1
SARSCoV1	4840	27957	0	0	0	1	0	33	polya-Caco2-S1-24h-B-rep1
SARSCoV1	4857	28586	0	0	0	2	0	33	polya-Caco2-S1-24h-B-rep1
SARSCoV1	4863	25316	0	0	0	1	0	28	polya-Caco2-S1-24h-B-rep1
SARSCoV1	4864	27425	0	0	0	1	0	19	polya-Caco2-S1-24h-B-rep1
SARSCoV1	4873	5005	0	0	0	2	0	38	polya-Caco2-S1-24h-B-rep1
SARSCoV1	4874	27197	0	0	0	1	0	19	polya-Caco2-S1-24h-B-rep1
SARSCoV1	4877	28548	0	0	0	4	0	35	polya-Caco2-S1-24h-B-rep1
SARSCoV1	4899	28546	0	0	0	1	0	12	polya-Caco2-S1-24h-B-rep1
SARSCoV1	4943	25375	0	0	0	1	0	23	polya-Caco2-S1-24h-B-rep1
SARSCoV1	4952	26032	0	0	0	1	0	22	polya-Caco2-S1-24h-B-rep1
SARSCoV1	4964	25447	0	0	0	1	0	27	polya-Caco2-S1-24h-B-rep1
SARSCoV1	4988	28011	0	0	0	1	0	17	polya-Caco2-S1-24h-B-rep1
SARSCoV1	5008	28748	0	0	0	1	0	18	polya-Caco2-S1-24h-B-rep1
SARSCoV1	5017	28201	0	0	0	1	0	12	polya-Caco2-S1-24h-B-rep1
SARSCoV1	5030	29164	0	0	0	1	0	33	polya-Caco2-S1-24h-B-rep1
SARSCoV1	5068	26437	0	0	0	1	0	24	polya-Caco2-S1-24h-B-rep1
SARSCoV1	5087	28925	0	0	0	1	0	14	polya-Caco2-S1-24h-B-rep1
SARSCoV1	5107	28799	0	0	0	1	0	29	polya-Caco2-S1-24h-B-rep1
SARSCoV1	5122	28039	0	0	0	1	0	34	polya-Caco2-S1-24h-B-rep1
SARSCoV1	5122	28675	0	0	0	1	0	31	polya-Caco2-S1-24h-B-rep1
SARSCoV1	5140	29684	0	0	0	1	0	37	polya-Caco2-S1-24h-B-rep1
SARSCoV1	5213	28544	1	5	0	1	0	31	polya-Caco2-S1-24h-B-rep1
SARSCoV1	5241	22811	0	0	0	1	0	13	polya-Caco2-S1-24h-B-rep1
SARSCoV1	5278	29016	2	2	0	1	0	35	polya-Caco2-S1-24h-B-rep1
SARSCoV1	5295	29132	0	0	0	1	0	30	polya-Caco2-S1-24h-B-rep1
SARSCoV1	5310	28593	0	0	0	3	0	16	polya-Caco2-S1-24h-B-rep1
SARSCoV1	5328	29132	0	0	0	1	0	17	polya-Caco2-S1-24h-B-rep1
SARSCoV1	5351	28916	1	5	0	1	0	35	polya-Caco2-S1-24h-B-rep1
SARSCoV1	5372	28276	0	0	0	1	0	36	polya-Caco2-S1-24h-B-rep1
SARSCoV1	5401	28227	0	0	0	1	0	18	polya-Caco2-S1-24h-B-rep1
SARSCoV1	5424	29372	0	0	0	1	0	32	polya-Caco2-S1-24h-B-rep1
SARSCoV1	5441	28575	0	0	0	2	0	37	polya-Caco2-S1-24h-B-rep1
SARSCoV1	5484	28953	0	0	0	1	0	37	polya-Caco2-S1-24h-B-rep1
SARSCoV1	5502	28954	0	0	0	1	0	27	polya-Caco2-S1-24h-B-rep1
SARSCoV1	5571	28607	0	0	0	1	0	37	polya-Caco2-S1-24h-B-rep1
SARSCoV1	5582	28543	0	0	0	1	0	22	polya-Caco2-S1-24h-B-rep1
SARSCoV1	5582	29019	0	0	0	1	0	26	polya-Caco2-S1-24h-B-rep1
SARSCoV1	5586	5767	0	0	0	1	0	29	polya-Caco2-S1-24h-B-rep1
SARSCoV1	5613	28571	0	0	0	1	0	38	polya-Caco2-S1-24h-B-rep1
SARSCoV1	5616	29000	1	1	0	1	0	34	polya-Caco2-S1-24h-B-rep1
SARSCoV1	5618	28600	2	2	0	1	0	20	polya-Caco2-S1-24h-B-rep1
SARSCoV1	5622	28988	0	0	0	1	0	19	polya-Caco2-S1-24h-B-rep1
SARSCoV1	5650	29133	0	0	0	1	0	14	polya-Caco2-S1-24h-B-rep1
SARSCoV1	5732	29216	0	0	0	1	0	15	polya-Caco2-S1-24h-B-rep1
SARSCoV1	5735	27772	0	0	0	1	0	29	polya-Caco2-S1-24h-B-rep1
SARSCoV1	5761	28113	0	0	0	1	0	13	polya-Caco2-S1-24h-B-rep1
SARSCoV1	5773	28572	0	0	0	2	0	25	polya-Caco2-S1-24h-B-rep1
SARSCoV1	5907	6485	0	0	0	1	0	21	polya-Caco2-S1-24h-B-rep1
SARSCoV1	6072	28106	0	0	0	2	0	32	polya-Caco2-S1-24h-B-rep1
SARSCoV1	6300	27702	0	0	0	1	0	19	polya-Caco2-S1-24h-B-rep1
SARSCoV1	6454	29067	0	0	0	2	0	33	polya-Caco2-S1-24h-B-rep1
[truncated: 127,986 more rows]
