# Supplementary material for: Transcriptomic profiling of SARS-CoV-2 infected human cell lines identifies HSP90 as target for COVID-19 therapy
Source: iScience. 2021 Feb 6;24(3):102151. doi: 10.1016/j.isci.2021.102151 (PMC7866843; doi:10.1016/j.isci.2021.102151)
Supplement: Data S1. Readcounts per gene for the airway epithelial cell sequencing data, related to Figure 7 [file mmc3.zip]

Archive with 3 entries (2 files):
- AEC_SARSCoV2_17AAG_readcounts.txt
- __MACOSX/
- __MACOSX/._AEC_SARSCoV2_17AAG_readcounts.txt
