# Supplementary material for: Transcriptomic profiling of SARS-CoV-2 infected human cell lines identifies HSP90 as target for COVID-19 therapy
Source: iScience. 2021 Feb 6;24(3):102151. doi: 10.1016/j.isci.2021.102151 (PMC7866843; doi:10.1016/j.isci.2021.102151)
Supplement: Data S1. Readcounts per gene for the airway epithelial cell sequencing data, related to Figure 7 [file mmc3.zip › AEC_SARSCoV2_17AAG_readcounts.txt]

gene	width	AECII_01_24h_DMSO-1	AECII_02_24h_DMSO-2	AECII_03_24h_DMSO-3	AECII_04_24h_200nM17AAG-1	AECII_05_24h_200nM17AAG-2	AECII_06_24h_200nM17AAG-3	AECII_07_24h_S2_DMSO-1	AECII_08_24h_S2_DMSO-2	AECII_09_24h_S2_DMSO-3	AECII_10_24h_S2_200nM17AAG-1	AECII_11_24h_S2_200nM17AAG-2	AECII_12_24h_S2_200nM17AAG-3	AECII_13_48h_DMSO-1	AECII_14_48h_DMSO-2	AECII_15_48h_DMSO-3	AECII_16_48h_200nM17AAG-1	AECII_17_48h_200nM17AAG-2	AECII_18_48h_200nM17AAG-3	AECII_19_48h_S2_DMSO-1	AECII_20_48h_S2_DMSO-2	AECII_21_48h_S2_DMSO-3	AECII_22_48h_S2_200nM17AAG-1	AECII_23_48h_S2_200nM17AAG-2	AECII_24_48h_S2_200nM17AAG-3	AECII_25_72h_DMSO-1	AECII_26_72h_DMSO-2	AECII_27_72h_DMSO-3	AECII_28_72h_200nM17AAG-1	AECII_29_72h_200nM17AAG-2	AECII_30_72h_200nM17AAG-3	AECII_31_72h_S2_DMSO-1	AECII_32_72h_S2_DMSO-2	AECII_33_72h_S2_DMSO-3	AECII_34_72h_S2_200nM17AAG-1	AECII_35_72h_S2_200nM17AAG-2	AECII_36_72h_S2_200nM17AAG-3
A1BG	1766	22	19	15	29	27	30	24	18	22	23	25	18	24	38	33	29	20	23	13	22	21	31	36	20	35	26	29	32	41	33	24	33	23	22	28	43
A1BG-AS1	2130	55	20	38	11	15	17	41	46	42	13	24	28	57	56	64	35	24	28	45	36	30	29	23	19	43	38	53	57	49	37	58	63	47	39	26	34
A1CF	9529	0	0	0	0	0	0	0	0	0	0	0	1	0	0	0	0	0	0	0	0	0	0	0	1	0	0	0	0	0	0	0	0	1	0	0	0
A2M	4653	0	1	0	0	0	0	0	0	0	1	0	0	0	0	0	0	0	0	0	0	0	0	0	0	1	0	0	0	0	0	0	0	1	1	0	0
A2M-AS1	2187	0	0	2	2	0	2	0	2	4	3	1	1	0	0	0	1	0	0	0	0	1	1	1	0	2	1	4	2	2	3	1	3	2	1	2	3
A2ML1	5441	2721	2349	2683	4740	3914	4220	2534	2484	2750	4012	3647	3853	1684	1930	1791	2552	2183	2918	1323	1503	1305	2212	2699	2146	1058	997	1230	1248	1050	857	958	1163	835	1174	866	1018
A2MP1	1201	0	0	0	0	0	0	0	0	0	0	0	0	0	0	0	0	0	0	0	0	0	0	0	0	0	0	0	0	0	0	0	0	0	0	0	0
A3GALT2	1023	0	0	0	0	0	0	0	0	0	0	0	0	0	0	0	0	0	0	0	0	0	0	0	0	0	0	0	2	0	0	0	0	0	0	0	0
A4GALT	2275	794	545	686	882	712	820	712	654	739	799	758	823	698	892	770	602	481	546	595	822	613	580	551	489	850	753	953	605	553	458	1065	1081	1022	515	481	549
A4GNT	1771	0	0	0	0	0	0	0	0	0	0	0	0	0	0	0	0	0	0	0	0	0	0	0	0	0	0	0	0	0	0	0	0	0	0	0	0
AA06	632	0	0	0	0	0	0	0	0	0	0	0	0	0	0	0	0	0	0	0	0	0	0	0	0	0	0	0	0	0	0	0	0	0	0	0	0
AAAS	1837	248	194	219	284	254	237	204	205	225	227	233	241	203	230	200	174	149	196	159	149	126	203	220	183	273	224	257	259	235	207	147	156	124	240	193	225
AACS	3341	620	441	508	631	528	546	519	444	554	617	507	611	581	687	661	441	426	546	486	502	433	525	535	433	645	647	689	553	475	464	537	542	423	429	372	480
AACSP1	2825	1	1	1	1	0	0	2	0	0	0	1	2	2	0	0	2	3	1	0	1	0	2	2	1	2	1	0	0	2	2	0	2	0	3	0	1
AADAC	1606	0	0	2	2	0	2	0	2	1	1	0	0	1	4	1	0	1	2	0	1	3	6	2	2	0	1	1	1	1	1	3	4	2	2	0	1
AADACL2	1500	0	0	0	0	0	0	0	0	0	0	0	2	0	0	1	0	0	1	0	0	0	0	0	0	0	0	0	0	0	0	0	0	0	0	0	0
AADACL2-AS1	772	0	0	0	0	1	0	0	0	0	4	1	0	0	0	0	0	1	0	0	0	0	3	4	0	0	0	0	0	2	0	0	0	0	0	1	0
AADACL3	4049	0	0	0	0	0	0	0	0	0	1	0	0	0	0	0	0	0	0	0	0	0	0	1	0	0	0	0	0	0	0	0	0	0	1	0	0
AADACL4	1575	0	0	0	0	0	0	0	0	0	0	0	1	0	0	0	4	1	1	0	0	0	0	3	1	0	0	0	1	0	0	0	0	0	0	0	1
AADACP1	1289	3	1	3	21	18	36	2	2	3	33	23	37	4	9	3	25	22	36	4	3	3	43	39	22	8	3	6	17	20	20	15	6	5	11	11	10
AADAT	2579	18	16	3	17	15	12	12	11	14	15	16	16	27	25	21	14	18	18	6	9	8	17	14	6	15	18	20	25	23	24	6	12	12	22	23	31
AAED1	1225	79	40	45	72	56	54	69	53	62	64	47	58	42	58	47	46	49	51	53	56	55	63	44	50	62	41	59	89	73	64	38	40	31	84	91	87
AAGAB	3406	766	533	646	452	395	411	640	567	719	470	433	403	640	738	698	383	373	410	541	534	441	449	438	393	761	758	820	630	561	481	872	817	701	590	463	583
AAK1	21265	1262	986	1103	1895	1738	1799	1137	1109	1303	1989	2005	2004	1334	1523	1392	2053	1942	2102	1342	1520	1481	2147	2209	1863	1573	1532	1518	1902	1990	1617	2016	1984	1814	1681	1429	1655
AAMDC	1219	112	72	81	119	145	108	89	81	86	99	102	99	87	110	103	93	89	102	91	100	83	96	110	99	115	113	126	139	152	126	80	96	67	125	114	125
AAMP	1835	1319	1035	1177	1509	1285	1416	1103	1049	1213	1417	1381	1531	1136	1259	1188	1040	897	1243	879	986	752	1161	1143	996	1407	1286	1506	1161	1034	908	1263	1288	1154	995	799	1004
AANAT	2149	1	2	0	0	0	0	2	2	0	0	0	0	0	2	3	0	0	0	3	3	3	1	0	0	0	4	3	0	0	1	2	4	1	2	4	1
AAR2	2765	309	221	310	490	447	451	265	246	299	445	438	444	257	289	267	374	326	465	221	235	171	405	438	379	317	277	331	485	401	374	416	437	310	398	323	441
AARD	1786	0	0	0	0	0	0	0	0	0	0	0	0	0	0	0	0	0	0	0	0	0	0	0	0	0	0	0	0	0	0	0	1	0	0	0	0
AARS	3344	857	706	769	1656	1362	1484	768	691	798	1288	1302	1372	827	870	824	1372	1206	1635	662	726	575	1297	1518	1236	1022	916	1167	1734	1522	1331	1295	1251	1117	1449	1241	1448
AARS2	4782	160	136	156	173	162	201	191	170	183	146	160	159	214	206	212	146	136	171	174	150	129	174	135	165	246	206	256	287	278	222	252	264	201	234	213	220
AARSD1	1364	148	105	120	115	89	89	127	118	121	110	102	98	114	103	120	75	50	83	84	98	67	69	58	61	155	124	121	92	97	64	97	94	95	81	71	79
AASDH	3906	102	72	85	66	52	53	82	78	90	84	57	61	84	118	108	63	53	76	69	73	57	75	76	63	124	98	107	95	95	78	123	115	118	83	51	67
AASDHPPT	2861	528	453	526	530	551	551	425	473	572	567	473	522	442	490	476	460	425	478	310	336	212	474	516	510	614	595	664	594	570	429	648	614	605	599	445	552
AASS	5871	62	53	53	73	67	45	53	64	66	102	88	84	72	71	67	92	70	65	42	50	44	105	102	56	60	61	79	52	66	36	24	35	25	36	39	32
AATBC	4598	93	64	77	79	58	86	89	83	107	80	74	70	158	160	179	200	144	172	90	81	98	172	215	139	165	173	204	240	271	202	155	168	120	232	228	186
AATF	2141	601	408	512	500	437	450	478	507	571	468	440	423	439	488	503	420	361	445	323	337	275	431	452	425	546	483	572	616	552	466	595	558	504	502	412	507
AATK	5358	10	14	17	13	5	6	9	10	12	6	5	7	8	9	13	8	14	6	13	9	6	10	7	4	18	14	14	14	7	6	20	32	25	11	6	8
AATK-AS1	1577	0	0	0	0	0	0	0	0	0	0	0	0	0	0	0	0	0	0	0	0	0	0	0	0	0	0	0	0	0	0	0	0	0	0	0	0
ABALON	1903	1369	974	1155	1082	950	1057	1138	1128	1255	935	870	999	1235	1420	1297	1078	931	1210	1000	1250	1026	1058	1156	1059	1250	1228	1449	1498	1329	1156	1748	1814	1496	1268	1031	1333
ABAT	5930	863	625	762	1066	919	938	761	720	847	1121	1077	1143	957	1218	1033	1197	1046	1161	866	989	841	1355	1288	1110	1011	961	1147	1163	1181	924	1121	1043	901	978	857	1049
ABCA1	10502	875	679	754	1834	1559	1680	697	746	737	1801	1547	1607	1038	1018	970	1748	1713	1924	994	1002	930	2065	1936	1686	1696	1437	1559	1497	1461	1158	1801	1858	1560	1425	1298	1389
ABCA10	6331	6	13	5	7	4	8	7	4	5	9	10	8	4	11	6	13	11	21	9	3	4	27	22	11	16	9	14	9	8	17	12	10	14	11	13	10
ABCA11P	1895	59	52	61	25	32	33	43	58	51	33	28	26	76	60	77	24	23	26	59	43	38	20	24	17	80	64	79	33	29	26	72	79	62	29	28	37
ABCA12	9370	1262	868	1080	711	711	681	1027	1074	1268	893	786	779	1043	1197	1188	244	224	295	776	806	580	273	342	346	947	1031	1090	251	236	211	1710	1667	1407	217	164	206
ABCA13	17184	13	19	14	51	60	70	16	15	18	65	48	76	20	34	14	80	59	104	8	6	10	61	84	82	56	39	45	75	71	73	12	23	16	59	49	63
ABCA17P	4188	0	0	0	0	0	1	0	0	0	0	0	0	0	0	0	0	0	2	0	2	0	0	1	0	0	0	0	1	1	1	1	1	1	0	1	1
ABCA2	8360	593	505	617	776	687	811	523	512	600	792	723	777	771	912	825	793	712	744	624	607	495	860	837	653	1157	1041	1175	993	987	773	454	500	400	886	728	870
ABCA3	6623	46	39	62	118	98	103	57	56	77	89	101	130	73	90	101	118	77	163	47	41	35	101	116	111	113	123	141	41	37	41	58	59	44	37	34	43
ABCA4	7325	2	0	2	1	0	3	6	2	1	0	4	2	3	2	4	2	1	7	3	3	0	3	3	3	5	4	4	1	1	2	0	1	4	2	0	2
ABCA5	9380	132	101	99	219	221	249	88	94	107	272	230	243	106	140	133	632	468	505	90	98	102	611	635	467	183	143	139	430	427	336	122	88	103	370	315	359
ABCA6	5296	0	2	0	3	2	0	0	0	1	0	0	1	2	0	3	2	1	0	1	0	2	2	3	0	1	0	0	6	0	1	0	2	0	1	0	1
ABCA7	6818	776	734	803	518	479	500	688	767	809	529	486	465	1166	1397	1296	374	302	283	1064	1194	1035	391	367	223	1365	1336	1392	459	487	371	1473	1530	1361	387	387	380
ABCA8	6004	0	0	0	16	7	1	0	1	0	3	11	7	0	0	0	9	17	5	0	0	0	9	8	6	0	0	0	7	3	3	1	0	1	2	1	4
ABCA9	6301	0	0	0	0	0	0	2	1	1	1	2	0	1	4	1	4	4	1	2	3	3	1	2	0	0	3	0	0	2	4	0	1	1	0	3	2
ABCA9-AS1	523	0	0	0	0	0	0	0	0	0	0	0	0	0	0	1	0	0	0	0	0	0	0	0	0	0	0	0	0	0	0	0	0	0	0	0	0
ABCB1	4716	0	0	1	3	0	4	2	1	0	0	0	2	2	0	0	0	2	2	1	2	3	2	1	0	1	2	0	0	1	3	2	2	1	2	0	2
ABCB10	3857	354	231	301	214	179	206	268	262	340	219	154	160	250	268	265	152	139	164	200	242	201	166	163	154	314	278	306	261	266	243	337	334	287	229	206	258
ABCB11	4775	6	9	7	2	2	4	3	6	4	3	5	3	11	13	10	1	1	1	9	16	5	0	1	0	15	11	23	1	1	0	14	21	16	0	0	1
ABCB4	3988	1	0	0	0	1	0	0	0	0	0	0	0	0	0	0	0	0	0	1	0	0	1	0	0	0	3	1	1	1	1	0	1	0	2	0	1
ABCB5	7728	0	1	0	0	0	1	0	0	0	0	0	0	0	1	0	0	0	0	0	0	0	0	0	1	0	0	0	2	0	0	0	0	0	0	0	1
ABCB6	3018	56	62	63	53	48	42	78	70	67	58	74	65	163	166	153	162	124	162	70	67	58	117	140	73	131	112	140	94	61	68	122	104	114	83	73	83
ABCB7	2528	133	98	124	219	200	190	100	111	139	225	193	186	121	117	137	153	136	175	112	109	87	171	181	135	147	133	137	160	174	123	164	121	126	127	107	168
ABCB8	4735	659	498	595	746	642	690	579	520	579	650	557	670	545	676	660	483	437	483	450	491	418	590	543	477	577	547	710	603	590	437	509	486	441	500	444	506
ABCB9	3909	86	79	95	118	111	121	93	86	70	93	102	106	88	102	71	82	61	84	83	111	119	103	80	95	111	90	136	69	60	63	227	199	186	49	43	56
ABCC1	6563	1217	1006	1100	964	782	824	1073	1047	1083	980	895	829	1637	1905	1718	2171	2026	2371	942	1071	946	1961	2075	1597	1736	1476	1806	1648	1658	1383	1371	1305	1128	1543	1254	1476
ABCC10	5464	499	391	450	563	416	511	453	422	508	550	495	543	541	592	552	508	474	536	439	485	356	595	506	433	673	580	718	812	822	675	634	579	495	705	614	680
ABCC11	4908	3	2	3	2	0	0	4	2	2	0	3	4	4	2	1	4	1	4	2	2	4	6	1	5	5	3	5	9	5	2	1	3	3	4	2	4
ABCC12	5168	0	0	0	0	0	0	0	0	0	0	0	0	0	0	0	0	0	0	0	0	0	0	0	0	0	0	0	0	0	0	0	0	0	0	0	0
ABCC13	2924	0	0	0	0	0	0	0	0	0	0	0	0	0	0	0	0	0	0	0	0	0	0	0	0	0	0	0	0	0	0	0	0	0	0	0	0
ABCC2	5446	6	6	5	18	15	12	2	10	4	24	15	17	17	10	22	27	20	12	16	13	6	26	26	14	9	3	7	13	19	16	9	5	5	7	8	15
ABCC3	5271	389	264	346	139	112	144	358	359	407	166	134	132	783	953	841	53	36	63	446	463	430	44	50	42	479	356	444	52	68	66	357	305	262	65	75	61
ABCC4	6265	125	70	120	102	102	113	106	109	138	112	83	84	89	129	97	91	69	66	82	62	60	94	90	85	145	122	130	116	123	106	63	56	42	109	100	137
ABCC5	7274	430	336	385	638	617	615	398	378	380	742	730	767	720	776	750	1649	1420	1554	362	365	268	1446	1502	1060	639	594	592	835	768	580	391	333	303	604	511	618
ABCC5-AS1	469	0	0	0	0	0	0	0	0	0	0	0	0	0	0	0	0	0	0	0	0	0	0	0	0	1	1	0	0	0	0	0	0	0	0	0	0
ABCC6	5579	4	2	1	1	4	3	5	4	3	0	0	0	3	7	7	6	11	10	9	6	14	11	3	2	7	12	6	18	17	10	10	11	12	10	6	6
ABCC6P1	2724	0	0	0	0	1	0	1	0	0	1	0	0	0	0	0	0	2	0	0	2	3	1	0	0	1	1	1	2	2	0	2	1	4	0	0	0
ABCC6P2	706	1	0	0	1	2	1	0	0	0	0	0	0	0	0	0	1	0	0	0	0	1	2	1	0	3	0	1	2	4	2	1	1	1	1	1	2
ABCC8	4924	0	0	0	0	0	0	0	0	0	0	0	0	0	0	0	0	0	0	0	0	0	0	0	0	0	0	0	0	0	0	0	0	0	0	0	0
ABCC9	8462	0	0	0	1	1	2	0	0	0	2	1	4	0	0	0	4	5	3	2	2	0	4	6	2	0	0	0	2	1	1	0	4	3	0	4	0
ABCD1	3664	105	100	110	75	78	66	135	92	120	93	75	67	138	160	151	115	82	102	371	493	499	129	105	73	190	184	174	173	146	121	476	453	378	150	111	136
ABCD2	5341	2	0	0	1	0	0	0	0	0	2	0	1	0	2	0	1	1	1	0	0	4	1	6	2	0	1	0	3	1	2	1	0	0	1	1	3
ABCD3	3797	935	734	866	508	512	494	766	745	906	580	519	489	813	907	921	490	437	504	498	507	446	477	616	537	1328	1154	1369	620	570	481	849	809	757	532	471	526
ABCD4	3157	230	167	197	388	324	357	187	183	206	404	365	355	252	323	338	431	362	383	243	247	207	479	456	347	327	271	327	464	446	370	314	326	264	399	354	399
ABCE1	4194	949	680	829	430	410	410	736	772	934	465	385	434	703	749	710	382	298	409	453	463	332	368	394	408	952	875	972	676	608	509	707	640	567	615	503	558
ABCF1	3464	1246	872	983	1246	1113	1271	991	941	998	1296	1172	1286	997	1179	1078	1201	1095	1338	783	813	603	1272	1327	1175	1292	1122	1276	1509	1463	1176	1281	1189	1024	1285	1114	1322
ABCF2	4967	1056	803	948	744	636	701	921	886	988	711	638	696	926	1062	1033	644	546	702	655	706	563	690	725	656	1155	1057	1278	1018	977	799	1079	989	808	864	743	901
ABCF3	2572	880	613	733	758	651	681	698	677	771	713	632	672	747	766	749	553	480	612	581	601	496	640	603	509	879	734	971	711	687	547	931	938	852	558	527	552
ABCG1	3605	199	181	190	959	837	964	215	190	194	851	758	895	229	231	203	716	645	978	185	176	165	688	713	645	365	310	385	683	645	597	351	281	273	560	463	598
ABCG2	4760	60	36	47	32	35	41	46	45	56	28	26	40	26	28	27	13	8	15	33	30	27	11	13	15	17	33	44	19	11	13	37	48	29	19	17	19
ABCG4	3935	0	2	1	0	0	0	0	0	0	0	0	0	1	1	3	1	0	1	0	1	3	1	0	1	1	3	4	0	3	1	2	1	2	0	1	2
ABCG5	2740	0	0	0	0	0	0	0	0	0	0	0	0	0	0	0	0	0	0	0	0	0	0	0	0	0	0	0	0	0	0	0	0	0	0	0	0
ABCG8	2665	0	0	0	0	0	0	0	0	0	0	0	0	0	0	0	0	0	0	0	0	0	0	0	0	0	0	0	0	0	0	0	0	0	0	0	0
ABHD1	1446	26	12	13	13	7	12	16	9	22	14	7	13	17	16	16	16	11	13	12	16	9	18	15	14	18	20	22	14	25	14	14	30	21	14	13	8
ABHD10	2806	125	108	136	93	120	124	84	92	115	99	93	100	99	116	113	127	103	158	54	77	36	128	142	149	181	166	214	143	128	116	198	168	152	130	108	106
ABHD11	1999	269	216	234	38	20	25	227	210	288	34	37	31	257	338	328	23	23	29	218	242	187	19	34	28	246	250	277	78	92	79	314	307	301	75	80	79
ABHD11-AS1	473	13	9	11	2	3	1	11	7	9	2	2	5	11	13	9	4	5	1	12	20	6	0	0	4	17	6	10	3	2	5	14	19	16	1	3	0
ABHD12	2411	575	465	608	903	793	792	542	457	537	708	683	718	549	641	552	812	655	799	520	588	532	754	829	732	810	633	825	739	678	620	970	970	813	571	469	609
ABHD12B	1708	4	3	7	0	1	1	1	6	1	1	2	1	1	4	3	3	1	2	3	1	1	5	2	2	4	2	4	7	5	2	2	2	1	10	4	2
ABHD13	5302	337	269	311	310	329	317	282	273	312	348	287	344	290	312	340	305	272	284	275	267	217	304	310	330	368	330	328	378	370	307	392	405	340	345	257	358
ABHD14A	1108	23	24	30	39	38	46	28	19	37	40	27	37	28	26	32	22	13	26	20	33	24	25	17	13	42	38	54	47	34	47	31	31	33	52	36	50
ABHD14A-ACY1	1879	280	265	316	260	217	243	269	232	252	252	223	214	263	346	303	79	69	92	188	207	183	100	92	78	407	303	426	187	205	172	286	264	234	155	171	195
ABHD14B	2437	139	146	159	222	209	240	140	144	163	210	194	203	158	194	185	129	105	150	143	133	107	160	150	113	280	219	229	198	199	170	244	247	217	200	132	179
ABHD15	3355	440	301	336	174	117	130	362	322	358	138	147	151	317	356	313	171	134	165	263	298	206	192	183	165	342	353	398	347	301	232	476	484	444	289	276	307
ABHD16A	2481	521	363	462	354	297	318	450	472	498	322	284	311	486	609	542	303	271	313	548	683	595	348	305	284	579	555	626	331	337	275	871	890	817	282	232	260
ABHD16B	1776	53	45	55	25	28	31	44	49	49	28	16	29	42	70	69	32	27	31	62	79	45	32	29	19	60	45	48	41	46	37	106	92	94	28	39	42
ABHD17A	1716	683	627	759	817	703	808	753	535	706	547	536	581	619	741	668	738	597	622	513	631	531	636	686	606	786	684	762	840	821	705	752	771	627	609	502	718
ABHD17B	3273	236	217	245	544	527	536	222	219	232	490	440	452	233	251	247	487	397	454	216	237	220	466	538	497	336	304	365	428	424	346	465	395	403	332	288	351
ABHD17C	2360	413	370	402	798	790	762	362	348	419	700	663	680	364	425	393	517	468	591	258	296	230	514	629	526	515	507	540	572	575	452	676	657	610	543	442	519
ABHD18	5678	96	79	89	59	62	57	72	88	101	76	63	70	79	109	114	94	83	93	74	77	88	112	126	84	98	91	75	127	104	90	114	70	98	98	72	92
ABHD2	9133	1879	1658	1825	6956	6065	6755	1575	1484	1634	6565	6009	6449	2809	3363	3020	10018	8739	12233	1151	1100	1039	7548	9497	7904	3132	2417	3219	5280	4715	4209	1435	1283	1219	4680	3704	4585
ABHD3	2504	334	277	283	330	274	321	294	297	363	342	338	383	428	484	575	664	548	582	312	381	368	653	690	583	293	284	280	461	448	381	474	455	386	343	256	363
ABHD4	2509	307	204	261	1820	1643	1863	259	250	271	1801	1641	1813	561	693	626	3553	2922	3464	270	337	292	3478	3450	3081	424	369	482	2438	2177	1735	657	602	549	2027	1696	1997
ABHD5	5353	540	403	468	1314	1187	1271	448	420	537	1243	1140	1285	414	475	490	1328	1079	1336	287	353	298	1403	1503	1427	644	558	655	1227	1206	898	522	486	447	1104	914	1056
ABHD6	2490	136	83	153	63	67	59	135	117	155	57	57	51	125	163	137	51	49	66	118	143	104	60	63	62	165	179	163	84	75	88	217	191	155	74	62	62
ABHD8	2090	259	193	203	270	232	274	242	195	262	222	232	212	229	226	240	420	379	449	160	224	137	398	410	378	280	261	277	488	477	431	411	401	361	412	326	409
ABI1	3776	1837	1287	1605	1439	1254	1301	1552	1566	1847	1431	1298	1347	1496	1732	1769	1348	1099	1247	1175	1393	1196	1273	1342	1138	1539	1502	1618	1284	1236	1019	1616	1659	1361	1151	907	1065
ABI2	6927	191	152	145	278	307	255	147	147	158	333	301	308	208	262	201	442	392	406	151	146	114	423	476	350	305	271	247	496	423	382	287	290	273	420	357	324
ABI3	2109	0	0	0	0	0	0	0	0	0	0	0	0	0	0	0	0	0	0	0	0	0	0	0	0	0	0	0	0	0	0	0	0	0	1	0	0
ABI3BP	4473	5	6	3	11	10	9	3	4	5	17	9	14	8	3	1	201	203	168	13	8	11	318	256	143	6	11	9	1075	1196	809	17	9	5	702	700	758
ABL1	6152	1375	986	1257	1423	1189	1318	1142	1143	1292	1350	1263	1350	1424	1664	1463	2191	1782	2221	1036	1183	817	2131	2217	1947	1727	1516	1769	2722	2565	2089	1784	1672	1477	2377	2066	2311
ABL2	12649	1923	1172	1449	4947	4610	5090	1628	1492	1798	5361	4797	5262	1138	1310	1268	2276	2135	2510	1478	1831	1353	2758	2921	2628	985	1041	993	3338	3245	2448	2175	2401	1939	2837	2427	2785
ABLIM1	8615	2043	1722	1827	3940	3459	3707	1704	1546	1884	3859	3579	3956	2360	2613	2363	5672	4928	6252	1305	1314	1141	5223	5952	5067	3144	2585	3083	4419	3984	3485	2347	1957	1748	3801	3135	3803
ABLIM2	5080	32	24	28	5	1	1	28	38	38	2	3	7	25	39	40	6	1	5	11	22	17	7	4	2	22	20	34	5	3	3	25	30	19	6	7	9
ABLIM3	4778	794	516	650	764	645	779	669	648	761	705	632	723	776	888	822	752	564	808	580	605	501	655	748	652	657	626	719	480	457	368	607	659	596	412	348	403
ABO	1579	12	6	13	13	9	5	12	6	7	7	9	13	16	17	23	11	14	17	11	17	12	13	17	11	13	15	24	15	27	19	14	25	23	14	15	23
ABR	10178	1755	1254	1456	893	784	867	1534	1371	1597	892	783	841	1857	2089	1943	932	824	1051	1476	1636	1396	903	931	849	1920	1599	1962	1276	1202	1025	1523	1502	1234	1193	1033	1171
ABRA	2754	0	0	0	1	0	0	0	0	0	0	0	0	0	0	0	0	0	0	0	0	0	0	0	0	0	0	0	0	0	0	0	0	0	0	0	0
ABRACL	845	1148	839	946	643	614	630	878	900	1026	639	564	627	1000	1065	987	761	577	685	815	971	797	778	839	797	1017	1043	1138	1072	1061	886	1198	1213	1049	1021	787	965
ABT1	2263	321	257	301	347	322	358	304	241	293	337	317	308	302	339	294	367	298	417	209	242	185	382	361	353	360	289	359	405	439	375	336	358	306	403	333	415
ABTB1	2022	114	95	105	514	431	493	91	106	112	483	497	508	122	141	139	620	466	544	97	101	79	606	633	469	141	125	150	493	438	385	121	151	114	435	381	403
ABTB2	4903	507	421	451	182	149	161	508	465	563	199	208	194	613	695	656	355	307	378	572	762	644	435	397	373	552	476	599	446	449	339	720	644	657	390	344	438
ACAA1	1987	1361	912	1203	1021	899	967	1167	1053	1317	916	745	861	1181	1299	1271	781	717	822	1136	1342	1063	975	914	746	1316	1251	1383	971	996	764	1532	1667	1435	779	659	797
ACAA2	1934	362	274	315	577	508	518	273	291	334	549	447	472	376	480	433	1252	1006	1212	277	283	253	1372	1317	1147	427	425	484	1538	1498	1188	391	388	382	1497	1171	1523
ACACA	11380	2413	1765	2174	1968	1834	1925	1923	1998	2344	2035	1895	1969	2646	2936	3027	1495	1431	1485	1400	1396	1090	1588	1636	1468	2470	2388	2771	1706	1642	1419	996	967	840	1459	1280	1524
ACACB	9249	5	7	7	15	9	11	6	10	15	13	15	16	9	8	7	24	10	13	13	9	9	21	23	16	11	14	15	37	40	22	17	20	19	21	19	21
ACAD10	4107	86	74	86	60	70	70	76	79	96	81	51	66	86	109	112	66	57	53	70	76	61	97	84	61	119	95	120	70	82	70	68	56	45	83	63	58
ACAD11	4166	60	66	59	44	32	48	64	61	82	41	47	38	84	85	108	69	38	53	58	71	62	88	76	53	65	61	70	128	95	79	59	59	47	95	76	91
ACAD8	2201	314	223	265	270	239	236	248	243	275	237	241	252	300	363	323	217	169	228	227	230	183	231	237	179	463	431	475	189	185	144	325	343	303	191	143	157
ACAD9	2751	342	268	329	257	267	266	271	331	341	232	248	281	315	360	338	180	154	164	300	315	274	232	207	139	344	313	355	269	288	212	328	294	288	287	216	243
ACADL	2490	2	1	3	2	1	1	5	2	2	1	0	2	2	2	4	4	3	2	0	0	0	1	2	1	1	3	3	5	10	3	3	2	1	3	5	3
ACADM	2733	296	223	244	503	466	504	236	241	259	522	471	471	264	331	271	579	421	562	167	177	136	612	670	598	423	368	373	738	692	615	318	268	251	642	545	640
ACADS	2087	94	59	79	229	161	171	65	64	97	185	157	163	83	102	89	178	141	192	64	74	58	190	203	158	71	73	104	197	160	126	99	109	86	159	150	153
ACADSB	5941	151	130	150	166	160	162	138	127	175	169	145	175	175	187	158	189	140	164	118	99	70	146	180	160	203	199	198	149	146	139	158	152	138	131	131	119
ACADVL	2519	2040	1458	1746	1340	1207	1345	1804	1723	2053	1228	1207	1239	2548	2923	2778	943	718	901	2156	2360	2116	1171	1180	746	2323	1955	2321	941	906	747	1779	1720	1558	836	689	850
ACAN	8840	0	0	0	0	0	0	0	0	0	1	0	0	0	1	2	0	1	0	0	0	0	0	0	0	0	0	0	0	0	0	0	0	0	0	0	0
ACAP1	2508	13	6	8	9	11	11	5	7	7	9	10	10	8	9	9	16	12	16	5	8	6	20	21	12	14	14	8	31	40	26	10	6	6	32	23	36
ACAP2	7170	688	590	657	683	620	689	609	614	720	685	622	750	580	659	684	796	696	863	499	569	446	747	895	724	740	741	764	941	856	731	758	783	610	783	598	750
ACAP3	3759	567	460	549	342	258	300	566	484	578	281	255	235	629	743	688	528	450	430	441	459	354	602	668	371	663	589	598	534	492	446	440	422	384	391	332	358
ACAT1	2134	233	170	205	279	240	244	194	181	230	296	238	250	203	199	184	155	136	166	153	120	101	157	156	156	209	194	214	210	179	146	130	96	107	188	135	176
ACAT2	1909	1467	869	1063	801	794	730	1147	1115	1314	827	722	742	1086	1364	1444	540	489	520	754	1008	746	525	610	588	520	513	557	513	515	456	562	579	449	490	367	506
ACBD3	3565	1212	889	1075	1790	1727	1774	1062	1022	1146	1762	1679	1820	960	1129	1105	1579	1387	1483	918	1098	926	1747	1736	1596	1244	1197	1337	1702	1647	1331	1677	1680	1467	1387	1182	1330
ACBD4	3244	74	45	58	59	48	44	68	57	42	53	51	47	90	102	91	70	66	76	59	88	62	76	94	48	71	97	102	85	99	91	113	106	122	90	82	113
ACBD5	4255	696	519	580	437	370	462	572	581	646	410	394	432	522	618	600	548	389	546	626	728	594	452	575	519	797	693	780	594	597	479	956	935	833	560	414	479
ACBD6	1616	239	218	223	394	342	409	205	221	236	371	312	316	237	240	244	369	317	382	191	148	122	366	393	302	295	269	307	407	361	330	229	176	180	379	276	344
ACBD7	3370	1	2	2	6	7	9	4	3	3	6	2	6	7	6	5	10	15	22	5	2	6	19	12	18	4	4	5	23	17	15	4	7	3	14	11	17
ACCS	2256	34	25	25	16	19	31	29	27	26	19	17	18	46	51	48	24	18	18	39	48	42	32	29	12	45	41	39	30	40	20	35	28	33	21	21	19
ACCSL	1820	0	0	0	0	0	0	0	0	0	0	0	0	0	0	0	1	0	0	0	0	0	0	0	0	0	0	0	0	0	0	0	0	0	0	0	0
ACD	2066	103	83	117	96	95	85	110	89	112	79	90	98	123	120	111	104	91	98	88	81	69	88	110	104	121	104	146	142	108	119	112	75	89	89	103	114
ACE	5219	3	1	0	2	1	5	2	1	3	0	3	3	0	2	3	1	2	2	0	1	2	1	0	1	2	5	3	1	1	2	3	3	2	0	2	0
ACE2	3507	123	123	117	180	155	161	112	112	145	146	148	123	103	129	107	147	120	165	253	330	318	157	187	165	176	144	191	136	144	112	408	359	326	135	102	101
ACER1	1088	0	0	1	0	0	0	0	0	2	1	0	0	0	1	0	0	0	0	0	0	0	0	0	0	0	0	0	1	0	1	0	0	2	0	2	0
ACER2	2852	207	217	203	1013	860	1018	210	162	195	977	919	969	286	310	287	861	767	1013	220	248	244	932	1034	758	456	387	502	645	596	498	684	581	506	600	482	603
ACER3	7502	829	596	675	222	233	258	638	643	756	260	234	217	600	688	647	251	228	195	529	519	463	254	278	281	715	630	681	506	541	362	477	431	405	444	374	422
ACHE	3086	5	1	4	9	5	7	7	1	1	7	5	4	8	7	7	4	4	4	20	21	27	10	4	6	4	8	7	5	7	5	63	60	57	3	8	4
ACIN1	5143	1119	871	980	1153	951	1172	937	976	1145	1230	1206	1265	1284	1457	1324	1615	1296	1548	1069	1142	973	1787	1972	1170	1366	1262	1297	977	1014	711	1367	1399	1173	699	698	641
ACKR1	2210	0	0	0	0	0	0	0	0	0	0	0	0	0	0	0	0	0	0	0	0	0	0	0	0	0	0	0	0	0	0	0	0	0	0	0	0
ACKR2	2960	12	9	13	2	2	2	11	8	13	4	8	0	17	17	14	10	6	7	12	25	16	9	10	9	15	13	26	6	10	9	36	31	31	6	9	11
ACKR3	2100	474	490	557	3464	3171	3263	460	344	355	3229	2967	3106	699	819	719	3193	2738	3213	636	692	683	3224	3485	2939	1762	1297	1721	3416	3194	2667	1412	1150	1152	3038	2405	2996
ACKR4	2592	0	0	1	0	2	0	4	1	1	2	0	0	0	0	0	1	0	1	30	41	53	1	1	1	0	0	1	0	1	2	59	56	56	2	2	0
ACLY	4369	6537	3710	4905	3733	3491	3801	4998	4882	5788	3752	3402	3732	6609	8104	8471	3459	2906	3456	4926	5517	4473	3655	3752	3226	3710	3835	4132	2912	2985	2354	3271	3518	2893	2489	2173	2509
ACMSD	1357	1	2	3	0	0	2	0	0	0	1	0	1	0	0	2	0	1	3	0	1	0	1	1	2	1	0	1	3	1	3	2	0	2	0	0	0
ACO1	3620	404	326	367	607	524	530	318	303	344	498	458	505	348	376	400	279	280	317	197	172	173	294	295	314	531	450	496	514	498	377	95	94	85	476	377	478
ACO2	2741	1446	1108	1254	1732	1598	1685	1254	1104	1351	1712	1429	1633	1431	1612	1482	1356	1156	1358	1011	1069	861	1382	1460	1285	1701	1530	1914	1715	1612	1355	1328	1209	1233	1423	1202	1525
ACOD1	2090	0	0	0	0	0	0	0	0	0	0	0	0	0	0	0	0	0	0	0	0	0	0	0	0	0	0	0	0	0	0	0	0	0	0	0	0
ACOT1	1603	51	34	37	57	47	57	33	40	29	41	42	38	48	54	55	64	48	54	43	57	31	56	49	49	76	57	72	101	99	80	78	102	96	74	78	101
ACOT11	3391	302	190	240	70	62	71	263	249	286	61	65	65	228	304	254	89	90	101	214	220	177	105	112	85	207	203	229	157	162	148	261	265	218	144	127	165
ACOT12	1989	0	0	0	0	0	0	0	0	0	0	0	0	0	0	0	0	0	0	0	0	0	0	0	0	0	0	1	0	0	0	0	0	0	0	0	0
ACOT13	4393	353	270	296	313	271	305	311	284	331	333	268	306	369	418	411	380	335	326	339	425	330	312	327	289	418	357	421	373	374	287	518	494	473	315	275	319
ACOT2	2289	84	66	69	96	74	109	70	54	64	69	63	73	101	109	98	98	88	104	85	105	78	112	84	97	118	119	136	182	179	140	179	176	181	124	131	170
ACOT4	1632	17	17	23	7	9	6	20	10	17	6	5	9	30	20	23	2	1	4	16	14	6	3	3	2	25	20	20	14	8	11	28	25	19	9	2	15
ACOT6	1004	0	0	0	0	0	0	0	0	0	0	0	0	0	1	0	0	0	0	0	0	0	0	0	0	0	2	1	0	0	0	0	0	0	0	0	1
ACOT7	2389	1594	947	1250	521	456	528	1284	1190	1451	553	507	504	1100	1201	1256	316	243	336	1054	1217	1010	260	306	274	898	937	1102	467	466	463	959	955	776	425	352	499
ACOT8	1171	189	150	161	248	185	239	161	154	165	176	167	212	202	221	203	197	166	199	141	168	139	186	211	198	237	220	257	231	202	191	187	184	202	206	167	195
ACOT9	1727	739	471	605	400	351	371	602	663	758	422	378	362	550	645	607	283	223	278	467	468	376	313	313	262	466	455	483	330	346	260	397	369	307	334	286	334
ACOX1	7919	1599	1114	1452	696	674	668	1251	1310	1432	665	646	624	1271	1421	1420	635	549	635	814	901	670	690	626	600	1602	1580	1789	820	851	707	1260	1250	1096	723	608	757
ACOX2	2309	0	0	0	0	0	0	0	0	0	0	0	0	0	0	0	0	1	0	0	0	0	1	0	0	1	0	0	0	0	2	0	0	1	1	0	0
ACOX3	2874	201	143	185	164	139	139	172	175	222	185	129	148	243	274	260	211	210	230	179	189	170	199	232	177	196	195	242	222	232	201	155	180	166	187	195	225
ACOXL	2373	1	0	1	3	0	2	3	1	0	1	0	3	0	3	1	1	6	2	1	3	0	2	1	3	1	4	4	5	4	4	1	2	1	6	4	4
ACP1	1882	742	564	679	939	844	915	591	589	658	889	727	840	699	712	714	682	570	763	502	584	518	690	752	744	825	797	790	867	828	692	788	784	651	776	613	816
ACP2	2316	554	471	575	466	358	381	530	507	574	395	362	382	570	652	628	101	104	115	900	1167	1142	113	107	88	841	706	889	148	111	124	1674	1730	1602	111	116	176
ACP5	2009	51	44	29	54	39	53	32	36	36	48	47	35	45	43	58	28	17	33	55	68	64	33	40	27	84	63	101	97	92	74	155	120	138	63	62	92
ACP6	1808	134	135	128	112	95	109	140	125	143	114	126	102	249	304	231	138	124	165	120	122	107	150	183	140	301	253	287	139	147	104	160	139	144	119	103	113
ACP7	2961	20	22	25	4	9	9	22	23	23	5	6	0	30	38	41	5	4	10	27	31	27	5	5	2	30	30	30	17	9	7	23	18	23	14	9	14
ACPP	3818	16	22	20	101	56	76	15	8	25	51	57	70	24	13	12	27	22	52	13	10	9	30	46	35	44	27	37	19	15	10	22	13	7	7	5	14
ACPT	1347	0	0	0	1	0	0	0	0	1	0	0	0	0	0	0	1	0	0	0	0	0	0	0	2	0	0	0	1	0	0	0	0	0	0	1	0
ACR	1370	1	0	0	0	0	0	1	0	0	1	0	0	1	1	0	1	1	5	1	0	0	2	1	4	4	0	0	2	3	2	0	1	1	5	3	5
ACRBP	1886	0	1	0	0	0	0	0	1	1	0	0	1	0	5	2	1	0	0	0	1	2	1	3	0	1	0	0	1	1	1	1	0	2	0	1	0
ACRC	3178	7	4	6	1	2	1	2	5	7	1	2	1	9	8	8	4	2	3	4	3	3	1	5	3	1	1	3	1	5	1	2	6	3	2	6	2
ACRV1	1175	0	0	0	0	0	0	0	0	1	0	0	0	0	0	0	0	1	0	0	0	0	0	0	0	0	0	0	1	0	0	0	1	0	0	1	0
ACSBG1	2980	10	3	3	3	2	5	4	3	2	2	3	1	1	1	1	2	8	6	1	2	3	7	4	7	4	6	6	13	6	10	0	3	3	11	9	9
ACSBG2	2789	0	1	0	0	0	0	1	1	0	0	0	0	0	0	0	1	1	0	0	0	0	5	5	4	0	0	0	2	2	1	2	2	0	1	7	3
ACSF2	2424	550	462	496	1714	1591	1610	431	501	519	1675	1581	1681	712	850	781	1984	1689	1951	559	585	492	2394	2222	1856	1035	995	1147	2081	1930	1635	822	912	747	1753	1572	1790
ACSF3	4296	203	158	156	217	181	217	166	137	164	204	204	212	171	174	167	150	143	174	156	186	149	157	158	146	204	203	209	211	237	165	277	261	231	180	149	180
ACSL1	4743	776	670	762	1064	925	1028	882	725	837	1101	1023	1134	1095	1264	1239	1254	1015	1335	1426	1739	1821	1080	1261	1028	1014	987	1193	770	776	583	1419	1359	1212	590	471	601
ACSL3	4361	2863	2201	2463	3157	2892	3198	2328	2363	2638	3454	3052	3095	2597	3108	2850	2104	1726	2215	2526	3085	2655	1927	2269	2019	3529	3211	3572	2423	2456	2010	4345	4111	3697	2319	1869	2295
ACSL4	5351	2537	1704	2097	3790	3488	3696	1896	1919	2274	3699	3328	3432	2007	2325	2298	2596	2120	2411	1555	1631	1358	2635	2807	2704	2257	2169	2305	3062	2943	2517	1612	1454	1208	2997	2348	3007
ACSL5	3744	20	29	24	11	14	9	18	30	27	8	10	11	37	35	30	1	2	2	78	109	93	3	2	0	47	38	46	9	6	10	219	252	249	8	4	8
ACSL6	6915	0	0	0	0	0	0	1	0	0	1	2	0	3	1	2	3	1	3	0	2	1	5	3	1	0	1	7	5	7	2	0	2	2	7	2	3
ACSM1	2265	2	1	3	3	5	1	2	5	3	4	0	4	1	4	6	1	3	0	5	5	4	1	0	0	1	2	4	1	2	0	2	2	4	3	1	1
ACSM2A	3336	0	0	0	0	0	0	0	0	0	0	0	0	0	0	0	0	0	0	0	0	0	0	0	0	0	0	0	0	0	0	0	0	0	0	0	0
ACSM2B	2441	0	0	0	0	0	0	0	0	0	0	0	0	0	0	0	0	0	0	0	0	0	0	0	0	0	0	0	0	0	0	0	0	0	0	0	0
ACSM3	2291	20	18	8	17	17	14	12	15	21	15	14	12	18	22	13	15	14	16	20	20	12	18	27	21	43	27	31	23	27	20	42	48	31	34	21	32
ACSM4	1743	0	0	0	0	0	0	0	0	0	0	0	0	0	0	0	0	0	0	0	0	0	0	0	0	0	0	0	0	0	0	0	0	1	0	0	0
ACSM5	2419	0	0	0	0	0	0	0	0	0	0	0	0	0	0	0	0	0	0	0	0	0	0	0	0	0	0	0	0	0	0	0	0	0	0	0	0
ACSM6	1713	0	0	0	0	0	0	0	0	0	0	0	0	0	0	0	0	0	0	0	0	0	0	0	0	0	0	0	0	0	0	0	0	0	0	0	0
ACSS1	4020	4	7	4	73	63	66	2	1	2	64	62	78	12	11	10	100	84	106	8	13	17	115	127	89	44	17	35	109	104	83	22	21	23	77	54	89
ACSS2	3193	664	376	511	563	483	513	578	508	683	541	458	473	662	767	893	530	416	533	629	815	647	555	604	478	306	302	352	429	399	355	468	516	448	316	297	347
ACSS3	3033	0	0	0	0	0	0	0	0	0	0	0	0	0	1	0	0	0	0	0	0	0	0	0	0	0	0	0	0	0	0	0	0	0	0	0	0
ACTA1	1492	84	35	54	23	10	20	50	34	42	10	9	5	22	33	38	6	4	1	20	18	8	3	6	7	6	9	8	61	70	58	1	1	3	93	61	96
ACTA2	1858	539	368	456	495	551	531	369	316	398	465	443	450	333	382	354	545	481	624	324	352	386	631	677	572	548	374	496	1096	953	850	479	404	338	1168	811	1120
ACTA2-AS1	2043	372	254	305	304	350	326	236	189	279	304	266	274	200	236	223	326	283	378	209	219	238	424	436	373	300	208	295	659	536	486	268	205	180	650	488	653
ACTB	1812	90571	49558	68364	33116	30792	32440	70545	64333	81228	32474	29138	30777	53743	63478	62583	22997	19134	26653	46698	52249	39808	25011	27354	26691	35290	37963	43507	51481	49699	43434	38331	38485	31776	52226	42656	54970
ACTBL2	2794	32	30	26	5	6	5	28	31	47	8	7	3	22	29	20	2	5	2	16	21	19	3	2	3	22	22	33	4	2	0	35	37	36	1	5	4
ACTC1	3693	1	0	0	0	0	1	0	0	0	0	0	1	0	0	1	0	0	1	0	1	2	1	1	2	3	2	1	5	4	3	4	3	4	8	0	5
ACTG1	2105	72726	43841	56408	43266	40062	43353	57586	52573	64824	43077	37120	39850	47434	55278	53238	28058	23154	33213	36207	38549	30605	31494	34329	33208	39062	37490	44910	56646	54240	47613	29684	29860	25016	58168	47257	61408
ACTG1P17	1652	2	0	0	0	1	0	1	0	1	0	0	1	1	1	0	1	1	0	0	1	1	3	3	1	1	1	0	0	3	0	0	3	0	0	5	3
ACTG1P20	2652	2	3	4	2	3	4	3	7	6	8	8	6	4	7	2	8	5	6	4	4	5	9	10	2	1	4	6	4	7	5	2	8	4	5	2	3
ACTG1P4	1983	0	1	0	1	1	0	0	2	0	2	0	0	2	0	0	0	0	0	1	1	0	1	1	0	1	1	0	1	0	0	0	0	0	0	0	0
ACTG2	1331	106	66	80	58	72	78	61	63	63	75	51	73	67	62	43	84	52	70	51	50	55	96	107	110	67	40	72	139	105	107	67	44	29	160	122	131
ACTL10	2028	31	34	25	35	33	34	50	21	41	19	22	18	54	49	39	24	13	24	48	40	42	20	18	21	64	55	64	30	36	31	74	66	68	27	26	21
ACTL6A	1946	529	402	471	289	311	304	434	446	536	362	244	287	440	543	461	355	296	395	289	344	230	333	369	354	530	451	562	474	448	394	468	359	350	448	379	468
ACTL6B	1548	0	0	0	0	0	0	0	0	0	0	0	0	0	0	0	0	0	0	0	0	0	0	0	0	0	0	0	0	0	0	1	0	0	1	0	0
ACTL7A	1528	0	0	0	0	1	0	0	0	0	0	0	0	0	0	0	0	0	0	0	0	0	0	0	0	0	0	0	0	0	0	0	0	0	0	0	0
ACTL7B	1407	0	0	0	0	0	0	0	0	0	0	0	0	0	0	0	0	0	0	0	0	0	0	0	0	0	0	0	0	0	0	0	1	0	0	0	0
ACTL8	1861	0	0	0	0	0	0	1	0	0	0	0	0	0	0	0	0	0	0	0	0	0	0	0	0	0	0	0	0	0	0	0	0	0	0	0	0
ACTL9	1434	0	0	0	0	0	0	0	0	0	0	0	0	0	0	0	0	0	0	0	0	0	0	0	0	0	0	0	0	0	0	0	0	0	0	0	0
ACTN1	3791	11612	6861	8801	4871	4379	4798	9130	8329	10216	5245	4691	4771	8161	9086	8907	4909	4138	5514	7306	8253	6902	5232	5686	5440	7478	6847	7834	10662	10080	8922	5603	5541	4507	10349	8807	10428
ACTN1-AS1	599	0	0	0	0	0	0	0	1	0	0	0	0	0	0	0	0	0	0	0	0	0	0	0	0	0	0	0	0	0	0	0	1	0	0	0	0
ACTN2	5110	0	0	0	0	1	1	0	0	0	1	0	0	0	0	0	0	1	0	5	7	8	0	1	1	0	0	0	0	0	0	9	3	6	0	1	0
ACTN3	3331	0	1	2	1	0	3	0	0	0	2	1	0	1	0	1	4	1	3	0	2	3	1	1	0	0	0	2	3	2	0	2	0	1	2	1	1
ACTN4	4118	18586	12125	15584	16244	14244	15525	15510	14540	17233	15736	14730	15319	14762	17016	16227	14196	12210	15098	13249	15202	11659	14620	15378	13807	14045	13446	15243	17710	16771	14149	14036	14701	12556	15620	13455	16031
ACTR10	2441	677	502	558	517	473	479	523	545	655	515	497	451	536	627	606	423	396	406	463	455	348	424	492	458	550	572	584	503	514	386	451	439	363	466	339	440
ACTR1A	2873	3320	2207	2777	2323	1935	2217	2825	2535	2948	2264	2070	2144	2950	3312	3207	1977	1823	2186	2192	2406	1826	2317	2294	1947	2736	2589	3134	2643	2605	2097	2529	2513	2189	2486	2152	2541
ACTR1B	2258	741	546	677	849	813	874	623	607	704	811	776	760	705	768	686	610	555	548	502	498	417	634	625	517	807	733	822	711	672	595	565	531	488	599	472	613
ACTR2	3937	7961	5649	6729	4539	4393	4467	6442	6526	7676	4778	4083	4059	6324	6777	6700	3626	3257	3718	4484	4962	4146	3363	3807	3688	6747	6317	7081	5134	4924	4115	5275	4944	4256	5154	3870	4854
ACTR3	5881	6272	4070	4942	2769	2691	2775	4922	4812	6065	2959	2579	2667	4191	4831	4896	2745	2398	2798	3846	4348	3642	2836	3144	3053	4082	4031	4302	4595	4540	3858	4034	4017	3378	4620	3569	4444
ACTR3B	2217	31	31	43	41	39	46	38	28	30	34	45	33	40	50	50	36	46	58	19	26	9	59	51	45	62	53	73	65	67	36	45	50	36	51	34	42
ACTR3BP2	1338	0	0	0	0	0	0	0	0	0	0	0	0	0	0	0	0	0	0	0	0	0	0	0	0	0	0	0	0	0	0	0	0	0	0	0	0
ACTR3BP5	1645	0	0	1	0	0	0	0	0	0	0	0	0	0	0	0	0	0	0	0	0	0	0	0	0	0	0	0	0	0	0	0	0	0	0	0	0
ACTR3C	1420	39	24	23	24	12	23	18	18	16	15	22	19	31	25	36	38	37	38	27	26	25	36	46	38	40	33	28	68	57	40	33	38	32	54	38	42
ACTR5	2479	78	58	59	33	35	41	70	75	85	44	26	34	64	70	76	44	30	38	39	35	35	51	52	43	62	63	74	54	57	44	63	69	47	56	44	55
ACTR6	2619	240	204	202	222	206	216	178	213	254	220	206	218	194	281	241	242	152	220	199	169	166	220	262	192	244	247	271	219	227	155	233	274	235	201	158	180
ACTR8	3628	456	357	446	413	353	379	449	450	489	350	355	352	510	513	529	374	316	419	311	420	327	416	439	417	519	472	524	476	449	410	584	483	438	446	320	376
ACTRT1	1442	0	0	0	0	0	1	0	0	1	0	1	0	0	0	0	1	0	0	0	1	0	0	0	0	2	1	0	0	0	0	0	0	0	2	0	1
ACTRT2	1422	0	0	0	0	0	0	0	0	0	0	0	0	0	0	0	0	0	0	0	0	0	0	0	0	0	0	0	0	0	0	0	0	0	0	0	0
ACTRT3	2003	102	59	81	55	50	59	75	61	87	63	62	48	91	96	92	85	63	77	73	65	66	82	94	87	73	77	95	120	116	103	66	79	56	103	106	121
ACVR1	3112	448	352	399	619	534	584	364	388	443	625	538	556	495	517	484	864	743	899	318	388	323	894	898	839	547	515	542	1011	977	827	480	446	412	940	748	887
ACVR1B	4807	335	292	342	605	490	519	308	313	348	488	473	509	320	377	309	453	361	437	308	421	325	378	424	439	446	375	456	433	426	354	588	651	527	402	317	359
ACVR1C	9077	8	4	4	12	12	12	11	7	5	15	11	11	19	6	13	8	10	9	2	4	6	10	14	6	5	6	6	7	14	4	8	8	6	4	6	12
ACVR2A	5443	230	152	169	305	244	309	161	180	176	236	216	248	164	182	199	179	160	238	141	175	136	183	259	199	274	220	243	249	245	191	358	352	298	221	162	222
ACVR2B	11373	116	96	101	329	280	351	95	92	89	281	285	272	86	111	92	262	224	306	43	73	48	243	300	259	160	102	144	296	285	242	104	86	74	261	194	256
ACVR2B-AS1	2517	2	1	0	9	5	5	1	2	1	5	7	6	1	3	0	14	10	3	0	2	2	3	7	6	3	3	2	5	4	4	5	3	1	8	7	5
ACVRL1	4404	0	0	0	0	0	1	0	0	0	0	0	0	0	0	0	0	0	0	1	0	2	0	0	0	0	0	0	0	0	0	2	0	0	0	0	0
ACY1	1678	277	262	307	253	211	232	267	230	251	243	216	198	265	345	293	73	65	89	182	200	177	93	91	79	399	296	410	172	202	162	281	256	227	149	164	180
ACY3	1300	0	0	1	0	0	0	0	1	0	0	0	0	0	0	1	0	0	0	0	1	1	1	0	0	1	0	0	0	0	0	1	4	2	0	0	0
ACYP1	976	29	25	22	28	10	14	23	20	27	13	18	23	37	38	42	23	25	24	21	17	20	23	17	21	26	36	32	27	28	25	41	32	25	36	13	20
ACYP2	3489	93	85	80	125	122	112	85	80	88	138	126	136	107	118	124	111	92	94	70	91	84	100	119	112	104	115	119	126	102	98	105	115	107	130	89	113
ADA	1558	196	161	174	172	136	207	182	158	182	178	174	145	229	266	258	314	294	286	173	200	173	439	406	389	444	346	455	670	622	525	296	279	278	678	518	676
ADAD1	2255	0	0	0	0	0	0	0	0	0	0	0	0	0	0	0	0	0	0	0	0	0	0	0	0	0	0	0	0	0	0	0	0	0	0	0	0
ADAD2	2304	4	1	2	16	16	12	2	1	4	14	14	7	3	5	3	24	27	26	2	0	6	31	28	21	5	4	6	29	25	18	1	4	4	19	10	19
ADAL	4942	49	43	42	31	19	26	40	28	44	31	22	31	68	49	50	44	23	33	28	39	33	42	34	36	72	55	60	82	59	52	49	52	60	59	63	77
ADAM10	5034	2867	2149	2540	3653	3402	3597	2367	2361	2921	3608	3025	3273	2098	2444	2420	2172	1846	2168	2107	2485	2042	1994	2269	2165	3029	2780	3055	2164	1941	1621	3256	3244	2909	1958	1513	1882
ADAM11	4423	0	3	0	1	0	0	0	0	0	1	0	0	1	1	0	3	1	3	0	0	0	0	2	1	0	1	1	2	1	1	0	0	0	4	0	1
ADAM12	8937	12	11	13	5	3	6	5	6	15	5	7	8	19	16	19	5	6	3	11	4	6	12	10	2	12	8	9	9	9	9	2	5	4	9	13	3
ADAM15	3424	5521	4071	4755	5614	4904	5311	4769	4586	5089	5102	4627	4730	5375	6507	5937	3395	2941	3207	4728	5573	4663	3671	3361	2753	6156	5724	7033	2408	2238	1809	7198	7517	6785	2205	1799	2341
ADAM17	4381	706	534	599	911	820	930	627	620	701	917	814	870	761	814	833	1152	907	1093	757	847	809	1125	1087	1044	883	769	856	1035	1120	856	1076	1059	926	984	765	927
ADAM18	3268	0	0	1	0	0	0	0	0	0	0	0	0	0	0	1	1	1	1	0	0	0	3	1	0	0	0	0	0	1	2	0	1	0	0	1	1
ADAM19	6529	90	56	67	29	8	8	82	89	89	10	11	5	112	156	153	23	22	35	109	102	93	14	27	31	105	92	115	75	80	57	93	94	75	81	65	79
ADAM1A	2840	18	13	15	7	5	5	10	10	22	8	7	6	14	21	19	13	14	20	14	4	15	15	15	7	19	11	16	23	28	17	20	24	11	25	15	24
ADAM2	2671	0	0	0	0	0	0	0	0	0	0	0	0	0	0	0	0	0	0	0	0	0	0	0	0	0	0	0	0	0	0	0	0	0	0	0	0
ADAM20	2792	0	1	0	1	0	0	0	0	0	0	1	0	0	3	0	0	2	0	0	0	1	0	1	0	0	0	1	1	1	0	1	0	1	0	0	0
ADAM20P1	3036	1	0	0	1	0	1	0	0	1	1	2	1	2	0	1	0	1	1	0	2	2	1	4	0	0	0	1	2	3	1	2	3	1	1	1	1
ADAM21	2664	11	10	10	12	9	19	16	7	15	25	8	11	13	12	14	18	17	13	15	11	4	21	12	22	9	8	7	46	51	38	10	16	9	38	41	44
ADAM21P1	2049	1	5	3	1	5	9	2	3	4	10	5	4	3	2	4	5	9	11	2	2	0	6	4	6	1	6	3	13	12	8	0	5	3	13	14	7
ADAM22	9510	2	3	1	1	0	4	0	1	1	0	0	0	3	3	2	4	1	3	1	0	2	5	3	2	1	2	3	5	2	4	2	1	1	1	2	4
ADAM23	6225	1	1	5	1	0	0	3	0	1	0	1	2	0	2	4	4	1	0	3	1	1	0	2	2	3	8	2	1	2	2	3	0	1	1	4	1
ADAM28	7648	180	153	170	138	118	133	177	166	185	139	139	151	217	303	250	59	53	71	369	417	422	62	81	63	315	241	295	31	32	34	713	625	590	32	29	33
ADAM29	3440	0	0	0	0	0	0	0	0	0	0	0	0	0	0	0	0	0	0	0	0	0	0	1	0	0	0	0	0	1	0	0	0	0	0	0	0
ADAM30	2992	0	0	0	0	0	0	0	0	0	0	0	0	0	0	0	0	0	0	0	0	0	0	0	0	0	0	0	0	0	0	0	0	0	0	0	0
ADAM32	2729	1	2	1	2	6	2	5	3	0	1	4	6	8	4	5	7	8	2	1	4	6	8	7	2	0	6	3	4	3	3	10	8	3	6	4	7
ADAM33	3559	0	0	0	0	0	0	0	0	0	0	0	0	0	0	0	0	0	0	0	0	0	0	0	0	0	0	0	0	0	0	0	0	0	0	0	0
ADAM3A	2768	0	0	0	0	0	0	0	0	0	0	0	0	0	0	0	0	0	0	0	0	0	0	0	0	0	0	0	0	0	0	0	0	0	0	0	0
ADAM5	1705	0	0	0	0	0	0	0	0	0	0	0	0	0	0	0	0	0	0	0	0	0	0	0	0	0	0	0	0	0	0	0	0	0	0	0	0
ADAM6	1843	0	0	0	0	0	0	0	0	0	0	0	0	0	0	0	0	0	0	0	0	0	0	0	0	0	0	0	0	0	0	0	0	0	0	0	0
ADAM7	3396	0	0	0	0	0	0	0	0	0	0	0	0	0	0	0	0	0	0	0	0	0	0	0	0	0	0	0	0	0	0	0	0	0	0	0	0
ADAM8	3301	1446	756	1100	63	70	82	1168	1188	1552	108	75	73	1037	1266	1298	22	18	13	1417	1747	1534	41	29	20	575	576	640	69	87	63	1419	1614	1317	78	72	64
ADAM9	4098	16607	12500	14632	20507	19394	19599	14285	14936	17391	21674	19392	19499	15066	17154	16826	18153	15569	16976	13030	14569	11726	17650	18403	16536	16091	16647	17278	14985	14181	11361	15775	16670	14014	14382	11332	13257
ADAMDEC1	2438	0	0	0	0	0	0	0	0	0	0	0	0	0	0	0	0	0	0	0	0	0	0	0	0	0	0	0	0	0	0	0	0	0	0	0	0
ADAMTS1	4651	8134	4954	6390	11335	10025	10908	6592	6553	8169	12477	10977	11232	6015	6648	6827	2102	1816	1941	4703	5702	4078	1851	2013	1691	3037	2972	2818	663	661	525	3656	3640	3163	649	537	582
ADAMTS10	4364	0	0	1	1	0	2	1	0	0	1	0	0	1	0	3	0	1	1	1	0	0	4	0	0	0	0	2	0	4	0	0	0	0	0	1	0
ADAMTS12	4954	3	0	1	4	8	7	3	1	1	7	6	9	1	4	4	10	9	12	2	3	0	22	15	15	8	3	4	23	25	15	6	2	3	16	15	15
ADAMTS13	5257	22	11	21	6	14	14	12	9	12	16	19	8	27	41	45	17	10	12	15	34	25	14	16	6	46	38	44	16	24	17	25	21	30	10	11	15
ADAMTS14	5267	253	141	212	44	36	29	206	238	277	44	55	30	269	343	315	41	48	31	207	188	160	74	43	34	175	252	210	44	49	30	113	154	147	33	32	27
ADAMTS15	5676	128	134	127	109	80	90	119	93	87	81	77	94	122	127	85	118	111	145	116	119	101	143	150	161	386	260	310	186	173	156	186	126	140	182	131	164
ADAMTS16	4974	0	0	0	0	0	0	0	0	0	0	0	0	1	0	0	0	0	0	0	0	0	0	0	0	0	0	0	0	1	0	0	0	0	0	0	0
ADAMTS17	6331	4	8	5	0	1	7	5	4	5	3	2	4	6	5	8	5	0	3	7	7	4	1	5	0	3	6	7	4	8	1	7	7	6	3	1	3
ADAMTS18	5913	0	0	0	0	0	0	0	0	1	0	0	0	0	0	0	0	1	1	0	0	0	0	0	0	0	0	1	1	0	0	0	0	0	0	0	0
ADAMTS19	5089	1	0	0	0	1	1	1	0	2	4	0	0	1	0	1	0	0	0	0	0	0	0	0	0	0	2	0	0	0	0	0	0	0	0	0	1
ADAMTS19-AS1	786	0	0	0	0	0	0	0	0	0	0	0	0	0	0	0	0	0	0	0	0	0	0	0	0	0	0	0	0	0	0	0	0	0	0	0	0
ADAMTS2	7275	0	0	0	0	0	1	1	0	0	0	0	2	0	0	0	0	0	1	0	0	1	0	0	0	1	0	0	2	2	0	0	0	0	1	0	0
ADAMTS20	5733	0	0	0	0	0	0	0	0	0	0	0	0	0	0	0	0	0	0	0	0	1	0	0	0	0	0	0	0	0	0	0	0	0	0	0	0
ADAMTS3	5822	1	0	2	0	0	1	0	0	0	0	0	0	2	1	0	0	0	1	1	4	1	2	0	0	0	0	0	1	0	0	1	0	1	1	1	1
ADAMTS4	4349	2	0	0	0	0	5	1	2	0	0	1	1	2	1	3	2	1	3	1	2	1	4	1	0	1	0	1	0	0	1	2	1	0	3	1	0
ADAMTS5	9663	9	1	2	8	16	10	2	3	5	11	6	7	3	3	3	6	7	6	2	6	2	11	13	6	3	2	6	13	15	9	5	4	1	11	7	13
ADAMTS6	7466	22	2	17	5	11	8	16	16	16	10	5	15	11	17	24	15	8	7	11	18	7	26	17	12	7	9	7	13	11	8	7	3	7	20	18	10
ADAMTS7	5522	41	38	41	24	30	17	41	36	43	33	17	25	91	119	85	89	99	87	51	53	51	120	126	75	105	99	94	254	197	192	67	61	68	194	170	182
ADAMTS7P1	9966	8	4	0	0	0	6	4	0	6	1	0	2	10	6	4	0	2	4	2	2	0	12	2	8	10	6	3	17	10	10	6	4	4	7	8	7
ADAMTS8	4012	0	0	0	2	2	0	2	0	0	2	2	4	0	0	0	5	6	7	0	0	3	7	9	8	0	1	1	23	11	11	2	1	4	14	11	7
ADAMTS9	7312	11	5	3	2	0	4	9	7	9	1	0	2	3	12	10	0	0	2	4	5	4	1	1	0	5	4	3	0	2	0	5	1	2	2	0	0
ADAMTS9-AS1	3930	0	0	0	0	0	0	0	0	0	0	0	0	0	1	0	0	0	0	0	1	0	0	0	0	0	0	0	0	0	0	1	0	0	0	0	0
ADAMTS9-AS2	2228	0	0	0	0	0	0	0	0	0	0	0	0	0	0	0	0	0	0	0	0	0	0	0	0	0	0	0	0	0	0	0	0	0	0	0	0
ADAMTSL1	7996	0	0	0	0	2	0	0	0	0	2	0	0	0	0	0	1	0	0	0	1	0	0	1	0	0	0	0	0	1	2	0	1	2	0	1	0
ADAMTSL2	4133	0	0	0	0	0	0	0	0	0	0	0	0	0	0	0	0	0	0	0	0	0	0	0	0	0	0	1	0	0	0	0	0	0	0	0	1
ADAMTSL3	7352	8	4	9	10	12	12	8	11	10	13	12	5	10	9	9	1	3	1	37	70	97	4	2	1	15	18	12	5	4	4	57	58	61	3	1	7
ADAMTSL4	4422	1490	1048	1381	2212	1775	1824	1505	1482	1788	2372	2277	2127	1173	1427	1439	1209	1063	891	1486	1698	1081	1539	1282	1000	884	1130	1093	564	488	379	2601	3118	2607	497	474	522
ADAMTSL4-AS1	1036	14	9	12	10	12	5	12	4	12	15	17	10	6	16	14	13	2	5	12	13	7	7	8	1	5	7	8	5	5	0	13	32	15	4	1	1
ADAMTSL5	2857	185	115	133	297	294	308	163	129	177	294	298	303	162	180	168	422	366	376	155	166	168	512	434	409	157	159	148	483	515	394	231	228	194	408	362	462
ADAP1	2789	355	278	297	185	151	157	294	283	361	143	148	133	318	319	332	143	121	164	291	317	280	171	166	120	333	297	351	191	190	190	461	405	381	186	178	191
ADAP2	2749	24	16	21	11	11	17	19	24	26	14	13	12	23	18	14	9	6	3	14	12	12	8	4	5	14	14	25	6	3	4	17	22	21	6	8	1
ADAR	7092	3869	2960	3578	3780	3205	3544	4943	3556	5041	3758	3270	3700	3699	4068	3747	3406	3028	3692	9195	10901	9784	3671	3861	3244	4735	4600	4958	4197	4088	3282	11549	11488	9543	3768	3346	3703
ADARB1	7145	119	107	104	150	156	120	118	98	113	145	143	142	102	102	114	216	202	211	78	73	73	233	264	201	140	126	131	368	367	286	103	96	79	309	248	322
ADARB2	8426	0	0	0	0	0	1	0	0	0	1	0	0	0	0	0	1	0	0	0	0	0	0	0	0	0	0	0	0	0	0	0	0	0	0	0	0
ADARB2-AS1	644	0	0	0	0	0	0	0	0	0	0	0	0	0	0	0	0	0	0	0	0	0	0	0	0	0	0	0	0	0	0	0	0	0	0	0	0
ADAT1	3603	302	228	241	129	98	123	240	247	264	110	116	103	304	335	303	117	103	152	246	266	207	141	151	125	328	301	341	231	251	177	372	389	340	211	166	176
ADAT2	7493	22	18	21	9	2	7	21	29	22	8	5	2	18	23	28	4	4	10	15	18	17	1	5	6	34	19	31	14	13	7	34	26	29	10	11	11
ADAT3	1626	51	44	38	45	42	40	37	37	32	35	29	36	36	44	52	23	20	40	25	42	34	31	26	37	39	35	36	50	29	28	44	52	34	16	19	28
ADCK1	2234	82	49	60	83	66	56	69	67	67	76	58	56	63	93	63	66	58	69	54	65	57	69	77	67	86	77	107	86	69	83	107	98	79	85	73	82
ADCK2	2364	433	345	429	573	477	498	395	393	424	486	445	476	414	422	440	389	337	438	262	305	235	410	416	382	441	395	518	543	440	384	437	412	385	430	380	453
ADCK3	2924	80	62	73	205	194	211	53	47	52	194	150	204	63	69	65	140	110	199	50	53	37	164	184	152	147	135	169	189	193	184	140	145	120	149	124	163
ADCK4	2497	142	104	142	186	168	184	121	118	113	191	171	177	166	143	114	224	172	233	87	112	98	252	215	194	207	149	222	274	251	223	157	154	138	234	230	270
ADCK5	1988	108	79	106	71	79	63	111	88	131	89	71	70	127	147	134	95	59	67	95	87	85	108	109	65	87	113	108	86	88	81	83	86	86	87	87	82
ADCY1	12931	40	21	38	60	41	65	27	21	23	42	45	43	22	29	25	55	51	51	21	23	16	58	62	54	39	38	49	85	90	70	26	35	20	58	59	81
ADCY10	5469	2	0	0	0	1	1	0	0	0	0	1	0	2	2	0	0	2	3	0	2	1	2	0	0	2	0	0	2	0	1	1	1	1	1	2	1
ADCY10P1	4569	7	5	10	10	4	9	8	7	10	15	9	12	13	21	21	20	22	22	13	12	10	29	38	12	15	11	13	30	25	23	7	9	7	19	24	28
ADCY2	6553	0	0	0	1	0	0	0	0	0	0	0	0	0	0	0	0	0	0	0	0	1	0	0	0	0	0	1	0	0	0	0	0	0	1	0	0
ADCY3	4732	285	210	231	319	312	330	231	206	223	312	288	325	276	317	338	305	293	339	200	210	208	317	304	244	287	241	293	455	394	374	266	218	181	327	342	364
ADCY4	3720	2	2	2	0	1	0	2	1	3	0	0	0	3	3	3	2	1	2	7	5	13	3	7	1	1	0	2	0	6	0	1	8	6	1	2	0
ADCY5	6257	5	2	0	4	1	2	0	1	4	4	4	1	1	5	0	3	3	2	1	1	1	5	7	1	4	2	2	5	4	2	6	5	4	3	1	4
ADCY6	6102	1166	894	1043	846	740	813	1049	977	1164	893	856	843	1280	1563	1355	961	769	888	1493	1657	1541	1029	1044	677	1296	1266	1267	842	834	653	1934	1964	1724	658	599	645
ADCY7	6264	279	213	239	275	216	228	271	209	263	234	208	220	317	374	323	219	185	197	321	407	387	184	187	166	245	253	252	211	208	157	325	336	287	202	160	154
ADCY8	4101	0	0	0	0	0	0	0	0	0	0	0	0	0	0	0	0	0	0	0	0	0	0	0	0	0	0	0	0	0	0	0	0	2	0	0	0
ADCY9	7727	597	459	526	2570	2240	2668	530	467	595	2290	2169	2446	440	482	454	1906	1683	1967	494	543	495	2115	2144	1929	655	611	631	2139	1904	1683	982	948	898	1769	1468	1736
ADCYAP1	3377	0	0	0	0	0	0	0	0	0	0	0	0	0	0	0	0	0	0	0	0	0	0	0	0	0	0	0	0	0	0	0	0	0	0	0	0
ADCYAP1R1	6575	0	0	0	0	0	0	0	0	0	0	0	0	0	1	0	0	0	0	0	0	0	0	0	0	0	0	0	0	0	0	0	2	0	0	0	0
ADD1	5017	3272	2333	2869	3030	2688	2804	2759	2788	3035	2857	2658	2879	2988	3365	3213	3245	2824	3480	2548	2984	2364	3445	3499	3095	3249	3215	3547	4000	3934	3414	3692	3557	3073	3585	2918	3597
ADD2	5943	0	2	0	0	0	0	0	1	2	0	0	0	1	0	2	0	0	0	0	1	1	0	0	0	1	0	2	0	0	0	1	0	0	1	0	0
ADD3	4960	993	905	986	1294	1127	1266	922	849	1000	1350	1233	1407	1215	1285	1250	2122	1786	1949	992	1135	1092	2170	2232	1769	1707	1457	1595	2096	2062	1577	1518	1443	1280	1792	1414	1789
ADD3-AS1	1280	2	7	2	5	3	7	5	3	4	4	4	11	7	6	6	7	10	7	3	0	2	8	7	8	8	6	12	19	9	8	3	7	3	9	4	6
ADGB	5289	0	0	0	0	0	0	0	0	0	0	0	0	0	0	0	0	0	0	0	0	0	0	0	0	0	0	0	0	0	0	0	0	0	0	0	0
ADGRA1	4277	0	0	0	0	0	1	0	0	0	0	0	0	0	0	0	0	0	0	0	0	0	0	0	0	1	0	0	0	0	0	0	0	0	0	0	0
ADGRA1-AS1	470	0	0	0	0	0	0	0	0	0	0	0	0	0	0	0	0	0	0	0	0	0	0	0	0	0	0	0	0	0	0	0	0	0	0	0	0
ADGRA2	6034	26	14	17	19	24	18	14	10	17	20	11	17	15	28	16	20	27	30	13	16	21	26	25	27	26	34	28	42	32	34	34	34	34	37	32	35
ADGRA3	4567	1008	767	863	1181	1159	1220	804	798	926	1315	1164	1296	881	890	849	1469	1279	1511	505	477	357	1550	1658	1341	1210	1013	1135	1396	1377	1106	661	607	579	1275	1045	1209
ADGRB1	5528	1	2	3	1	0	1	2	5	3	3	2	0	6	8	5	4	2	4	6	6	6	3	5	1	6	6	8	2	1	5	3	3	6	0	3	2
ADGRB2	5440	24	15	23	27	31	32	20	16	20	29	31	26	40	55	41	195	168	194	30	35	37	225	204	145	73	69	74	405	370	308	66	60	67	363	307	397
ADGRB3	5637	0	0	0	1	0	0	0	0	0	0	0	0	0	0	0	0	0	0	0	0	0	0	0	0	0	0	0	0	0	0	0	0	1	0	0	0
ADGRD1	5384	2	1	1	0	1	1	1	1	2	0	1	1	4	6	1	1	0	1	1	10	0	0	0	1	8	6	8	0	0	0	8	8	11	1	2	0
ADGRE1	3244	0	0	0	0	0	0	0	0	0	0	0	0	0	0	0	0	0	0	0	0	0	0	0	0	0	0	0	0	0	0	0	0	0	0	0	0
ADGRE2	6467	37	34	36	21	23	12	32	36	34	14	13	16	41	54	41	3	3	7	33	33	42	9	1	11	64	46	48	5	5	10	70	59	50	3	13	5
ADGRE3	2423	0	0	0	0	0	0	0	0	0	0	0	0	0	0	0	0	0	0	0	0	0	0	0	0	0	0	0	0	0	0	0	0	0	0	0	0
ADGRE4P	2732	0	0	0	0	0	0	0	0	0	0	0	0	0	0	0	0	0	0	0	0	0	0	0	0	0	0	0	0	0	0	0	0	0	0	0	0
ADGRE5	3492	155	133	159	147	151	134	143	122	118	139	117	110	201	214	176	33	30	39	178	230	210	31	29	23	270	184	235	51	40	42	329	258	236	33	38	48
ADGRF1	6080	2744	2472	2652	1471	1268	1427	2427	2399	2784	1389	1276	1421	2770	3385	3056	597	503	844	1677	1890	1563	606	805	695	4367	3955	4620	401	355	292	2707	2590	2378	272	197	303
ADGRF2	5126	0	0	0	0	0	0	0	0	0	0	0	0	0	1	0	0	0	0	1	0	0	1	1	1	1	1	0	0	2	4	1	1	1	0	0	1
ADGRF3	5714	9	9	10	3	0	5	15	13	8	3	3	3	9	22	23	5	3	6	16	17	21	7	7	8	28	16	23	13	11	6	16	26	18	12	12	6
ADGRF4	3162	1088	809	952	508	477	500	918	912	1105	548	466	490	1082	1269	1260	428	340	544	889	879	723	375	483	469	893	829	909	534	504	443	804	789	685	509	394	495
ADGRF5	6022	9	9	6	16	12	11	10	8	13	15	13	14	17	18	14	12	10	14	8	7	5	19	14	15	56	39	53	28	27	20	10	9	14	19	13	18
ADGRG1	5018	2793	2074	2368	3024	2563	3019	2355	2138	2353	2592	2439	2802	3379	3937	3434	4798	4036	5570	2536	2713	2299	5200	5320	4882	3948	3186	4039	6601	6075	5374	3915	3285	3060	5393	4691	6077
ADGRG2	4853	10	0	8	18	27	32	5	6	8	21	25	24	4	10	7	49	42	39	3	6	8	53	34	40	4	5	6	34	44	28	10	6	12	30	27	33
ADGRG3	2670	0	0	0	0	0	0	0	0	0	0	0	0	0	0	0	1	0	1	0	0	0	0	3	2	0	0	0	4	1	0	0	0	0	0	1	1
ADGRG4	9931	0	0	0	0	0	0	0	0	0	0	0	0	0	0	0	0	0	0	0	0	0	0	0	0	0	0	0	0	0	0	0	0	0	0	0	0
ADGRG5	3812	0	0	0	0	0	0	0	0	0	0	0	0	0	0	0	0	0	0	0	0	0	0	0	0	0	0	0	0	0	0	0	0	0	0	0	0
ADGRG6	6961	725	508	551	2332	2120	2353	592	582	679	2645	2389	2417	370	372	397	1050	940	1070	357	330	266	1145	1205	1119	414	379	387	857	862	614	438	421	363	751	618	745
ADGRG7	3281	0	0	1	0	0	0	0	0	0	0	0	0	0	0	0	0	0	3	0	0	0	1	0	1	0	0	1	1	0	0	1	0	0	0	0	0
ADGRL1	7857	118	111	105	106	115	116	94	110	93	118	105	100	120	167	146	133	139	113	92	95	79	142	135	125	282	223	272	189	212	153	209	189	178	164	162	164
ADGRL2	6208	339	200	259	321	373	337	250	245	314	349	296	340	217	253	263	283	220	246	302	439	322	233	233	212	182	154	186	261	248	220	296	382	304	269	177	217
ADGRL3	12842	1	0	1	5	3	2	2	1	1	2	3	6	0	0	0	2	1	4	1	1	0	0	4	2	4	3	4	5	2	3	2	1	1	3	5	1
ADGRL3-AS1	467	0	0	0	0	0	0	0	0	0	0	0	0	0	0	0	0	0	0	0	0	0	0	0	0	0	0	0	0	0	0	0	0	0	0	0	0
ADGRL4	3619	0	0	0	0	0	0	0	0	0	0	0	0	0	0	0	0	0	0	0	0	0	0	0	0	0	0	0	0	0	0	0	0	0	0	0	0
ADGRV1	19333	1	0	0	2	1	1	0	1	1	0	2	1	0	0	0	3	1	0	0	1	2	5	3	2	2	0	1	2	1	0	2	0	0	1	1	3
ADH1A	1500	0	1	0	0	1	0	0	0	0	1	2	0	1	2	0	1	0	2	2	1	1	4	0	1	0	3	1	6	2	3	1	2	0	2	3	1
ADH1B	2814	1	2	1	1	0	1	0	0	1	0	0	0	1	0	0	0	0	1	0	0	0	0	0	0	3	7	3	2	0	1	0	0	0	1	0	3
ADH1C	1758	4	5	2	4	2	2	0	3	6	4	4	4	7	4	6	3	3	3	0	1	1	2	1	2	24	13	22	14	6	7	0	0	0	8	3	13
ADH4	2152	2	0	0	0	0	0	0	0	0	0	0	0	0	0	0	0	0	0	0	0	0	0	0	0	0	0	0	0	0	0	0	0	0	0	0	0
ADH5	2651	1766	1351	1588	1270	1247	1222	1474	1483	1602	1289	1081	1121	1837	1937	1888	1273	1095	1401	1138	1222	934	1369	1473	1368	2043	1880	2066	2132	2157	1686	1710	1523	1381	2027	1651	2077
ADH6	3006	2	1	1	0	2	2	3	1	0	0	1	3	0	3	0	3	3	2	0	0	2	2	5	9	3	3	0	7	7	9	2	2	1	5	5	7
ADH7	2397	13	16	12	6	6	7	9	4	7	3	6	6	68	86	79	16	8	6	11	12	12	6	4	6	78	47	46	3	0	2	20	6	10	0	2	3
ADHFE1	1895	7	4	2	23	23	34	10	8	10	28	37	35	14	26	18	70	44	52	12	12	13	67	59	34	17	18	16	58	39	34	18	13	18	40	32	31
ADI1	4616	1287	1004	1176	2273	2094	2242	1111	1050	1198	2027	1904	2048	1152	1340	1369	2589	2152	2613	833	832	599	2693	2863	2705	1400	1218	1491	2741	2624	2221	1166	1089	924	2391	1889	2543
ADIG	772	0	0	0	0	0	0	0	0	0	0	0	0	0	0	0	0	0	0	0	0	0	0	0	0	0	0	0	0	0	0	0	0	0	0	0	0
ADIPOQ	4629	0	0	0	1	0	1	0	0	0	0	0	0	0	0	0	0	1	0	0	0	0	0	0	0	0	0	0	0	0	0	0	0	0	0	0	0
ADIPOQ-AS1	3442	0	0	0	0	0	1	0	0	0	0	0	0	0	0	0	0	0	0	0	0	0	0	0	0	0	0	0	0	0	0	0	0	0	0	0	0
ADIPOR1	2423	4116	2783	3544	4143	3790	3982	3384	3325	4093	3948	3648	3772	2856	3281	3091	2995	2558	3085	2832	3389	2599	3253	3371	2957	2861	2847	3190	3126	2751	2481	3898	4193	3692	2814	2195	2899
ADIPOR2	3965	1573	997	1322	1806	1592	1771	1218	1298	1534	1745	1594	1688	1214	1387	1361	1394	1173	1427	1009	1240	952	1508	1567	1344	1146	1093	1216	1533	1508	1231	1524	1527	1280	1427	1145	1360
ADIRF	672	12699	9165	11596	16462	13770	14530	11009	11017	12742	13188	12678	12341	8953	10978	10337	6204	5286	5462	7429	9196	6863	5711	5402	4996	7314	7344	9059	1452	1296	1039	7985	9818	7953	1240	985	1106
ADK	2439	1164	873	978	1609	1455	1468	996	968	1216	1635	1322	1466	887	1028	1030	1182	939	1082	665	742	595	1067	1231	1077	971	971	1039	1165	1173	926	679	672	599	1073	820	1061
ADM	1590	524	366	459	1325	1213	1344	597	412	511	1331	1195	1305	292	345	364	1339	1097	1178	928	1216	1163	1321	1362	1041	383	358	348	912	886	709	1022	1211	1111	854	687	812
ADM2	4032	16	32	21	72	46	67	40	20	14	53	73	61	37	26	25	95	65	95	29	51	61	79	95	60	30	31	29	129	126	95	62	64	38	101	58	75
ADM5	2112	1	1	1	0	0	1	2	1	0	2	0	2	3	1	4	4	2	5	0	0	1	7	7	4	2	0	1	3	1	4	0	2	0	4	2	2
ADNP	6517	1322	1079	1325	2156	1885	2146	1142	1171	1341	2049	2024	2286	1355	1499	1436	2397	2016	2688	1001	1143	972	2378	2737	2414	1713	1553	1817	2726	2423	2186	1885	1954	1642	2366	1916	2295
ADNP-AS1	1031	12	7	13	26	20	14	10	8	7	19	15	16	6	14	12	22	24	25	4	10	8	21	21	17	13	11	6	27	29	14	10	10	15	16	9	21
ADNP2	5387	313	195	262	326	276	295	263	277	289	315	282	338	269	284	278	271	261	330	221	276	224	287	313	304	324	265	348	409	450	354	382	357	323	391	327	402
ADO	3724	330	293	318	207	186	191	272	273	339	183	177	176	312	306	326	235	189	266	234	258	189	246	282	228	377	360	398	364	347	316	436	450	341	342	272	276
ADORA1	2919	4	0	0	0	1	5	1	2	2	11	1	7	4	6	4	3	5	14	2	1	1	2	14	10	9	4	10	9	16	13	4	5	3	8	18	17
ADORA2A	2957	5	7	5	8	6	5	3	4	0	4	4	12	3	2	6	14	11	14	3	3	4	12	12	21	0	1	5	32	41	31	7	15	7	26	27	28
ADORA2A-AS1	4022	0	0	0	1	0	0	1	0	0	0	1	0	0	1	0	3	1	0	1	1	2	1	4	0	0	0	2	4	8	4	1	4	0	3	1	1
ADORA2B	1885	161	133	151	64	76	55	127	140	111	68	65	65	147	173	169	50	44	80	89	90	70	37	35	56	236	165	256	85	91	82	149	123	100	86	59	86
ADORA3	2309	0	0	0	0	0	0	0	0	0	0	0	0	0	0	0	0	0	0	0	0	0	0	0	0	0	0	0	0	0	0	0	0	0	0	0	0
ADPGK	2775	496	380	463	444	391	455	431	434	473	414	421	458	532	584	516	507	426	514	421	458	413	555	580	380	575	514	613	498	477	380	610	613	586	395	292	355
ADPGK-AS1	2730	18	20	19	19	25	19	20	19	15	19	18	15	19	29	17	33	21	24	9	16	17	31	28	17	23	26	23	18	26	18	29	24	25	13	15	13
ADPRH	3682	68	57	64	16	16	23	56	69	70	19	26	27	57	66	42	13	18	23	64	81	81	28	15	23	62	72	75	38	56	32	92	77	77	57	42	47
ADPRHL1	2178	18	9	23	27	14	23	19	14	12	20	22	18	18	25	18	18	14	20	13	12	11	16	16	16	31	25	31	23	29	24	15	12	13	20	17	27
ADPRHL2	1691	468	328	412	359	324	335	477	347	446	301	275	326	374	450	386	324	266	369	741	875	741	357	320	302	460	368	446	454	423	337	772	814	693	336	337	358
ADPRM	1518	41	38	26	38	26	22	25	31	47	31	24	37	40	37	48	33	21	35	47	54	63	28	18	23	54	38	38	31	21	18	67	76	57	22	15	19
ADRA1A	8144	0	0	0	1	0	0	0	0	0	0	0	0	0	0	0	0	0	0	0	0	0	0	0	0	0	1	0	0	0	0	0	0	0	0	0	1
ADRA1B	2254	36	21	26	2	0	2	22	32	29	1	1	0	31	47	32	0	0	1	12	20	21	0	1	3	41	31	27	6	2	1	25	37	16	5	4	4
ADRA1D	2666	2	0	0	0	1	0	0	2	0	0	0	1	0	1	0	0	0	1	0	0	0	1	0	1	1	0	1	2	0	1	0	1	1	2	1	0
ADRA2A	3873	1	0	0	0	1	0	0	1	0	1	0	2	0	0	0	0	0	0	0	0	0	0	0	0	0	0	0	2	3	1	0	2	0	2	0	2
ADRA2B	3362	1	0	0	1	0	0	0	0	0	0	0	0	0	0	0	0	0	0	0	0	0	0	0	1	1	0	0	0	1	0	0	0	0	0	0	0
ADRA2C	1958	4	0	2	1	3	1	1	1	0	1	0	0	0	1	0	4	2	1	2	2	0	0	0	0	5	4	5	0	1	0	0	2	2	3	2	0
ADRB1	2862	12	12	20	29	14	25	13	7	9	19	9	15	22	19	21	11	9	11	26	20	26	12	15	22	34	21	40	12	12	20	36	38	41	13	7	7
ADRB2	2042	776	522	675	643	610	634	752	667	798	688	600	658	528	547	533	392	330	431	778	901	803	500	463	369	659	592	719	581	571	468	923	967	861	476	457	525
ADRB3	2646	0	0	0	0	0	0	0	0	0	0	0	0	0	0	0	0	0	0	0	0	0	0	0	0	0	0	0	0	0	0	0	0	0	0	0	0
ADRBK1	3444	1163	999	1115	655	507	540	1118	999	1137	555	478	584	1099	1276	1182	678	573	735	1012	1116	926	663	723	623	1341	1221	1381	795	718	631	1636	1627	1367	675	575	717
ADRBK2	9055	169	109	162	123	100	118	156	149	157	111	113	104	175	177	171	109	121	98	185	233	172	114	127	121	176	154	191	231	206	165	266	280	243	196	166	175
ADRM1	1480	1525	1086	1323	1099	959	1013	1347	1154	1310	1006	892	1095	1345	1467	1394	1074	900	1080	910	1066	840	1009	1053	940	1322	1210	1421	1318	1195	1042	1109	1156	1023	1166	935	1180
ADSL	1771	344	241	289	288	271	278	298	249	295	324	253	287	286	330	286	157	108	158	188	178	151	148	180	149	297	287	334	219	215	164	197	171	165	182	160	181
ADSS	2782	799	583	670	747	656	684	656	660	747	744	681	675	588	737	626	685	588	676	610	676	613	753	805	723	915	877	895	987	905	789	773	773	673	884	697	845
ADSSL1	2140	33	46	30	29	28	43	29	27	34	29	26	34	55	55	44	43	39	45	38	38	38	53	45	41	134	106	122	75	70	58	114	80	97	60	51	68
ADTRP	1858	61	48	59	60	51	42	71	62	70	42	32	43	69	80	68	83	61	70	54	62	41	89	80	95	78	81	84	79	78	69	50	38	50	72	82	78
AEBP1	4086	14	14	14	33	22	26	22	18	12	19	19	23	13	18	14	31	27	34	21	21	20	31	28	28	26	11	20	49	44	33	18	22	15	32	34	36
AEBP2	5807	408	301	367	484	448	410	294	330	406	447	412	438	387	332	367	523	370	459	276	329	264	466	502	449	517	479	542	580	505	463	489	454	403	486	381	498
AEN	3116	352	235	305	121	123	143	287	279	351	121	116	151	318	341	308	247	197	304	223	248	196	261	298	264	346	339	369	481	502	388	457	485	381	363	374	423
AES	1943	5605	4100	5092	6847	5798	6425	4916	4387	5283	5798	5389	5719	5113	6011	5640	6504	5400	6812	4703	5566	4592	6621	7010	6318	6163	5337	6354	7538	7024	6073	6943	7047	5941	6512	5264	6646
AFAP1	7770	1686	1110	1433	832	647	729	1329	1397	1566	882	773	788	1559	1842	1740	1275	1161	1258	972	1165	878	1342	1347	1158	1853	1862	2106	1886	1938	1462	1631	1655	1325	1919	1620	1762
AFAP1-AS1	6794	157	87	112	74	58	72	106	138	154	65	59	69	126	203	142	106	111	125	96	114	74	117	122	93	176	189	200	166	165	120	146	164	93	197	135	144
AFAP1L1	4212	172	82	120	106	109	137	126	122	145	137	102	116	135	158	156	193	181	187	141	171	138	184	192	158	141	120	123	346	375	289	145	195	140	289	201	315
AFAP1L2	4157	1334	800	1106	505	448	463	1106	1101	1290	554	542	432	1144	1370	1306	1141	962	944	991	1191	972	1170	1208	877	1026	1050	1114	1097	1127	893	993	1020	862	1028	918	922
AFF1	9722	2381	1566	1987	4266	3749	3845	2001	1966	2243	4675	4548	4690	2080	2198	2207	4022	3638	4360	2342	2613	2323	4055	4560	3584	2367	2619	2471	3752	3770	2855	2780	3020	2520	3097	2843	3078
AFF2	13887	0	0	0	0	1	0	0	0	1	0	0	2	0	0	0	0	1	1	0	0	0	1	0	0	0	0	0	0	0	1	0	0	0	0	0	0
AFF3	8212	0	0	0	2	0	0	0	0	0	2	0	0	1	1	0	2	1	1	1	2	1	1	1	0	0	0	1	4	0	3	2	0	0	2	1	0
AFF4	9580	4338	3070	3890	4024	3613	3919	3636	3754	4425	4237	3748	4025	3704	4198	4007	3575	3099	4080	3159	3810	3124	3544	4185	4007	4240	4150	4335	4237	3907	3329	5197	5157	4473	3795	2948	3577
AFG3L1P	3903	88	63	67	44	28	42	68	70	69	63	53	64	78	143	91	73	50	57	69	77	77	78	71	40	85	85	65	74	70	68	112	109	102	45	55	64
AFG3L2	3209	926	713	813	928	867	885	771	779	888	955	820	861	729	812	761	761	649	770	525	565	426	876	880	766	960	782	1011	1077	983	811	861	813	727	962	777	894
AFM	1997	0	0	0	0	0	0	0	0	0	0	0	0	0	0	0	0	0	0	0	0	0	0	0	0	0	0	0	0	0	0	0	0	0	0	0	0
AFMID	2160	72	70	72	71	63	58	73	63	81	66	56	39	98	96	111	44	40	54	67	62	49	69	48	46	142	97	105	90	79	59	77	78	58	78	60	73
AFP	2039	2	0	0	4	6	3	0	1	0	4	4	4	3	1	3	7	5	9	4	2	2	4	2	4	0	1	1	1	1	0	0	2	1	1	0	1
AFTPH	4123	642	539	581	845	777	862	519	568	617	873	750	854	647	711	715	965	768	1027	577	683	529	898	1068	893	814	766	840	972	901	730	1022	922	866	822	641	773
AGA	2102	234	166	204	283	310	283	195	196	231	275	233	224	185	222	233	273	213	244	202	217	163	271	283	237	268	214	273	260	209	173	349	301	281	215	171	200
AGAP1	11367	513	347	398	423	394	404	428	428	417	430	398	434	362	446	409	672	570	708	236	211	133	632	705	632	574	564	576	898	847	712	388	360	313	811	641	753
AGAP1-IT1	664	1	0	0	2	0	0	0	0	1	1	0	0	1	0	1	0	0	0	0	0	0	1	0	0	2	0	0	2	0	0	1	1	0	0	1	0
AGAP11	3155	89	57	74	56	55	57	67	87	135	61	56	65	124	123	105	63	53	54	101	117	104	81	51	43	70	69	59	27	21	14	110	121	84	15	21	13
AGAP12P	2139	15	12	16	5	12	9	19	8	19	12	6	6	24	20	23	15	19	14	32	31	22	19	27	10	12	12	8	13	10	2	17	17	19	6	7	11
AGAP2	6088	54	42	41	58	41	41	48	47	41	39	40	45	52	55	47	48	37	52	32	29	24	53	49	42	44	59	50	60	65	46	28	31	24	64	49	60
AGAP2-AS1	1531	83	61	59	90	62	66	72	73	56	57	56	61	67	77	80	70	59	73	48	39	30	78	70	69	58	76	83	98	96	92	33	45	34	98	80	91
AGAP3	5606	1369	992	1211	1673	1536	1685	1232	1108	1334	1752	1625	1786	1261	1517	1313	1789	1568	1812	1029	1133	859	2043	1904	1610	1537	1226	1364	1773	1790	1450	1546	1527	1329	1424	1227	1420
AGAP4	2898	29	28	39	16	23	19	25	30	42	26	33	22	49	46	54	47	33	24	46	45	49	40	67	31	40	36	33	41	35	12	34	46	52	22	24	19
AGAP5	2426	20	28	33	11	15	12	25	15	32	19	20	14	37	30	38	28	25	18	35	32	46	34	47	15	20	16	13	21	16	13	22	22	22	16	19	12
AGAP6	2772	39	23	30	10	11	19	22	32	33	17	21	24	48	61	64	40	31	30	37	40	44	55	48	18	30	38	27	36	39	17	27	43	38	19	25	18
AGAP7P	2407	15	13	21	5	13	13	10	25	28	13	14	12	28	30	28	22	24	16	26	32	38	39	31	19	31	25	17	24	22	7	24	22	19	13	18	11
AGAP9	4774	32	36	44	15	23	15	39	31	54	25	18	18	72	71	71	40	44	44	79	89	74	68	79	21	42	43	13	31	27	12	40	51	64	25	12	29
AGBL1	3493	0	0	0	0	0	0	1	0	1	0	0	0	0	0	0	0	0	0	0	0	0	0	0	0	0	0	0	0	0	0	0	1	1	0	0	0
AGBL1-AS1	904	0	0	1	0	0	0	2	1	1	0	0	0	2	0	0	0	0	0	1	3	5	0	0	0	1	0	1	0	0	0	2	6	2	0	0	0
AGBL2	3593	1	6	0	1	2	1	4	0	1	0	0	1	4	3	2	1	5	1	10	12	18	3	4	0	1	2	2	6	1	2	7	9	8	7	3	2
AGBL3	3533	2	1	2	0	0	0	1	3	1	0	0	2	3	4	1	2	4	8	4	2	0	3	3	4	1	2	2	4	1	1	4	0	3	4	3	6
AGBL4	2988	0	0	0	0	0	0	0	0	0	0	0	0	0	0	0	0	0	0	0	0	0	0	0	0	0	0	0	0	0	0	0	0	0	2	0	0
AGBL4-IT1	514	0	0	0	0	0	0	0	0	0	0	0	0	0	0	0	0	0	0	0	0	0	0	0	0	0	0	0	0	0	0	0	0	0	0	0	0
AGBL5	3415	644	481	616	931	881	939	569	476	636	856	746	869	686	794	768	985	848	989	510	556	449	1014	1088	968	922	775	919	1312	1306	1076	700	631	537	1251	965	1308
AGBL5-AS1	407	1	0	0	0	0	0	0	0	0	0	0	0	0	0	0	0	0	1	0	0	0	1	1	0	0	0	0	0	2	0	0	0	0	0	0	3
AGER	1832	13	14	19	14	6	12	13	18	11	11	13	11	13	15	14	12	17	21	10	9	21	18	21	10	10	22	12	17	26	10	12	23	25	27	8	12
AGFG1	8738	1319	1025	1276	1233	1078	1176	1172	1125	1433	1302	1154	1110	1421	1568	1599	1163	1093	1233	1038	1069	855	1130	1314	1157	1374	1322	1431	1218	1273	1105	1397	1225	1165	1316	1014	1168
AGFG2	4811	222	151	192	176	163	159	189	158	193	174	145	152	180	204	184	174	139	182	145	128	124	168	213	183	290	258	283	337	254	254	266	240	217	236	227	280
AGGF1	4508	482	388	419	468	378	398	397	416	474	418	352	418	444	459	454	419	381	479	381	385	321	430	512	473	621	609	591	510	527	416	615	678	490	521	352	446
AGK	2925	250	180	224	202	198	212	218	216	240	230	191	212	247	253	255	229	189	225	236	234	235	251	245	187	245	284	288	275	296	189	338	333	302	249	195	236
AGL	8217	648	494	623	1094	1025	1110	516	520	597	1268	1065	1116	555	581	570	1677	1458	1555	352	308	277	1583	1727	1464	753	729	722	1499	1388	1168	335	312	251	1365	1098	1230
AGMAT	3154	8	6	7	7	1	7	10	11	7	8	3	9	10	8	12	11	4	5	7	7	1	8	8	5	10	12	15	8	9	8	9	7	10	10	5	5
AGMO	2475	0	0	1	0	0	0	0	1	1	0	0	0	2	1	0	0	0	0	0	2	3	1	1	0	1	0	1	0	1	2	4	0	4	1	1	0
AGO1	7588	551	433	535	1017	915	971	449	509	525	928	854	900	475	572	540	941	796	1044	374	379	373	933	988	964	744	652	707	1132	1089	895	578	566	502	1039	857	1046
AGO2	3500	322	233	282	205	188	197	265	256	298	209	185	224	275	334	303	192	176	207	220	215	186	186	216	178	298	261	260	269	253	213	222	231	223	205	201	249
AGO3	3645	92	64	73	106	85	101	76	79	69	108	99	104	90	87	96	103	87	114	76	81	68	107	114	88	90	89	115	91	114	83	96	88	73	89	90	90
AGO4	7060	263	185	186	425	359	386	228	206	241	443	366	365	236	256	250	487	438	502	219	236	206	442	484	391	266	296	289	426	384	300	304	291	293	359	313	298
AGPAT1	2368	729	536	638	758	728	804	611	516	631	730	727	756	758	820	783	745	587	745	577	580	486	780	738	702	978	817	1050	1134	1079	902	774	684	625	994	825	983
AGPAT2	1548	914	639	766	635	536	598	801	753	873	529	512	508	914	1003	954	517	404	469	740	987	738	492	485	457	802	766	881	576	567	479	879	917	804	525	452	514
AGPAT3	6609	2115	1558	1877	1973	1721	1907	1826	1613	1967	1921	1661	1822	1905	2066	1986	1885	1598	1864	1835	2111	1717	1789	1833	1670	2269	2147	2467	1853	1764	1517	2242	2319	1949	1720	1488	1631
AGPAT4	7879	95	61	83	47	36	41	79	102	104	46	41	44	93	114	98	68	60	65	55	62	50	81	96	89	85	95	82	128	132	114	50	52	39	128	106	119
AGPAT4-IT1	1851	4	2	4	1	0	0	0	0	1	1	0	2	2	2	2	1	0	2	6	0	0	0	0	1	1	2	0	1	1	5	4	0	0	1	1	2
AGPAT5	5519	263	220	238	278	234	257	199	214	251	218	214	209	203	234	224	247	231	354	128	111	105	256	318	300	345	276	314	337	356	291	224	195	146	338	231	329
AGPS	7665	1250	944	1078	878	804	845	977	1002	1110	913	799	849	1004	1119	1076	764	702	810	726	797	626	743	896	803	1241	1199	1247	971	859	765	1026	993	834	907	691	868
AGR2	983	574	570	554	648	574	650	521	495	536	674	622	648	837	955	872	213	140	275	734	839	883	198	248	237	1542	1226	1802	143	104	151	1284	1117	970	140	93	136
AGR3	750	0	0	0	3	2	5	0	0	0	1	6	3	1	0	0	7	3	4	0	0	0	1	2	6	3	0	0	2	1	2	0	0	1	1	0	1
AGRN	7394	13517	10739	12852	15004	12919	14408	12967	11120	12712	13696	12916	13798	14901	16907	14888	13335	12003	13016	16378	19443	16184	14342	13627	10995	16856	14741	17186	13005	12472	10317	16517	16783	14354	11064	10112	11707
AGRP	764	0	0	0	0	0	0	0	0	0	1	0	0	1	0	0	0	0	0	0	0	0	0	0	0	0	0	0	0	0	2	0	0	0	0	0	1
AGT	2581	1	0	2	0	0	0	0	1	0	1	0	1	0	1	0	1	1	1	1	0	0	0	1	1	0	0	4	3	1	0	0	0	3	0	2	2
AGTPBP1	4539	178	104	123	220	214	220	120	119	152	250	194	224	103	118	119	140	105	130	76	76	57	121	140	113	134	148	155	93	98	64	87	61	75	72	73	82
AGTR1	2571	0	0	0	0	0	1	0	0	0	0	0	0	0	0	0	0	0	0	0	0	0	0	0	0	0	0	0	0	2	0	0	0	0	0	0	0
AGTR2	2899	0	0	0	0	0	0	0	0	0	0	0	0	0	0	0	0	0	0	0	0	0	0	0	0	0	0	0	0	0	0	0	0	0	0	0	0
AGTRAP	1280	369	294	395	463	448	406	283	312	333	421	347	412	392	441	440	205	177	254	308	346	298	240	242	212	428	401	493	277	260	229	469	430	421	238	230	240
AGXT	1598	0	0	0	0	0	0	0	0	0	0	0	0	0	0	0	0	0	0	0	0	0	0	0	0	0	0	0	0	0	0	0	0	0	0	0	0
AGXT2	2406	0	0	0	0	0	0	0	0	0	0	0	0	0	0	0	0	0	0	0	0	0	0	0	0	0	0	0	0	0	0	0	0	0	0	0	0
AHCTF1	8631	829	651	740	591	553	607	730	738	855	661	563	634	703	761	727	727	617	717	526	522	414	687	766	709	929	800	868	965	868	756	894	758	716	848	678	790
AHCTF1P1	8836	352	262	288	260	226	262	307	320	367	293	213	266	287	321	296	299	265	300	233	218	195	292	342	319	390	337	375	403	340	326	360	303	304	355	296	341
AHCY	3900	1855	1225	1524	1482	1284	1394	1367	1306	1483	1463	1315	1349	1508	1724	1598	784	667	800	1013	971	790	875	849	796	1812	1610	1896	998	961	838	1038	1062	906	880	752	924
AHCYL1	4968	1878	1531	1707	2084	1912	2114	1704	1619	1935	2109	1845	2034	2370	2739	2548	2257	1815	2367	1716	1796	1565	1990	2274	1825	2759	2511	2919	2179	2077	1682	2027	1925	1720	1949	1536	1910
AHCYL2	5778	645	565	618	580	536	584	595	570	690	661	596	578	659	798	776	814	636	740	587	652	629	715	841	653	1171	984	1188	674	629	529	1312	1073	1099	519	445	511
AHDC1	6358	1118	827	1045	783	738	790	945	973	1018	830	785	880	975	1074	1010	826	750	846	713	834	679	881	848	745	1219	1124	1195	1083	1058	858	1493	1488	1276	912	793	881
AHI1	5898	59	39	41	59	49	71	45	40	31	77	69	73	60	59	69	106	87	105	39	47	36	105	120	92	57	84	63	155	157	141	66	51	57	116	97	110
AHNAK	19265	39992	24890	32539	43066	37987	42010	32182	32492	36314	46133	44141	45876	26716	31577	28936	43273	40873	45036	22828	22427	20698	47499	44880	41109	34671	32912	34817	46183	43669	35450	14158	15855	12635	39299	35748	38944
AHNAK2	18317	20041	12971	17263	39125	34537	39390	16636	15991	17863	38730	37250	40171	14925	17480	15837	31191	29555	30961	12590	12750	10333	38111	34471	31997	17709	16576	18237	37472	36068	30774	9225	9681	7712	31808	29182	34197
AHR	6247	1264	1158	1286	1524	1365	1415	1081	1106	1182	1641	1528	1616	1322	1474	1364	1267	995	1370	954	1014	878	1030	1166	1055	2265	1982	2141	1386	1350	1028	2044	1769	1665	1188	942	1093
AHRR	5660	53	43	47	68	49	61	49	54	60	53	59	49	55	52	54	56	37	43	40	51	43	45	54	53	73	67	61	56	64	58	71	69	45	60	31	52
AHSA1	1506	1299	939	1087	1397	1178	1288	1091	996	1237	1415	1234	1277	1200	1253	1164	1130	934	1111	807	966	745	983	1029	905	1301	1159	1337	1243	1183	983	1270	1187	1087	1104	864	1048
AHSA2	4993	172	133	164	156	149	146	158	168	174	182	164	204	243	317	314	345	294	254	209	168	205	479	452	230	215	210	206	315	307	275	162	193	166	246	246	215
AHSG	1573	4	2	0	0	0	1	2	2	0	0	0	1	0	1	0	0	0	0	0	0	1	0	0	0	0	1	1	1	4	0	0	0	0	0	1	0
AHSP	575	0	0	0	0	0	0	0	0	0	0	0	0	0	0	0	0	0	0	0	0	0	0	0	0	0	0	0	0	0	1	0	0	0	0	0	0
AICDA	2794	0	0	2	12	4	6	0	0	0	5	6	7	0	0	0	9	10	23	0	0	0	17	12	19	0	1	2	8	4	5	1	0	0	0	5	3
AIDA	3006	1318	901	1152	742	734	735	1155	1116	1302	781	646	668	1073	1168	1276	707	616	695	1566	1848	1651	691	818	821	1195	1164	1321	1086	1003	925	1489	1537	1373	1079	830	1052
AIF1	794	0	0	0	0	0	0	1	0	0	0	0	0	0	0	0	1	0	0	1	0	0	0	1	0	0	1	0	0	0	0	0	0	0	0	0	0
AIF1L	3537	503	368	489	282	246	254	411	371	437	206	174	198	419	471	424	184	154	237	230	199	162	199	234	170	423	414	515	262	226	192	231	241	222	188	171	199
AIFM1	3253	419	318	356	252	236	257	299	330	402	264	221	230	383	401	404	242	176	233	299	267	274	261	255	217	586	461	539	335	331	273	427	358	337	282	220	287
AIFM2	3250	136	75	117	115	115	111	101	99	127	156	129	141	188	194	216	138	103	128	90	128	91	137	133	109	89	97	108	115	106	87	155	167	160	100	86	96
AIFM3	2528	3	4	3	7	3	3	1	4	5	4	2	4	6	7	5	4	6	3	2	6	2	4	2	3	13	9	6	6	4	1	7	4	5	7	3	2
AIG1	4731	236	188	191	237	217	218	183	190	233	190	184	221	199	226	222	102	75	93	188	199	190	88	92	65	338	285	308	84	73	56	285	283	263	81	72	77
AIM1	7542	3214	2362	2725	2577	2320	2478	2764	2509	2995	2796	2421	2636	2594	2920	2852	2087	1833	2252	2992	3481	2946	2225	2356	2002	2816	2620	2751	1646	1447	1313	3624	3614	3089	1307	1148	1445
AIM1L	5245	1141	678	865	958	855	906	882	859	1068	948	932	986	802	947	987	732	626	790	790	936	685	857	761	643	522	581	614	750	700	554	1045	1236	1005	575	512	594
AIM2	1484	0	0	0	0	0	1	1	0	2	0	0	0	0	1	1	0	0	0	54	65	74	0	0	0	0	0	1	0	1	0	24	28	19	0	0	0
AIMP1	3260	559	440	474	540	494	495	456	463	522	553	504	537	464	547	506	550	405	542	354	411	252	451	511	443	534	554	555	510	508	427	561	532	490	458	358	425
AIMP2	1219	373	270	386	212	210	217	320	323	374	233	181	167	358	374	382	259	221	254	232	231	183	276	290	227	414	423	424	368	395	323	402	376	347	367	256	342
AIP	1433	414	283	388	629	529	626	350	331	369	612	556	574	371	468	462	618	510	644	303	314	253	585	629	588	490	390	536	636	641	510	513	451	396	595	470	532
AIPL1	3594	0	0	0	0	0	0	0	0	0	0	0	0	1	0	0	0	0	0	1	0	0	0	0	0	0	0	0	0	0	0	0	0	2	0	0	0
AIRE	2299	0	0	0	0	1	1	0	0	0	0	0	0	0	0	0	0	0	0	0	0	0	0	0	0	0	0	0	0	0	0	0	0	1	0	0	0
AIRN	4374	0	0	0	0	0	0	0	0	0	0	0	0	0	1	0	0	0	0	0	0	0	0	0	0	0	0	0	0	0	0	0	0	0	1	0	0
AJAP1	3317	31	14	20	66	61	57	37	14	34	69	58	66	16	17	14	111	89	120	10	20	14	114	127	111	27	24	27	173	144	143	22	19	16	133	119	173
AJUBA	5198	2886	2151	2511	6285	5491	6160	2391	2301	2625	6624	5885	6359	2326	2430	2228	5893	5135	5705	2029	2284	1699	6205	6342	5028	2744	2534	2554	6055	5699	4731	3085	3056	2749	5260	4386	5106
AK1	2529	534	351	481	347	347	350	456	386	484	317	277	301	564	636	583	187	156	226	325	364	268	205	239	182	559	522	625	342	296	274	488	467	444	289	251	289
AK2	5771	816	630	727	680	642	580	691	661	841	670	574	622	694	772	726	486	365	508	604	621	520	448	486	435	944	888	955	743	703	581	936	823	715	698	570	632
AK3	4621	1151	859	1081	951	859	899	1005	1061	1242	939	774	791	1433	1584	1575	764	615	659	1111	1242	1020	703	748	695	1533	1595	1630	804	811	640	1818	1851	1558	745	557	735
AK4	7226	1195	892	1032	847	781	775	1009	996	1143	860	767	770	634	738	682	686	637	698	624	638	527	547	605	501	1248	1133	1287	1195	1158	980	933	827	704	1241	909	1095
AK5	4335	1	0	1	5	7	8	1	1	1	11	5	10	1	1	0	0	1	1	0	0	1	0	2	3	0	0	0	3	0	2	0	0	0	1	0	0
AK6	1303	132	74	92	88	76	94	110	117	124	96	77	96	121	132	116	105	95	104	88	97	68	104	119	93	130	122	123	131	140	111	120	102	91	109	80	108
AK7	3300	0	1	0	1	1	0	0	3	0	1	1	2	1	6	2	4	0	2	0	3	2	2	0	3	1	1	3	2	3	0	0	1	4	2	4	3
AK8	2591	2	3	4	4	1	2	4	4	1	6	1	7	6	3	5	1	1	2	3	1	1	7	3	1	5	2	7	5	7	6	5	7	6	5	2	3
AK9	7552	63	49	69	73	58	65	52	58	56	73	62	71	60	71	74	74	62	74	58	47	48	77	85	71	79	73	73	73	87	76	36	48	43	77	60	60
AKAP1	4664	531	402	480	502	425	522	406	414	501	493	493	514	584	603	524	633	594	722	365	342	286	724	769	646	813	702	727	800	742	579	656	612	562	626	500	563
AKAP10	3941	419	327	413	482	467	514	364	361	364	511	445	503	394	461	413	567	449	584	339	382	334	579	594	573	486	495	455	635	617	501	742	696	633	578	478	507
AKAP11	9920	1356	1009	1171	862	798	882	1113	1147	1204	986	862	928	1173	1307	1273	1145	901	1006	868	980	770	1052	1238	1064	1506	1405	1519	1235	1262	1004	1374	1386	1167	1127	925	1104
AKAP12	8789	226	112	155	93	83	83	180	185	233	96	92	101	303	419	421	115	106	129	167	153	157	127	135	137	164	155	160	396	442	311	151	117	105	439	381	341
AKAP13	13606	1789	1221	1401	1915	1656	1941	1419	1392	1682	1957	1878	2139	1556	1707	1716	1946	1713	2438	1103	1287	969	1923	2346	2085	1725	1612	1901	2194	2175	1802	1735	1714	1402	2016	1627	2013
AKAP14	912	0	0	0	0	0	0	0	1	0	0	0	0	0	0	0	1	0	0	0	0	0	0	1	0	1	1	1	3	2	2	0	1	2	2	0	1
AKAP17A	6556	1067	736	938	809	721	840	876	782	1016	861	812	1016	1024	1175	1190	1225	1023	1154	991	1152	1006	1366	1305	965	1193	1020	1036	1373	1285	1047	1163	1278	1169	1006	901	914
AKAP2	7098	3503	1942	2537	2788	2608	2620	2802	2558	3310	2817	2579	2683	2012	2276	2247	1694	1561	1977	2537	2888	2662	2119	2199	2296	2003	2187	2080	3320	3118	2706	2755	2923	2381	3139	2557	2971
AKAP3	3340	7	4	8	7	4	8	8	7	10	8	5	4	7	8	11	11	13	6	18	16	19	9	10	18	17	13	24	33	24	31	29	35	33	15	18	23
AKAP4	3005	0	0	0	0	0	0	0	0	0	0	0	0	0	0	0	0	0	0	0	0	0	0	0	0	0	0	0	0	0	0	0	0	0	0	0	0
AKAP5	6487	3	0	0	10	6	7	2	0	3	12	4	8	1	2	1	24	13	15	9	6	8	20	22	25	3	1	1	25	31	22	9	3	5	20	20	22
AKAP6	10387	66	51	50	302	309	299	55	49	53	386	342	358	38	46	40	487	426	477	32	34	35	478	461	411	87	78	64	536	506	387	76	65	54	476	365	421
AKAP7	3461	18	6	9	20	9	13	18	9	13	14	16	12	7	11	11	9	4	11	41	45	55	9	13	7	14	11	9	16	12	7	31	42	42	16	9	10
AKAP8	3543	413	297	320	289	229	238	325	285	391	336	272	274	354	427	388	400	323	406	287	281	266	378	429	323	372	357	316	409	356	334	287	368	284	304	290	364
AKAP8L	2350	561	435	464	489	427	496	546	514	586	496	458	489	628	651	657	538	472	588	605	692	580	602	553	508	634	641	686	638	674	561	859	844	727	554	463	553
AKAP9	12463	1093	841	922	1105	877	1085	906	970	1161	1481	1395	1544	1055	1187	1179	1815	1570	1821	834	815	681	1723	1995	1595	1386	1351	1310	1561	1613	1224	939	910	826	1114	1095	1066
AKIP1	1528	207	161	196	142	131	134	174	164	200	124	119	97	188	192	178	162	138	169	204	180	161	181	176	162	190	182	213	249	268	191	269	287	241	230	177	220
AKIRIN1	2726	1865	1374	1641	1009	888	971	1681	1545	1910	1005	859	924	1688	1857	1793	1385	1090	1183	1446	1650	1480	1390	1389	1280	1836	1713	1732	1566	1570	1300	2023	1998	1708	1463	1166	1358
AKIRIN2	1932	586	412	496	562	457	529	499	455	534	512	449	482	641	707	630	655	546	751	531	646	598	604	673	608	667	570	635	527	531	443	722	679	671	508	394	486
AKNA	5513	86	53	74	73	50	49	85	71	95	60	48	52	108	107	126	133	103	137	80	99	93	121	131	119	104	71	103	146	179	131	96	110	85	145	128	155
AKNAD1	3248	0	2	0	0	0	0	1	0	0	0	0	1	0	1	0	0	0	1	1	0	0	0	0	1	1	2	0	0	1	0	0	0	0	1	0	1
AKR1A1	1580	888	712	869	839	781	881	806	748	765	833	724	842	1032	1329	1205	1113	961	1202	655	670	631	1147	1205	1001	1349	1155	1640	1348	1343	1087	869	776	739	1183	991	1226
AKR1B1	1398	889	652	787	920	902	982	764	713	798	937	791	877	1679	1889	1808	946	788	964	1029	1059	929	771	815	709	1168	974	1224	739	676	596	1118	1091	921	654	538	737
AKR1B10	1596	86	77	83	26	21	31	59	56	61	13	26	21	1054	1142	1073	433	395	413	131	171	154	64	118	52	171	130	153	5	12	10	192	161	143	10	4	12
AKR1B15	1625	7	6	9	2	2	2	8	2	6	2	1	1	100	88	69	24	26	25	12	9	10	5	6	6	8	14	13	0	0	0	19	21	6	1	1	0
AKR1C1	1379	297	351	354	3860	3481	4217	284	192	172	3345	2832	3717	4743	4749	4363	19437	16926	19725	745	730	762	11255	12714	10030	1374	903	1175	3578	3549	3254	773	486	468	2900	2546	3655
AKR1C2	4155	266	315	335	3581	3213	3826	259	167	157	3125	2774	3552	4963	4984	4560	21241	18673	21350	673	704	694	10989	12943	9726	1532	1019	1363	3031	2994	2644	842	575	597	2402	2057	3025
AKR1C3	1980	693	703	700	3170	2838	3248	560	455	469	3061	2652	3155	4463	4738	4368	7398	6384	7660	1083	1053	1038	4505	5437	4331	1986	1427	1821	1938	1765	1621	1228	903	887	1753	1342	1786
AKR1C4	1192	14	17	24	126	95	83	18	11	7	105	73	95	152	163	166	388	393	503	26	19	28	224	266	161	41	38	53	70	67	71	36	24	29	41	49	75
AKR1C6P	1397	0	0	0	0	0	0	0	0	0	1	0	0	0	0	0	0	1	0	0	0	0	2	0	1	0	0	0	1	0	1	0	0	0	0	0	1
AKR1C8P	2127	0	0	0	0	0	0	0	0	0	0	0	0	0	0	0	0	0	0	0	2	0	0	0	0	0	0	0	0	0	0	1	0	0	1	0	0
AKR1D1	2710	1	0	2	1	0	0	2	3	3	0	0	0	0	1	0	0	0	0	0	0	1	0	0	0	0	1	1	0	0	0	2	0	3	0	0	0
AKR1E2	1709	0	1	2	3	2	2	0	1	0	0	0	1	1	4	2	2	2	1	1	1	0	3	1	1	4	1	3	4	1	0	0	0	2	2	3	3
AKR7A2	2619	315	294	376	458	425	472	299	256	334	400	366	359	278	312	283	258	215	263	207	221	165	275	243	276	360	323	423	337	315	259	229	244	229	284	213	287
AKR7A2P1	1324	0	0	1	0	0	0	0	0	1	0	0	1	0	1	0	0	0	0	1	1	2	4	0	0	0	0	2	1	0	2	0	0	3	0	1	0
AKR7A3	1241	17	14	17	18	10	19	10	12	16	14	13	20	7	19	9	16	6	13	4	8	8	18	12	14	11	18	14	20	15	9	10	10	10	27	4	14
AKR7L	2314	29	24	30	30	24	39	22	19	27	27	21	27	22	25	18	30	10	21	7	23	10	21	20	19	31	27	35	29	26	21	13	16	19	25	11	23
AKT1	3248	2720	1927	2306	1616	1492	1555	2249	2071	2547	1552	1360	1459	2559	2875	2612	1869	1665	1907	2211	2468	2033	1966	2042	1735	2583	2361	2913	3156	3036	2555	2654	2807	2251	2889	2480	2854
AKT1S1	3010	1368	1000	1227	2439	2216	2433	1066	1091	1261	2278	1957	2266	1462	1594	1578	2099	1750	2032	839	922	684	2052	2053	1893	1506	1355	1582	2121	1931	1736	1065	1028	862	1640	1344	1759
AKT2	5300	1217	957	1147	1972	1670	1897	1126	1047	1042	1642	1573	1737	1191	1346	1311	1801	1522	1908	1148	1311	1053	1871	1891	1640	1389	1156	1525	1970	1812	1559	1574	1521	1316	1624	1315	1706
AKT3	7341	100	68	91	101	81	100	79	72	83	101	87	99	96	101	95	155	106	142	77	92	88	140	185	144	76	96	104	195	186	159	97	99	77	198	135	172
AKTIP	2511	587	451	499	457	479	502	406	480	560	559	479	526	510	559	503	597	496	549	384	369	323	585	631	563	510	533	536	728	726	559	560	537	501	660	476	577
ALAD	3536	442	371	392	350	289	311	333	350	371	306	280	271	525	602	544	443	381	456	290	318	264	489	518	425	669	562	709	609	599	520	455	452	384	535	424	529
ALAS1	2452	633	373	504	385	351	361	464	458	549	413	332	347	635	773	747	419	334	369	365	426	349	376	426	359	614	543	615	404	387	333	571	567	480	347	321	377
ALAS2	2134	0	0	0	0	1	2	0	0	1	0	1	0	0	0	0	2	0	0	0	0	0	0	1	0	0	0	0	0	0	0	0	0	0	0	0	0
ALB	2247	0	0	0	0	0	0	0	0	0	0	0	0	0	0	0	1	0	0	0	0	0	0	0	0	0	1	0	0	0	0	0	0	0	0	0	0
ALCAM	6373	2797	2447	2696	7385	6539	7127	2702	2650	3108	8201	7511	8008	2915	3208	3070	10397	8549	10265	3482	4221	3625	9416	11108	9250	3739	3427	3861	8033	7657	6146	4823	4864	4204	6840	5473	6342
ALDH16A1	3106	534	425	520	512	434	430	450	412	438	437	427	448	548	627	552	444	423	470	414	363	311	527	527	437	731	612	700	514	520	438	496	461	441	509	367	487
ALDH18A1	3463	829	649	805	542	469	555	735	685	768	567	481	517	884	935	872	490	438	577	557	472	402	518	549	484	1213	1184	1407	824	772	645	818	767	701	796	648	745
ALDH1A1	2369	4	9	3	17	13	13	3	2	4	7	7	15	8	10	5	8	8	14	3	3	4	9	9	8	21	7	19	1	3	5	5	6	3	2	2	7
ALDH1A2	3799	0	0	0	0	0	0	0	0	0	0	0	1	1	3	1	4	2	5	0	0	1	7	5	5	2	0	1	6	1	5	0	3	0	3	1	5
ALDH1A3	3607	45402	32514	40561	4934	4190	4517	38659	39368	48069	5067	4536	4760	35334	43289	42357	8247	7458	7819	30103	35327	25401	10084	9344	8813	37359	39225	42641	13787	13536	10979	42409	48217	40793	11751	9776	11337
ALDH1B1	3070	630	303	417	805	818	836	459	405	542	835	741	796	501	629	584	829	647	835	313	272	222	937	865	852	459	462	536	1261	1141	1000	479	486	389	1227	1001	1202
ALDH1L1	3514	28	34	19	22	25	22	26	21	22	23	20	20	38	40	49	10	9	19	10	13	17	18	19	12	84	62	70	18	18	12	29	22	20	7	10	12
ALDH1L1-AS1	437	2	0	1	2	0	1	1	0	0	0	0	0	1	0	3	0	0	1	0	0	0	1	1	0	7	0	1	0	0	1	0	0	0	0	0	2
ALDH1L1-AS2	2323	0	0	0	0	0	0	0	0	0	0	0	0	0	0	0	0	0	0	0	1	0	0	0	0	0	1	0	0	1	0	0	1	1	1	0	0
ALDH1L2	7539	7	9	7	6	14	10	13	5	6	8	9	6	14	7	6	9	12	5	10	9	9	9	14	11	11	19	14	33	29	30	9	13	5	29	25	19
ALDH2	2060	509	389	451	726	602	705	394	313	379	574	511	544	804	874	854	434	354	456	453	511	479	442	436	361	1314	990	1401	392	422	310	603	452	416	410	371	374
ALDH3A1	2256	9417	9215	9649	15648	12626	14443	7989	7212	7177	12854	11774	12781	22261	24484	21582	18610	16105	17596	7451	7737	7242	13035	13543	10860	11431	8315	11408	3956	3837	3136	6005	4887	4834	3285	2860	3574
ALDH3A2	3827	1673	1482	1726	4475	4046	4422	1388	1458	1562	4558	4109	4232	2291	2488	2305	4311	3643	4544	1293	1324	1163	3818	4399	3681	2576	2225	2617	2456	2251	1938	2092	1927	1798	2049	1632	2011
ALDH3B1	2982	302	388	356	1632	1349	1436	329	307	329	1276	1231	1248	496	550	511	1044	809	1046	373	500	394	1037	1084	892	673	702	950	948	922	687	1425	1319	1400	745	678	778
ALDH3B2	2689	75	72	87	38	34	38	69	57	54	25	20	32	105	90	92	6	4	9	78	77	94	10	8	9	219	133	226	7	10	1	245	172	179	5	6	4
ALDH4A1	3581	521	435	464	616	528	645	380	394	405	517	466	557	571	612	563	597	525	750	382	385	353	690	690	645	791	678	859	771	722	603	383	377	351	710	596	753
ALDH5A1	5170	132	104	103	149	159	166	126	94	106	181	133	147	142	146	143	87	78	94	83	95	70	82	97	88	220	201	242	122	110	74	186	164	131	92	85	97
ALDH6A1	4847	142	141	130	223	224	263	126	125	139	242	173	242	131	141	157	136	120	194	131	166	136	105	169	166	198	200	242	95	115	90	199	211	198	84	66	101
ALDH7A1	4936	843	601	701	1072	1041	1049	671	684	770	1178	1088	1051	846	1005	950	973	886	1071	556	532	532	1223	1221	1000	1337	1346	1438	1533	1467	1225	470	502	440	1498	1232	1324
ALDH8A1	2558	0	1	2	3	0	3	1	1	2	2	1	2	3	1	1	4	2	3	1	3	1	2	7	5	5	2	2	0	5	1	1	0	0	3	2	1
ALDH9A1	2500	617	492	597	619	539	565	553	534	585	642	494	552	536	587	621	288	285	335	407	453	312	305	366	348	634	544	608	342	321	228	530	515	461	329	268	302
ALDOA	3223	16079	10677	13675	11024	9925	10534	13740	12797	15039	10602	9662	10058	10895	12358	11864	4922	4194	5681	10281	11719	9556	4834	4814	4220	13219	11632	14850	6844	6399	5703	10997	10990	9501	6499	5352	6631
ALDOB	2426	0	0	0	0	2	0	0	0	0	0	0	1	1	0	0	1	2	0	0	1	0	0	1	1	1	2	1	0	2	1	0	1	0	1	1	0
ALDOC	1651	100	85	113	106	114	78	86	79	99	91	106	99	60	71	59	47	36	75	38	68	79	52	58	54	63	42	67	80	73	55	52	42	46	62	45	53
ALG1	3934	318	263	289	295	254	287	259	237	268	244	215	236	289	272	253	172	130	169	187	192	158	178	194	175	376	309	386	332	297	228	338	324	308	284	249	311
ALG10	3127	61	32	39	31	36	34	28	37	38	27	24	22	54	38	45	22	18	29	41	35	39	21	20	19	49	45	58	44	50	40	68	67	60	36	27	27
ALG10B	10074	93	68	84	62	55	55	78	65	104	74	49	58	89	94	125	68	47	59	76	87	67	68	59	45	120	134	144	79	87	73	149	150	127	76	59	58
ALG11	2565	357	282	281	276	253	247	286	297	317	275	266	267	334	379	302	288	230	292	266	312	298	277	279	267	418	389	398	357	353	276	447	429	405	276	265	271
ALG12	2373	424	355	411	467	448	471	375	344	368	452	440	433	438	483	461	469	420	459	344	407	346	504	486	444	546	513	592	666	672	521	631	606	515	580	505	604
ALG13	7005	188	143	156	187	154	186	163	148	173	179	178	180	165	203	185	132	93	136	147	141	112	142	152	97	168	158	163	178	149	131	130	130	126	145	108	135
ALG14	1094	129	96	119	140	123	139	100	70	97	128	104	144	100	122	108	121	109	119	68	66	63	132	117	109	105	85	116	156	143	124	66	67	56	151	113	139
ALG1L	921	2	1	1	2	2	3	1	0	2	3	1	2	0	1	4	2	1	4	3	1	1	0	1	2	3	5	0	3	3	5	8	2	1	6	3	4
ALG1L2	969	5	1	6	4	5	3	3	4	5	5	2	2	6	1	3	5	2	4	2	3	1	6	4	3	3	9	5	8	11	6	2	4	5	6	5	9
ALG1L9P	3870	7	12	9	1	4	6	7	6	4	4	6	2	8	11	6	12	9	7	3	4	1	4	8	7	9	9	11	8	10	7	10	13	17	12	6	10
ALG2	2989	505	416	460	333	324	367	417	389	486	365	328	310	499	527	527	389	337	379	376	450	328	403	446	411	670	622	658	582	527	452	581	593	562	497	380	486
ALG3	1833	382	298	388	340	309	362	318	284	365	307	294	334	410	434	399	186	178	261	259	272	259	241	259	220	441	397	504	377	321	326	429	385	369	358	298	353
ALG5	1213	285	230	261	215	200	218	247	250	277	215	163	191	252	296	279	139	135	161	222	223	177	138	175	192	329	328	368	251	225	212	326	362	344	199	182	226
ALG6	3371	96	93	96	53	91	66	78	98	120	64	58	59	96	119	116	84	64	92	91	85	75	72	83	75	137	137	136	121	90	61	144	167	134	78	71	84
ALG8	1743	231	196	231	214	182	235	219	201	238	256	231	232	227	276	271	180	147	179	168	189	151	177	196	203	266	263	281	285	253	202	209	200	176	237	202	223
ALG9	6665	334	235	296	356	337	331	263	237	316	341	324	308	250	267	288	330	318	311	211	232	173	405	409	327	308	276	307	373	363	262	285	293	265	365	274	330
ALK	6265	0	0	0	1	0	0	0	0	0	3	0	1	1	1	0	1	2	0	0	2	2	0	0	1	0	0	1	0	0	0	1	1	2	0	0	0
ALKBH1	2585	125	83	114	221	181	199	115	99	128	200	164	203	111	125	113	192	144	203	94	109	66	183	200	162	107	113	145	203	180	151	146	174	128	193	135	167
ALKBH2	1197	38	41	49	34	33	25	31	39	46	38	20	39	37	30	34	26	22	44	29	28	21	34	27	27	49	47	51	51	47	45	52	71	43	41	48	48
ALKBH3	1569	193	134	172	237	173	182	166	152	190	204	189	235	170	173	182	198	157	216	135	161	119	201	214	209	179	158	169	252	243	197	204	207	192	229	169	231
ALKBH3-AS1	1927	0	2	1	2	1	2	0	0	0	0	0	1	0	0	0	0	0	3	3	0	1	1	1	2	2	0	1	2	0	1	3	0	0	2	0	0
ALKBH4	2121	116	91	92	142	123	139	107	83	104	126	114	123	110	123	104	132	92	138	72	80	73	131	142	117	137	113	131	190	169	137	141	127	120	139	116	143
ALKBH5	3433	848	698	827	955	807	890	744	702	837	739	679	751	703	779	722	898	821	959	595	615	466	961	988	880	1056	947	1100	1234	1155	1012	1106	1063	926	1001	837	1083
ALKBH6	1060	134	98	119	91	63	99	113	133	135	94	76	102	132	146	154	109	63	89	87	110	101	95	116	88	127	127	120	119	112	80	135	160	119	98	85	87
ALKBH7	1331	162	152	161	271	218	241	179	145	156	237	192	211	148	169	151	247	210	275	88	94	74	243	302	239	170	158	235	242	198	196	125	119	117	203	172	246
ALKBH8	4067	149	82	115	136	121	128	99	111	126	143	121	117	84	110	111	162	158	175	88	79	50	182	183	188	119	114	122	269	308	244	153	143	110	249	212	250
ALLC	1444	0	0	0	0	0	0	0	0	0	0	0	0	0	0	0	0	0	0	0	0	0	0	0	0	0	0	0	0	0	0	0	0	0	0	0	0
ALMS1	12922	139	137	133	178	163	178	140	133	203	183	188	165	125	157	161	166	145	196	92	110	86	184	186	155	187	187	144	202	200	148	130	120	111	156	161	172
ALMS1-IT1	1761	0	1	0	3	2	8	2	0	1	5	2	3	0	1	1	7	0	1	0	0	2	1	7	5	0	0	0	2	2	2	0	0	1	0	2	0
ALMS1P1	1592	0	0	0	0	2	1	3	1	0	1	0	1	1	1	3	3	1	1	4	8	4	2	2	0	0	0	1	3	2	2	3	1	2	1	0	1
ALOX12	2358	5	5	4	14	5	7	9	9	4	9	6	6	7	7	7	20	17	16	15	12	12	25	23	11	5	4	7	30	30	26	18	15	18	23	24	21
ALOX12-AS1	651	2	0	4	6	4	2	2	3	0	6	5	7	2	0	2	7	10	9	5	2	3	8	11	8	3	3	2	13	13	12	2	0	2	9	12	4
ALOX12B	2502	2	1	0	1	0	2	3	1	5	1	3	2	5	1	0	2	0	1	2	1	1	1	0	0	2	2	2	2	0	2	2	1	5	0	1	0
ALOX12P2	2995	17	19	17	2	10	4	20	22	23	14	14	6	55	54	35	33	32	22	30	35	36	43	28	11	27	25	25	20	25	21	47	58	63	25	8	12
ALOX15	2684	7	11	6	5	0	1	7	7	12	1	0	2	18	19	19	2	4	4	9	9	7	0	1	4	29	14	37	3	5	2	3	7	8	1	1	3
ALOX15B	2715	311	172	242	34	32	27	213	233	281	40	39	39	361	434	383	15	9	16	236	345	299	22	16	17	206	192	214	26	37	35	240	272	206	30	27	27
ALOX15P1	672	2	1	8	5	4	1	2	3	7	2	4	1	5	12	7	4	5	8	7	7	6	6	9	5	3	8	10	5	10	5	4	6	4	5	3	6
ALOX5	2609	1	2	6	8	5	13	3	2	3	14	15	11	10	3	8	14	17	22	5	1	2	25	29	22	4	10	8	25	27	18	6	4	5	29	19	25
ALOX5AP	1270	3	6	3	5	3	3	3	3	4	1	0	2	4	3	8	3	5	3	6	2	2	4	9	3	7	5	5	11	11	12	0	4	2	11	9	26
ALOXE3	3454	39	38	25	156	131	153	34	30	40	156	130	169	46	29	28	72	58	53	31	30	16	89	63	76	32	37	38	56	49	42	21	31	34	54	51	41
ALPI	3274	0	0	0	0	0	0	0	0	0	0	0	0	0	0	0	0	0	0	0	0	0	0	0	0	0	0	0	0	0	0	0	0	0	0	0	0
ALPK1	5412	74	70	87	60	41	53	73	92	82	48	54	70	106	124	103	71	55	69	165	151	207	72	91	46	152	108	124	104	124	76	201	185	168	88	71	66
ALPK2	7300	2	2	0	3	1	1	0	2	1	0	2	0	1	0	2	12	20	10	2	0	1	20	17	11	2	0	1	15	10	10	2	5	0	15	13	15
ALPK3	10917	44	34	32	11	6	9	28	25	42	12	14	10	69	58	55	42	29	24	38	59	32	35	39	23	101	93	96	57	62	41	80	83	83	36	35	37
ALPL	2603	1	2	0	2	4	1	2	0	0	1	1	1	2	0	1	6	5	4	0	1	1	6	3	2	2	1	1	18	12	11	3	8	2	19	15	10
ALPP	2971	7	4	10	57	65	61	1	2	7	55	43	67	4	2	4	190	194	176	6	6	6	279	200	201	5	6	5	360	367	313	11	13	8	296	240	346
ALPPL2	2494	1	1	3	16	12	15	1	0	2	9	13	13	4	0	2	46	41	34	1	3	1	49	37	44	2	2	5	95	87	70	4	9	4	83	57	80
ALS2	8341	459	313	368	471	413	458	360	390	445	573	456	527	426	484	491	668	554	687	291	374	294	693	764	570	493	399	434	735	720	609	496	464	422	610	531	604
ALS2CL	6499	1303	1003	1146	916	835	894	1178	1176	1424	1115	932	993	1555	1794	1594	1254	957	830	1300	1368	1091	1728	1508	675	1044	1061	1094	733	744	559	1182	1334	1187	565	512	544
ALS2CR11	7407	1	1	1	0	0	0	0	0	0	0	0	0	0	2	2	0	1	0	0	0	0	0	0	0	1	0	1	0	0	2	0	0	0	2	1	2
ALS2CR12	2345	0	1	1	1	1	0	0	0	0	1	1	0	1	2	2	1	1	2	0	1	0	1	1	2	1	0	1	2	0	1	3	1	0	0	0	2
ALX1	1293	0	0	0	0	0	0	0	0	0	0	0	0	0	0	0	0	0	0	0	0	0	0	0	0	0	0	0	0	0	0	0	0	0	0	1	0
ALX3	1478	31	13	24	20	28	24	20	30	23	26	25	19	30	26	30	48	40	43	24	31	16	31	54	44	43	37	39	56	65	42	35	31	31	39	32	39
ALX4	5466	0	0	0	0	0	0	0	0	1	0	0	0	0	1	0	3	0	0	2	1	2	0	1	1	1	1	1	0	3	0	2	1	0	1	0	1
ALYREF	1097	448	330	389	296	236	273	382	307	363	237	214	213	323	358	355	252	222	276	262	317	230	234	270	228	387	325	418	428	381	323	383	355	247	358	252	365
AMACR	3352	525	390	498	795	709	768	396	455	508	833	746	786	486	554	490	1215	974	1217	345	399	326	1350	1327	1258	503	536	619	1263	1227	1012	563	521	491	1179	950	1185
AMBN	2002	0	0	0	0	0	0	0	0	0	0	0	0	0	0	0	0	1	0	0	0	0	0	0	0	0	0	0	0	0	0	0	0	0	0	0	0
AMBP	1433	0	0	0	0	0	0	0	0	0	0	0	0	0	0	0	0	0	0	0	0	0	0	0	0	0	0	0	0	0	0	0	0	0	0	0	0
AMBRA1	5816	460	346	395	512	470	536	470	360	424	512	511	500	491	519	431	502	383	540	533	560	533	516	557	492	522	469	560	579	573	425	743	706	619	492	396	502
AMD1	3618	1363	923	1068	855	763	802	984	1015	1163	835	708	769	958	985	987	729	562	731	722	744	518	653	816	724	1113	975	1022	785	737	627	1024	945	841	799	581	724
AMDHD1	2136	1	1	3	1	0	2	0	0	6	2	0	1	3	2	3	0	0	0	1	0	0	0	0	1	4	2	4	0	0	2	2	1	6	1	1	1
AMDHD2	2283	66	59	57	36	30	64	65	45	51	44	36	36	55	56	47	67	65	83	49	65	47	81	105	65	105	76	95	182	171	144	142	113	134	129	139	135
AMELX	835	0	0	0	0	0	0	0	0	0	0	0	0	0	0	0	0	0	0	0	0	0	0	0	0	0	0	0	0	0	0	0	0	0	0	0	0
AMELY	802	0	0	0	0	0	0	0	0	0	0	0	0	0	0	0	0	0	0	0	0	0	0	0	0	0	0	0	0	0	0	0	0	0	0	0	0
AMER1	8443	33	34	40	34	29	41	37	30	41	32	35	39	54	53	38	65	52	64	68	54	61	61	63	58	70	49	81	66	78	58	75	77	65	62	47	56
AMER2	10605	0	0	0	0	0	0	0	0	0	0	0	0	0	1	0	0	0	0	0	0	0	0	0	0	0	0	0	0	0	0	0	0	0	0	0	0
AMER3	6474	0	0	0	0	0	0	0	0	1	0	0	0	0	0	0	0	0	0	0	0	0	0	0	0	0	0	1	0	0	0	0	0	0	0	0	0
AMFR	3600	1699	1261	1565	3543	3034	3244	1463	1373	1550	2954	2582	2738	1559	1715	1740	3202	2757	3102	1248	1352	1199	3256	3236	2987	1923	1703	2113	3397	3355	2787	2009	2154	1800	3094	2526	3277
AMH	2018	1	0	2	0	2	0	3	1	0	0	2	0	2	0	4	5	1	4	1	1	3	3	10	0	2	3	0	8	5	2	1	1	1	1	1	1
AMHR2	1863	0	0	0	0	0	1	0	0	0	0	0	0	1	0	0	0	0	0	0	0	0	0	0	0	0	0	0	0	0	1	0	1	0	0	0	0
AMIGO1	2471	55	46	48	25	34	28	36	52	44	29	31	37	44	58	47	23	17	12	20	28	16	19	24	21	73	62	99	46	42	36	93	82	84	38	30	39
AMIGO2	3951	1493	1180	1370	967	831	906	1213	1180	1364	843	734	835	1773	1947	1875	1680	1435	1870	1497	1576	1277	1656	1749	1844	2182	1787	1967	3336	3226	2925	2158	1562	1527	3165	2478	3291
AMIGO3	2972	45	41	38	24	29	18	51	46	52	25	14	29	45	52	44	24	20	25	27	58	31	31	32	28	70	50	55	28	30	38	52	70	83	19	27	25
AMMECR1	5907	546	432	514	291	310	325	488	447	527	320	307	316	499	508	568	182	169	186	415	462	349	216	260	224	606	561	600	304	277	218	605	537	518	229	207	253
AMMECR1L	4776	806	556	673	648	557	584	675	621	778	596	524	596	652	714	735	546	456	539	509	548	435	585	589	531	714	705	746	629	619	509	797	761	668	605	480	557
AMN	1557	15	12	13	21	21	24	8	9	16	18	8	20	17	12	15	20	8	14	18	15	14	10	15	18	25	15	16	10	14	13	37	28	26	7	5	9
AMN1	2406	72	41	42	29	28	29	50	44	54	24	30	23	58	61	51	41	36	26	37	47	46	28	29	34	56	62	73	42	37	29	55	55	55	40	34	38
AMOT	7386	38	35	30	24	22	33	39	40	29	34	19	30	94	94	70	33	26	29	38	34	20	32	43	34	158	190	216	40	45	37	59	51	41	35	33	35
AMOTL1	8999	7547	5048	6304	10131	9258	9668	6154	6202	7218	10257	9609	9953	5960	6502	6548	7073	6603	7252	5280	6047	4434	7428	7588	6564	6057	6106	6541	7157	6664	5630	6487	6817	5661	6822	5513	6480
AMOTL2	5238	4359	2952	3797	4101	3654	3978	3941	3649	4248	3974	3796	4094	3053	3645	3375	3362	2973	3154	3845	4470	3582	3646	3599	3019	3179	3631	3695	4098	3792	3172	5273	5721	4776	3679	3126	3561
AMPD1	2406	0	0	0	0	0	0	0	0	0	0	0	0	0	0	1	0	0	0	0	0	0	0	0	0	0	0	0	0	0	0	0	0	0	0	0	0
AMPD2	4772	313	269	306	369	308	378	295	287	328	389	387	429	373	410	401	580	511	700	188	222	166	643	683	520	479	426	460	793	795	637	380	337	288	647	558	692
AMPD3	5659	443	322	383	609	510	564	414	404	474	639	559	630	416	500	436	497	415	560	337	399	310	476	505	462	443	390	462	451	410	341	473	472	403	363	339	343
AMPH	3426	1	0	1	14	11	18	1	2	1	11	5	16	2	3	2	5	5	7	10	16	12	4	9	7	1	1	3	1	0	0	7	5	9	0	0	1
AMT	2202	3	3	4	0	0	3	1	4	5	3	3	3	11	18	20	16	14	4	15	8	22	29	27	4	4	4	0	9	5	11	5	8	6	8	6	7
AMTN	1006	8	12	8	6	14	6	11	12	12	7	4	8	31	25	22	22	9	12	10	14	15	25	22	22	32	24	30	24	10	14	27	20	13	22	14	23
AMY1A	6069	6	9	27	12	21	12	24	24	0	3	15	9	21	21	24	9	3	0	9	18	21	6	3	9	57	39	39	0	3	6	4	0	6	9	0	3
AMY1B	5514	6	9	27	12	21	12	24	24	0	3	15	9	21	21	24	9	3	0	9	18	21	6	3	9	57	39	39	0	3	6	4	0	6	9	0	3
AMY1C	5580	6	9	27	12	21	12	24	24	0	3	15	9	21	21	24	9	3	0	9	18	21	6	3	9	57	39	39	0	3	6	4	0	6	9	0	3
AMY2A	1679	2	2	1	2	1	1	2	1	0	0	2	0	4	2	4	0	0	0	3	3	1	2	1	0	6	5	2	0	0	0	1	1	3	0	1	1
AMY2B	2242	7	5	5	4	3	4	9	10	4	4	5	7	16	11	11	4	5	1	15	17	11	8	10	3	17	14	10	2	2	2	7	13	11	7	5	6
AMZ1	6025	19	16	10	21	25	27	19	14	15	28	39	38	16	12	13	38	33	25	8	15	10	35	41	34	9	9	9	48	26	45	23	34	27	41	45	33
AMZ2	1980	414	314	419	522	515	536	387	369	412	532	468	459	407	455	467	573	461	503	280	278	274	561	559	566	556	572	541	660	668	532	455	422	391	618	458	670
AMZ2P1	3442	26	29	28	34	36	30	30	31	32	33	23	24	23	36	29	55	36	41	18	25	18	48	51	32	34	50	47	56	63	45	40	42	46	47	45	53
ANAPC1	7736	747	551	632	732	638	674	608	579	648	732	645	670	662	682	627	676	580	782	412	428	318	701	735	729	751	726	783	950	918	755	652	611	519	796	741	848
ANAPC10	2091	113	67	101	63	58	66	84	102	114	70	73	53	92	97	99	82	47	68	62	80	54	61	80	57	109	95	123	97	92	69	144	115	116	80	73	89
ANAPC11	1613	605	477	530	676	646	747	533	456	572	628	521	552	497	569	495	511	426	545	375	441	319	434	482	473	607	512	641	588	515	419	511	491	410	444	371	497
ANAPC13	1842	423	372	411	549	496	522	329	306	410	528	469	519	355	429	408	480	368	464	322	338	258	436	475	466	523	511	567	594	586	495	649	560	505	534	442	532
ANAPC15	1268	498	294	387	471	412	450	385	379	414	438	426	433	336	393	395	376	307	396	262	274	238	437	421	354	364	334	379	563	544	489	230	196	211	547	454	491
ANAPC16	3569	694	529	627	897	812	882	533	523	670	903	793	861	609	741	738	829	660	819	428	479	457	773	839	717	835	799	885	924	980	711	716	749	632	816	688	792
ANAPC1P1	1771	43	37	33	39	35	32	41	31	39	29	30	24	49	40	35	35	52	33	20	25	17	27	28	45	43	34	29	48	38	32	39	36	19	36	50	39
ANAPC2	2700	449	342	383	381	352	385	413	330	414	367	383	406	436	480	464	446	342	433	341	371	313	430	476	340	471	431	481	497	426	381	448	433	362	367	347	401
ANAPC4	2675	199	132	171	124	119	117	166	167	202	145	120	137	194	218	182	169	123	143	148	134	119	164	166	123	209	199	194	184	180	131	173	169	150	160	121	140
ANAPC5	2732	1010	804	980	730	664	673	902	915	1038	717	681	643	1023	1081	1073	546	447	582	733	703	608	621	665	484	1087	1044	1182	930	813	737	861	823	772	783	609	801
ANAPC7	3644	473	346	397	186	142	150	385	374	401	166	173	158	437	518	477	171	169	180	293	353	276	194	215	150	444	452	458	285	326	221	541	533	416	247	215	276
ANG	1324	7	10	9	30	42	36	9	6	8	25	30	39	18	6	7	59	39	69	10	12	8	57	48	35	15	12	9	64	47	34	9	8	5	41	37	53
ANGEL1	4111	221	188	218	172	141	157	196	196	192	158	144	130	204	257	237	98	89	128	139	120	109	105	122	92	317	324	315	207	185	153	270	222	180	154	157	196
ANGEL2	5314	190	143	192	88	81	87	155	159	231	99	92	106	166	208	206	147	119	132	154	158	146	139	167	108	240	211	225	197	209	143	258	191	222	194	156	178
ANGPT1	4499	0	1	0	0	0	0	1	0	0	0	0	1	0	0	0	0	0	1	1	7	3	0	0	0	0	0	0	0	0	0	0	0	0	0	0	0
ANGPT2	5267	5	4	4	1	3	2	4	4	5	2	2	5	4	3	4	2	3	4	8	4	4	3	5	1	2	3	1	3	2	4	8	4	3	1	4	4
ANGPT4	4693	1	1	0	1	4	0	0	1	0	0	2	2	2	0	1	4	2	2	0	0	0	4	3	3	2	0	3	6	4	7	3	0	1	1	7	6
ANGPTL1	3546	0	0	1	0	1	0	1	0	0	0	1	0	0	0	0	0	1	1	1	0	0	0	0	0	0	0	0	0	0	1	3	3	0	0	0	0
ANGPTL2	3572	9	7	3	5	6	2	8	5	3	3	1	8	4	5	12	6	9	6	12	7	7	3	8	4	11	14	13	15	13	6	11	7	12	11	7	10
ANGPTL3	2951	0	0	0	0	0	0	0	0	0	0	0	0	0	0	0	0	0	0	0	0	1	0	0	0	0	1	0	0	1	0	0	1	0	0	0	0
ANGPTL4	1905	1185	720	925	12	13	11	978	872	1158	13	16	15	748	807	767	31	19	20	668	762	669	27	32	18	531	531	576	45	41	36	284	352	304	46	35	43
ANGPTL5	2368	0	0	0	0	0	0	0	0	0	0	1	0	0	0	0	0	0	0	0	0	0	0	0	0	0	0	1	0	0	0	0	0	0	0	0	0
ANGPTL6	1873	55	31	37	56	53	43	106	63	71	38	45	48	61	67	58	73	53	68	447	450	465	85	87	69	64	71	94	87	103	70	415	373	299	96	75	105
ANGPTL7	2290	0	0	1	2	2	3	0	1	0	0	0	2	0	0	2	0	1	0	0	0	0	1	2	0	0	1	0	0	1	0	1	1	1	0	0	1
ANGPTL8	872	1	0	0	0	0	1	1	0	0	1	0	0	0	0	1	2	2	1	0	1	0	2	1	1	0	0	3	0	2	0	0	0	0	0	1	2
ANHX	1765	0	0	0	0	0	0	0	0	0	0	0	0	0	0	0	0	0	0	0	0	0	0	0	0	0	0	0	0	0	0	0	0	0	0	0	0
ANK1	9281	49	33	44	488	444	566	48	29	29	568	527	529	34	31	27	1166	1157	1316	28	35	32	1520	1409	1310	211	138	206	2091	2064	1803	169	126	136	1651	1543	1831
ANK2	14521	8	1	3	9	4	3	4	4	5	7	18	4	4	11	3	9	6	10	5	5	13	16	13	11	3	5	9	7	22	11	7	8	4	7	5	8
ANK3	18951	222	178	229	429	361	409	199	196	201	423	406	452	251	299	253	535	451	507	193	215	191	527	535	420	420	381	383	456	501	366	268	280	263	415	325	378
ANKAR	4416	7	9	7	13	10	16	7	9	9	12	10	12	10	14	12	20	21	15	10	9	12	28	21	13	15	8	3	19	7	13	7	11	15	14	9	15
ANKDD1A	3112	6	5	5	6	4	7	7	4	7	7	9	7	11	8	2	15	16	7	14	12	9	12	23	16	7	4	10	22	24	15	18	15	11	23	17	13
ANKDD1B	2552	112	96	86	289	246	263	92	103	101	252	214	256	101	127	104	217	126	221	122	107	101	270	236	194	124	96	133	209	250	152	162	177	157	165	124	163
ANKEF1	3922	180	163	179	65	79	70	179	172	197	79	57	76	153	191	201	59	51	55	126	128	105	41	44	67	201	204	246	95	100	96	188	171	155	110	83	93
ANKFN1	2426	0	0	1	0	0	0	0	0	0	0	0	0	0	0	0	0	0	0	0	0	0	0	0	0	0	0	0	0	0	0	0	0	0	0	0	0
ANKFY1	8212	1539	1125	1377	980	827	1036	1757	1388	1681	1006	928	967	1356	1515	1440	1024	907	1125	2817	3518	3208	1079	1147	999	1761	1661	1840	1544	1441	1236	3479	3516	2912	1333	1163	1233
ANKH	8207	244	203	212	439	442	440	215	185	203	406	395	447	284	259	199	1073	992	1131	147	157	135	1177	1131	1002	311	258	301	1582	1536	1296	190	180	157	1455	1095	1372
ANKHD1	8460	1398	1070	1293	1338	1124	1242	1125	1208	1371	1406	1248	1336	1401	1551	1375	1230	1101	1290	1174	1257	1046	1262	1396	1108	1587	1457	1576	1323	1219	1004	1556	1674	1409	1166	946	1088
ANKHD1-EIF4EBP3	8349	1400	1081	1302	1378	1142	1295	1113	1211	1384	1447	1273	1388	1428	1565	1371	1260	1109	1319	1191	1275	1071	1298	1424	1136	1611	1475	1610	1362	1238	1022	1593	1699	1427	1176	966	1106
ANKIB1	6081	1338	907	1110	1152	1055	1148	1247	1152	1455	1258	1078	1224	1450	1745	1679	1596	1324	1541	2144	2501	2232	1586	1675	1339	1362	1437	1472	1493	1451	1209	2299	2406	2074	1286	1052	1231
ANKK1	2543	10	5	13	1	1	4	16	11	9	5	1	3	21	15	31	16	8	7	8	16	20	13	8	6	26	17	16	35	30	31	25	30	17	25	22	17
ANKLE1	3218	0	1	0	2	0	2	2	3	2	2	1	0	2	4	5	7	3	6	2	1	0	6	11	5	1	2	6	6	7	6	4	4	3	6	6	0
ANKLE2	4482	2099	1401	1787	1296	1156	1202	1778	1761	2083	1377	1336	1257	2056	2320	2163	2013	1661	1838	1690	1888	1656	2108	2256	1744	1865	1770	1861	2332	2406	1819	1883	1995	1752	2215	1784	2036
ANKMY1	3818	40	20	42	33	30	37	31	28	36	30	36	40	55	38	58	63	30	51	31	17	20	63	59	41	62	46	56	73	71	65	45	41	29	46	46	53
ANKMY2	2555	127	133	146	212	162	206	131	120	144	195	202	212	117	140	146	189	152	146	127	117	104	150	148	170	225	167	221	225	185	167	194	188	156	189	175	163
ANKRA2	2198	160	121	145	173	155	175	155	136	185	170	142	191	202	176	171	264	170	241	129	172	118	222	245	182	225	185	229	201	210	189	304	277	262	153	143	173
ANKRD1	1974	89	56	63	233	196	221	84	63	75	264	257	274	117	92	64	434	387	464	154	143	128	614	607	589	156	124	138	1060	1102	836	255	231	181	1036	982	1013
ANKRD10	3095	163	149	191	193	141	164	154	162	184	169	160	176	249	317	282	378	268	299	388	433	437	384	398	243	271	242	295	319	328	249	331	358	312	292	211	261
ANKRD11	10207	2154	1522	1840	2364	2100	2311	1863	1826	2040	2796	2588	2847	2374	2597	2270	3629	3305	3618	1720	1862	1616	3429	3641	2854	2606	2380	2354	3173	3352	2618	1957	1929	1799	2580	2419	2500
ANKRD12	11623	532	444	427	447	417	507	458	472	551	601	516	660	519	533	498	715	585	668	444	533	421	700	852	566	657	644	564	820	843	631	605	571	489	583	483	461
ANKRD13A	3908	1591	1268	1486	2997	2758	3039	1486	1392	1618	2996	2707	2922	1399	1533	1545	2526	2264	2511	1835	2319	2154	3038	3197	2722	2005	1902	2104	2129	2164	1573	3920	4031	3464	1873	1460	1734
ANKRD13B	3173	157	94	123	127	108	97	89	107	130	101	78	86	168	167	162	184	175	213	95	111	83	165	225	180	168	144	203	235	209	207	182	179	148	221	178	201
ANKRD13C	5667	439	418	403	611	521	514	384	387	474	551	487	566	343	381	392	464	386	474	273	321	237	458	498	479	429	386	395	519	421	442	627	706	544	464	335	418
ANKRD13D	2277	427	311	368	155	155	178	346	394	385	188	161	179	493	523	463	273	222	249	358	459	364	267	309	192	432	378	445	294	273	240	539	525	453	256	226	244
ANKRD16	2638	32	44	43	37	42	38	48	43	41	36	25	33	46	50	61	42	42	30	26	32	19	53	47	44	79	43	81	62	66	54	46	40	32	44	53	47
ANKRD17	10348	2017	1487	1900	2265	1983	2205	1730	1699	2015	2447	2367	2514	1967	2108	2064	2303	2067	2544	1480	1597	1297	2304	2488	2159	2283	2298	2377	2489	2334	1935	2356	2339	2008	2082	1673	2008
ANKRD18A	3738	28	14	15	32	42	41	10	20	20	39	41	44	27	23	19	35	30	37	9	15	7	35	31	28	18	19	19	39	40	21	18	24	15	31	26	22
ANKRD18B	3753	73	55	51	102	107	122	43	58	54	120	121	113	67	75	80	106	100	116	53	46	40	83	109	80	70	61	72	112	111	88	93	102	73	96	83	87
ANKRD18CP	3920	22	17	20	33	37	32	10	14	15	32	33	35	27	29	34	43	24	33	14	18	21	28	51	34	22	25	23	35	37	18	21	33	18	28	19	22
ANKRD18DP	2895	0	0	0	0	0	0	0	0	0	0	0	0	0	0	0	0	0	0	0	0	0	0	0	0	0	0	0	0	0	0	0	0	0	0	0	0
ANKRD19P	2307	17	10	12	10	15	9	8	10	14	15	16	13	8	6	12	9	8	18	11	9	9	13	5	5	14	18	9	11	10	9	10	16	14	8	10	9
ANKRD2	1509	31	23	20	75	66	90	27	27	24	88	78	76	34	33	32	298	249	294	25	22	10	321	294	278	47	45	51	596	507	408	25	31	23	447	413	454
ANKRD20A1	3511	0	1	0	0	0	0	0	0	0	0	0	0	2	1	1	0	1	5	0	0	0	6	3	1	3	1	2	0	2	1	1	0	1	1	1	2
ANKRD20A11P	1089	0	0	0	0	0	0	1	0	0	0	0	0	0	0	0	0	0	0	0	0	0	0	0	0	0	0	0	0	0	0	0	1	0	0	0	0
ANKRD20A12P	1744	6	3	5	11	15	11	4	4	5	9	8	13	6	12	6	16	17	15	4	6	8	20	22	19	16	7	10	29	26	18	37	43	23	24	15	26
ANKRD20A19P	5096	0	0	0	0	0	0	0	0	0	0	0	0	0	0	0	0	0	0	0	0	0	0	0	0	0	0	0	0	0	0	0	0	0	0	1	0
ANKRD20A2	7022	2	2	0	0	0	0	0	0	0	0	0	0	4	2	2	0	1	10	0	0	0	12	8	2	5	2	3	4	6	2	2	2	2	2	0	4
ANKRD20A3	11790	2	3	0	0	0	0	0	0	0	0	0	2	6	3	3	0	2	15	0	0	0	18	11	3	8	3	5	4	8	3	3	2	3	3	1	6
ANKRD20A4	3517	1	1	1	0	0	0	0	0	0	0	0	1	2	1	1	0	0	4	0	0	0	7	4	2	2	1	2	0	2	0	1	0	1	1	1	3
ANKRD20A5P	3707	3	7	2	35	24	32	2	5	3	37	33	39	8	6	5	53	36	20	8	14	12	41	54	29	5	6	7	25	13	15	6	1	5	12	19	14
ANKRD20A8P	3670	2	0	0	1	1	0	0	0	0	0	0	0	0	2	1	0	1	2	0	0	0	1	1	0	0	0	1	1	0	0	1	0	1	1	1	0
ANKRD20A9P	37567	0	2	1	11	9	6	0	3	1	6	12	10	4	5	6	16	7	8	5	8	4	8	9	4	2	4	5	9	5	5	6	5	3	4	3	4
ANKRD22	3983	146	136	128	13	13	11	94	139	146	23	21	21	143	163	166	5	5	17	40	46	32	10	7	16	155	132	178	11	9	12	37	35	33	8	8	17
ANKRD23	2582	9	9	13	5	6	4	12	9	16	11	10	5	19	33	23	28	22	21	9	19	14	33	35	13	13	8	17	28	18	20	9	8	6	17	18	16
ANKRD24	4026	6	3	2	2	1	5	4	2	2	2	1	2	1	7	6	1	3	1	2	2	1	9	4	3	3	8	7	6	6	5	9	12	14	7	4	7
ANKRD26	6779	126	105	125	90	84	94	108	114	136	131	98	97	133	151	152	147	137	124	94	102	78	129	135	127	193	195	157	170	162	138	165	159	138	134	98	105
ANKRD26P1	6123	0	0	0	0	0	0	0	0	0	0	0	0	0	0	0	0	0	0	0	0	0	0	1	0	0	0	0	0	0	0	0	0	0	0	0	0
ANKRD26P3	3726	0	0	0	0	0	0	0	0	0	0	0	0	0	0	0	0	0	0	0	0	0	0	0	0	0	0	0	0	0	0	0	0	0	0	0	0
ANKRD27	4453	526	385	462	248	232	240	467	435	488	285	228	242	448	496	508	404	279	418	344	335	266	350	418	344	497	456	570	432	432	344	409	444	351	397	326	380
ANKRD28	6620	554	410	466	1292	1108	1247	451	430	515	1228	1129	1289	494	534	549	1401	1224	1497	374	464	355	1421	1581	1333	602	592	652	1535	1399	1186	665	659	493	1261	977	1208
ANKRD29	3361	31	40	49	40	33	34	39	37	50	37	31	30	62	76	56	18	17	9	45	66	43	5	12	9	81	59	49	16	21	16	92	53	72	24	11	21
ANKRD30A	4405	0	0	0	0	0	0	0	0	0	0	0	0	0	0	0	0	0	0	0	0	0	0	0	0	0	0	0	0	0	0	0	0	0	0	0	0
ANKRD30B	4617	0	0	0	0	0	0	0	0	0	0	0	0	0	0	0	0	0	0	0	0	0	0	0	0	0	0	0	0	0	0	0	0	0	0	0	0
ANKRD30BL	2168	0	0	0	0	0	0	0	0	0	0	0	0	0	0	0	0	0	0	0	0	0	0	0	0	0	0	0	0	0	0	0	0	0	0	0	0
ANKRD30BP2	3418	0	1	0	0	1	1	0	0	1	0	2	1	3	2	2	2	0	0	0	0	3	0	0	0	0	1	1	0	3	1	1	1	1	0	0	1
ANKRD30BP3	1314	0	0	0	0	0	0	0	0	0	0	0	0	0	0	0	0	0	0	0	0	0	0	0	0	0	0	0	0	0	0	0	0	0	0	0	0
ANKRD31	6036	2	1	1	0	0	0	0	1	1	0	1	0	0	1	1	1	1	1	2	2	1	1	0	2	3	2	1	2	3	1	2	0	2	2	0	1
ANKRD33	2046	0	0	0	0	0	0	0	0	1	0	0	0	1	0	0	0	0	0	0	0	0	0	0	0	0	0	0	0	0	1	0	1	0	0	0	0
ANKRD33B	9333	115	60	115	896	837	892	129	85	113	865	751	859	120	108	105	547	508	511	97	137	130	565	616	493	129	108	133	574	535	423	208	198	144	503	422	504
ANKRD34A	3612	7	4	10	5	8	3	11	3	8	6	4	0	9	9	13	6	5	5	4	6	5	5	8	5	14	6	13	23	15	9	19	8	10	13	10	10
ANKRD34B	3935	0	0	0	1	0	0	0	0	1	0	0	0	1	3	1	8	7	2	2	0	0	14	5	4	2	1	0	14	11	6	1	0	2	15	9	11
ANKRD34C	5424	0	0	0	0	0	0	0	0	0	0	0	0	0	0	0	0	0	0	0	0	0	0	1	0	0	0	0	0	0	0	0	0	0	1	0	1
ANKRD34C-AS1	693	0	0	0	0	0	0	0	0	0	0	0	0	0	0	0	0	0	0	0	0	0	0	0	0	0	0	0	0	0	0	0	0	0	0	0	0
ANKRD35	3363	32	34	34	10	9	16	28	25	21	14	15	13	48	51	40	29	15	23	29	17	26	28	22	27	61	59	67	23	28	18	54	61	59	6	17	22
ANKRD36	6268	32	15	23	14	19	25	27	29	37	17	20	20	49	62	71	26	21	24	47	45	39	34	33	22	40	36	27	33	34	16	23	32	21	25	26	24
ANKRD36B	5986	23	20	26	17	25	24	25	27	41	21	25	22	43	65	66	23	22	26	40	49	36	36	35	21	32	35	34	43	31	18	21	36	24	21	32	25
ANKRD36BP1	1850	100	103	94	108	75	104	89	86	88	96	89	95	80	94	112	74	74	109	95	106	86	94	92	65	125	137	125	111	97	99	106	124	91	87	80	90
ANKRD36BP2	1730	1	0	0	0	1	0	0	2	0	0	0	0	1	1	2	0	1	1	0	0	0	0	0	0	0	2	1	1	1	0	0	0	0	1	0	0
ANKRD36C	8072	22	19	28	28	20	19	26	28	33	18	27	21	41	52	48	23	23	31	42	44	21	41	46	21	36	31	31	32	31	16	17	22	20	26	28	25
ANKRD37	943	68	51	72	23	39	36	60	42	45	25	29	37	32	43	27	47	31	36	30	37	37	46	34	27	54	52	55	52	64	41	52	54	32	47	42	47
ANKRD39	898	89	71	68	116	100	91	69	86	78	77	89	91	88	94	103	91	96	92	46	44	34	117	110	85	82	81	83	128	124	108	61	66	52	101	83	96
ANKRD40	4169	519	390	470	493	466	467	429	451	521	485	457	475	501	520	541	616	594	707	397	422	337	658	703	598	521	457	554	805	786	664	648	598	523	745	590	747
ANKRD42	6086	222	172	238	171	162	156	213	232	221	187	159	159	258	272	292	203	166	176	153	184	142	184	218	161	316	280	311	161	171	141	286	280	253	137	109	149
ANKRD44	6449	37	11	13	40	52	59	16	13	12	58	63	70	16	16	16	57	60	54	12	9	4	70	55	51	19	13	12	50	49	30	19	6	8	32	33	37
ANKRD44-IT1	1069	0	0	0	0	0	0	0	0	0	0	0	0	0	0	0	0	0	0	0	0	0	0	0	0	0	0	0	0	0	0	0	0	0	0	0	0
ANKRD45	2671	0	1	1	2	1	0	1	0	3	2	2	0	1	1	3	1	3	6	12	9	8	4	3	3	5	3	2	9	13	2	11	13	16	3	6	13
ANKRD46	4342	266	208	235	186	163	178	184	217	257	210	185	171	223	253	210	220	157	207	161	153	94	200	213	201	231	262	252	210	227	163	302	307	265	208	157	205
ANKRD49	1905	85	62	55	79	79	75	60	57	77	84	77	78	66	98	73	119	96	97	73	84	70	104	120	100	76	85	90	96	104	87	93	95	85	80	72	76
ANKRD50	8797	722	584	656	1017	980	1146	650	586	661	1088	983	1115	703	820	803	1356	1132	1378	562	552	502	1397	1390	1324	1076	914	984	1624	1637	1338	867	791	703	1497	1234	1451
ANKRD52	8656	1673	1133	1506	1122	910	1005	1476	1437	1640	1184	1039	1098	1599	1855	1738	1225	1141	1258	1206	1272	979	1461	1449	1123	1664	1624	1723	1616	1637	1348	1147	1091	950	1413	1240	1363
ANKRD53	2120	1	1	1	8	11	5	0	0	3	7	8	12	0	3	3	15	5	10	4	4	2	14	7	12	2	3	0	10	10	10	3	8	5	3	5	9
ANKRD54	2099	176	130	164	157	146	160	157	138	185	150	118	148	163	192	135	185	171	178	126	115	76	192	199	188	229	187	213	252	259	214	212	207	153	182	173	217
ANKRD55	2500	0	0	0	0	0	0	1	0	1	2	0	0	0	0	0	1	0	0	0	0	0	1	0	0	0	0	0	1	0	0	0	0	0	1	0	0
ANKRD6	5936	65	56	46	67	59	97	39	59	44	75	79	74	79	103	80	92	80	82	35	43	36	94	81	83	84	86	83	97	92	64	56	76	63	92	77	80
ANKRD60	3407	0	0	0	0	0	0	0	0	0	0	0	0	0	0	0	0	0	0	0	0	0	0	0	0	0	0	0	0	0	0	0	0	1	0	0	0
ANKRD61	1423	2	0	4	1	1	2	2	0	2	1	1	1	1	5	3	2	2	0	1	1	1	0	3	0	3	5	0	1	1	2	2	4	1	1	3	2
ANKRD62	4733	0	0	0	0	0	0	0	1	0	0	0	0	0	0	1	1	0	0	0	0	0	0	0	0	0	1	1	0	1	1	2	0	0	0	0	0
ANKRD62P1-PARP4P3	1538	1	5	1	0	1	0	2	1	1	5	3	1	3	5	4	9	5	6	1	3	1	4	1	1	1	2	3	4	6	3	1	2	2	2	4	3
ANKRD63	4215	0	0	0	0	0	0	1	0	0	0	0	0	0	0	0	0	0	0	0	0	0	0	0	0	0	0	1	5	2	2	0	1	0	2	0	0
ANKRD65	2192	151	139	147	323	274	340	146	161	160	368	301	298	231	287	278	583	502	576	115	150	95	551	547	456	259	236	252	603	579	493	382	303	315	518	466	496
ANKRD66	1057	0	0	0	0	0	0	0	0	0	0	0	0	0	0	0	0	0	0	0	0	0	0	0	0	0	0	0	0	0	0	0	0	0	0	0	0
ANKRD7	1357	0	0	0	0	1	0	0	0	0	1	0	0	0	0	0	0	0	0	0	0	0	0	0	0	1	1	0	0	0	0	0	0	0	0	0	0
ANKRD9	1626	124	157	231	270	222	242	208	131	188	101	138	155	160	166	160	315	280	216	82	143	101	237	257	209	273	130	165	348	348	264	246	288	171	173	118	201
ANKS1A	6351	961	712	896	775	670	712	853	807	955	825	748	728	876	1031	1026	872	796	967	877	873	762	912	1046	848	1193	1014	1223	1058	989	821	1224	1198	1104	845	728	861
ANKS1B	7752	42	26	30	31	18	25	33	32	35	34	28	26	32	52	48	36	39	43	14	28	18	41	45	26	35	30	43	38	42	20	37	34	40	32	21	40
ANKS3	2953	61	48	62	71	52	66	66	59	70	69	59	63	76	103	99	105	104	97	59	60	58	130	130	76	100	59	82	131	119	118	102	108	78	89	93	94
ANKS4B	2906	0	0	1	0	0	0	0	0	0	1	0	0	0	0	0	0	0	0	2	1	0	0	1	0	0	0	0	0	0	0	0	0	1	0	0	0
ANKS6	7177	333	295	320	459	355	401	303	322	351	452	408	411	437	463	432	769	642	768	249	271	215	784	784	627	536	434	510	1071	1036	802	443	380	339	870	744	898
ANKUB1	2666	93	77	87	197	173	181	81	84	105	219	195	209	116	90	88	290	250	285	56	67	55	341	347	299	145	112	127	485	449	358	148	141	135	505	349	437
ANKZF1	2637	227	197	231	144	116	139	210	193	245	164	155	158	205	227	203	301	177	222	165	185	159	246	269	185	283	239	267	303	266	218	320	268	251	215	185	204
ANLN	4791	177	126	126	48	48	50	135	128	177	52	37	57	59	55	61	42	31	41	58	58	57	42	43	54	70	58	62	89	88	74	52	48	47	77	53	95
ANO1	5069	105	89	106	21	14	14	107	101	140	23	27	29	148	162	158	8	1	2	94	105	89	3	4	3	107	100	101	3	2	2	93	104	76	4	4	7
ANO1-AS2	804	0	0	0	0	0	0	0	0	0	0	0	0	0	0	0	0	0	0	0	0	0	0	0	0	0	0	0	0	0	0	0	0	0	0	0	0
ANO10	2854	661	540	611	536	498	500	574	534	701	577	451	420	615	764	720	340	340	354	471	512	415	382	410	353	689	711	746	527	529	411	467	462	398	496	422	589
ANO2	3784	0	2	0	5	6	7	1	0	0	1	4	4	1	0	1	7	6	3	0	1	2	9	3	2	3	2	0	6	3	4	2	0	0	4	6	7
ANO3	6446	0	1	0	9	8	7	1	1	0	5	2	8	1	0	2	5	7	7	3	4	3	7	7	5	2	4	5	9	7	10	4	6	3	8	5	12
ANO4	4229	3	2	0	2	5	5	1	1	3	2	1	6	3	1	3	16	3	10	1	0	1	13	7	6	5	3	2	8	11	3	0	1	2	5	17	12
ANO5	6661	2	0	0	2	0	0	2	0	1	0	0	1	0	1	0	0	0	0	1	6	2	1	1	0	1	0	1	1	0	0	3	8	2	0	0	0
ANO6	7153	2205	1563	1829	2112	1873	1971	1882	1828	2214	1978	1847	1907	1985	2203	2194	2512	2191	2537	1532	1713	1376	2476	2687	2555	2254	2032	2156	2908	2745	2244	1572	1400	1262	2755	2131	2526
ANO7	4448	12	2	13	8	3	6	10	4	5	5	4	3	5	10	7	10	7	4	8	9	6	6	7	4	8	9	11	9	6	10	10	10	7	12	10	12
ANO8	4152	448	381	407	69	75	92	378	373	474	74	78	92	379	414	419	193	135	165	316	326	247	175	181	129	312	338	356	224	231	171	315	331	280	158	173	155
ANO9	2875	245	169	218	123	97	108	218	213	201	114	124	89	274	343	328	82	63	93	263	310	285	132	148	57	239	246	265	125	130	104	241	197	208	107	90	98
ANOS1	6315	127	73	94	717	719	694	82	100	84	842	771	825	88	101	102	1026	935	816	75	79	55	1071	1033	936	185	169	180	564	631	474	141	117	103	631	512	579
ANP32A	2466	792	545	664	460	413	398	620	658	718	441	324	378	664	841	709	500	427	521	442	477	390	481	528	488	1090	974	1077	733	675	574	936	837	781	666	567	670
ANP32A-IT1	3281	1	0	0	0	0	0	0	2	0	0	0	3	8	4	1	1	0	0	0	1	1	0	2	1	0	2	0	1	2	0	0	1	0	0	0	1
ANP32AP1	738	15	5	9	2	3	3	9	6	10	2	1	4	8	12	6	4	9	4	2	5	3	0	3	4	15	7	16	8	8	5	9	3	6	7	6	11
ANP32B	1616	851	608	756	925	851	927	697	703	782	861	764	818	634	748	673	845	661	802	454	555	418	689	822	746	898	777	841	916	894	784	942	909	798	774	630	771
ANP32C	705	0	0	0	0	0	0	0	0	1	2	0	0	0	0	3	1	1	0	0	1	1	0	0	2	0	1	0	0	0	0	1	0	0	0	2	0
ANP32D	396	0	0	0	0	0	0	0	0	0	0	0	0	0	0	0	0	0	0	0	0	0	0	0	0	0	0	0	0	0	0	0	0	0	0	0	0
ANP32E	3553	315	222	276	200	189	206	254	270	263	213	195	193	217	283	225	245	200	247	176	189	159	288	264	267	266	283	304	357	314	269	273	275	254	322	264	292
ANPEP	3650	1	0	1	1	0	0	1	0	0	0	0	0	1	0	1	0	0	1	0	0	1	1	1	0	0	0	3	0	0	0	0	0	1	0	0	2
ANTXR1	7123	391	322	384	592	488	515	335	322	368	572	472	528	506	533	511	642	588	695	351	287	285	702	761	712	949	796	925	1117	1141	910	346	306	276	1209	933	1075
ANTXR2	8233	1213	860	967	1050	943	975	1002	904	1109	984	815	920	1079	1123	1124	982	818	1169	1184	1371	1178	878	1109	1109	1188	1002	1148	1541	1494	1308	1492	1400	1198	1353	1011	1294
ANTXRL	2285	0	0	0	0	0	0	0	0	0	0	0	0	0	0	0	0	0	0	0	0	0	0	0	0	0	0	0	0	0	0	0	0	0	0	0	0
ANTXRLP1	1165	0	0	0	0	1	0	0	0	0	0	1	0	0	0	0	0	0	0	0	0	0	0	0	0	0	0	0	0	0	0	0	0	0	0	0	0
ANXA1	1536	18813	12940	15476	15474	13707	15267	15218	15081	18089	14979	13277	15011	12207	14947	14517	6753	5403	7622	10031	10647	8942	6452	7569	6563	11341	10952	11891	5997	5496	4458	9422	9506	8508	5136	4041	4666
ANXA10	1447	9	8	7	16	16	19	10	6	5	22	18	28	35	34	27	19	38	27	13	15	21	10	10	15	52	29	39	6	7	5	16	9	13	4	5	7
ANXA11	3629	6720	4766	5948	5664	4715	5310	5846	5478	6243	5040	4598	4908	5052	5965	5519	3458	2833	3741	4822	5584	4492	3677	3908	3652	5716	5533	6635	4351	4096	3426	6141	6407	5490	3871	3089	3952
ANXA13	1612	0	0	0	2	0	0	0	0	0	0	0	0	0	1	0	0	0	0	0	1	0	0	0	0	0	0	0	0	0	1	0	0	0	0	0	0
ANXA2	1812	71634	45953	57216	43073	41246	43164	57211	56388	68706	46085	40137	41799	52457	61971	60731	21980	18788	21848	42726	46668	38859	24591	24555	22799	49691	48919	55195	25637	24930	20613	29861	32449	27233	25411	20273	24356
ANXA2P1	1343	953	679	859	620	572	591	840	778	1006	659	561	590	737	890	906	309	253	309	624	643	560	357	372	309	760	755	854	379	393	307	425	470	394	401	311	349
ANXA2P2	1310	7625	5296	6635	5004	4632	4853	6425	6347	7715	5224	4521	4731	5808	6933	6779	2496	2041	2526	4830	5293	4337	2782	2830	2518	5521	5501	6182	2897	2908	2285	3298	3517	2999	2913	2258	2833
ANXA2P3	1350	9	5	12	0	2	5	4	4	4	4	1	2	2	8	3	1	1	4	1	1	2	2	3	0	6	7	2	4	0	2	1	1	1	2	0	1
ANXA2R	1266	1	1	0	0	0	0	0	0	0	2	4	0	0	1	0	0	0	0	1	1	0	0	1	0	0	0	0	1	0	0	1	0	3	0	1	0
ANXA3	1618	6115	3721	4649	4196	3898	4004	4748	4956	6030	4422	4009	3920	3712	4157	4148	2472	1928	2590	3430	3933	3051	2496	2965	2485	2356	2668	2660	3331	3333	2617	3563	4075	3305	3160	2546	2917
ANXA4	3783	2074	1629	1939	2604	2318	2540	1822	1732	2023	2300	2181	2300	2104	2501	2405	4232	3576	4122	2043	2185	2030	4515	4642	4271	3187	2902	3432	4896	4781	3819	2777	2720	2421	4428	3525	4229
ANXA5	1599	2850	2054	2462	5055	4893	5000	2438	2374	2724	5237	4740	4914	2324	2564	2428	3874	3234	3607	1819	2062	1808	4389	4234	4110	2534	2319	2531	4375	4172	3478	1875	1775	1523	4414	3411	4192
ANXA6	3115	38	38	29	39	32	39	41	42	62	45	36	31	38	51	59	22	15	14	32	40	27	20	23	22	42	54	56	31	24	25	64	82	70	23	24	18
ANXA7	2536	1594	1095	1278	855	789	852	1309	1233	1509	847	809	749	1258	1526	1489	425	343	499	1092	1218	986	430	449	398	1414	1412	1511	526	532	445	1200	1199	1035	499	379	517
ANXA8	4352	13991	9781	11878	17200	15356	16957	11542	10685	12420	17371	14968	16316	12146	13965	12963	17374	14884	15607	9804	10765	9088	20556	18423	15347	13200	12326	14207	19108	19164	14598	9811	9559	8126	17595	14879	16853
ANXA8L1	2213	7058	4857	5892	8479	7556	8306	5765	5353	6201	8530	7415	8083	5968	6991	6499	8594	7279	7682	4904	5333	4587	10179	9097	7634	6534	6090	7090	9425	9516	7313	4881	4746	4047	8801	7425	8306
ANXA9	1824	352	246	279	165	123	125	234	225	233	121	123	159	240	295	276	81	60	92	193	256	174	85	92	89	233	219	263	70	82	59	404	415	301	70	50	64
AOAH	2557	0	0	0	0	0	0	0	0	0	0	0	0	0	0	0	2	1	0	0	0	1	0	1	0	0	0	0	1	2	1	0	0	0	0	0	0
AOAH-IT1	573	0	0	0	0	0	0	0	0	0	0	0	0	0	0	0	0	0	0	0	0	0	0	0	0	0	0	0	0	0	0	0	0	0	0	0	0
AOC1	2493	48	47	36	64	64	70	38	22	27	55	45	56	37	41	33	36	31	31	30	40	35	33	50	49	86	65	76	21	13	26	54	46	41	14	18	24
AOC2	2665	31	22	12	8	12	13	12	23	25	13	9	10	24	44	50	27	34	26	18	20	20	32	29	25	43	32	24	25	27	23	14	25	19	25	34	27
AOC3	4154	0	4	0	0	0	0	1	0	2	0	2	0	2	3	6	2	7	4	1	1	2	8	5	2	0	1	2	5	6	4	3	2	5	3	5	7
AOC4P	2073	0	1	0	0	0	0	0	0	2	0	0	0	1	0	0	0	2	0	1	0	0	1	0	1	0	1	0	1	1	0	0	1	0	0	2	1
AOX1	4933	79	71	46	327	321	342	57	72	83	404	335	340	53	61	52	272	243	304	38	39	19	338	295	331	45	54	62	357	328	246	36	31	19	311	257	286
AOX3P-AOX2P	5058	0	0	2	0	0	0	2	2	2	0	3	0	1	3	2	0	0	0	1	1	0	0	1	0	1	0	0	1	0	0	1	1	0	0	0	0
AP1AR	2908	279	221	237	354	346	347	233	193	247	334	301	285	221	253	278	445	356	423	143	193	139	339	431	442	332	313	294	431	467	383	286	327	282	377	304	385
AP1B1	4178	2581	1818	2221	1552	1430	1541	2357	2038	2324	1502	1340	1433	2108	2487	2320	873	778	955	2006	2243	1850	860	953	923	2425	2197	2678	1391	1253	1111	2378	2294	2044	1216	1067	1256
AP1B1P1	827	0	0	0	0	0	0	0	0	0	0	0	0	0	0	0	0	0	0	0	1	0	0	0	0	0	0	0	0	0	0	0	0	0	0	0	0
AP1G1	6848	2204	1649	2002	2175	1996	1998	1780	1769	2120	2094	1901	2069	1939	2166	2019	1589	1349	1781	1506	1681	1454	1488	1751	1672	2233	2187	2387	2050	1869	1585	2092	1933	1742	1845	1511	1925
AP1G2	2954	523	393	441	632	556	595	487	456	499	610	564	619	614	722	648	787	647	806	517	503	503	1002	1011	633	549	545	609	841	811	642	508	520	438	670	640	711
AP1M1	2391	675	486	551	646	599	663	587	524	586	668	563	633	560	607	576	572	492	661	651	708	626	598	623	594	627	561	671	794	795	587	753	775	694	708	609	707
AP1M2	1757	1262	900	1155	914	834	928	1130	1148	1279	894	826	861	1047	1359	1240	544	420	566	902	1004	845	610	585	481	1125	1136	1364	621	567	506	1134	1156	1043	540	466	572
AP1S1	1297	1957	1310	1623	2520	2448	2618	1644	1585	1741	2536	2238	2403	1814	2005	1955	2190	1716	2142	1426	1600	1274	2148	2148	1978	1963	1790	1953	1835	1738	1490	1571	1657	1394	1531	1331	1633
AP1S2	2329	58	36	52	28	32	41	51	34	60	33	23	17	43	45	47	48	25	40	34	28	21	28	35	44	43	37	39	63	67	46	24	25	19	48	37	47
AP1S3	4041	1399	936	1145	1164	1067	1068	1029	1075	1325	1362	1183	1168	953	1094	1018	1204	977	1107	762	791	655	1234	1268	1033	1026	1173	973	1416	1566	1068	915	975	818	1258	989	1005
AP2A1	3499	2554	1799	2235	2658	2351	2548	2203	1928	2341	2477	2301	2470	2263	2347	2328	2313	2007	2194	1798	1994	1561	2540	2388	2177	2623	2370	2850	3112	2904	2597	2183	2167	1917	2669	2397	2849
AP2A2	4656	919	691	843	976	911	975	809	787	857	951	943	943	948	1040	966	1010	803	1058	709	715	610	1090	1168	973	1152	1030	1180	1222	1141	956	849	854	759	1050	859	1049
AP2B1	5763	6797	4605	5734	7555	7034	7221	5829	5573	6849	7525	6688	6943	6040	6899	6729	4613	3874	4703	5130	5435	4484	4792	5017	4421	6336	6599	7102	4632	4436	3610	4344	4456	3752	4638	3651	4266
AP2M1	2015	6133	4306	5287	4508	4028	4242	5087	4937	5454	4217	3664	4004	5004	5912	5611	3917	3284	3823	4019	4580	3687	4189	4195	3666	6332	5754	6489	5302	5098	4254	4914	4837	4174	5001	4119	4897
AP2S1	1254	1575	1162	1408	1669	1441	1643	1187	1200	1379	1551	1412	1468	1358	1555	1503	1298	1085	1351	1121	1304	1102	1280	1281	1306	1351	1245	1561	1719	1489	1318	1434	1389	1219	1522	1266	1536
AP3B1	4049	1318	1043	1177	1515	1439	1546	1131	1137	1419	1581	1455	1487	1173	1461	1323	1473	1338	1438	1017	1154	939	1521	1586	1487	1489	1462	1525	1444	1380	1101	1184	1234	1024	1309	1134	1358
AP3B2	3787	3	5	2	11	18	20	2	0	2	11	11	17	2	1	2	52	42	33	2	1	2	65	54	41	14	11	5	56	61	56	4	3	7	66	55	63
AP3D1	5056	3779	2645	3182	2424	2054	2387	3085	3036	3387	2430	2170	2493	3389	3911	3716	2512	2181	2644	2989	3350	2695	2548	2582	2311	3893	3642	3996	3075	2858	2431	3810	3800	3246	2474	2209	2534
AP3M1	5712	994	745	845	768	687	685	808	833	996	785	733	730	905	1093	983	623	571	674	701	734	629	710	715	614	965	998	1034	882	846	627	891	834	762	786	593	782
AP3M2	3670	164	124	149	164	168	157	99	128	156	168	153	165	192	193	179	186	197	236	129	188	145	220	264	183	263	218	251	305	300	263	250	287	231	279	225	274
AP3S1	1682	754	584	638	831	807	817	599	544	665	826	746	795	569	602	610	843	695	796	476	541	495	837	897	825	744	663	616	982	881	782	617	579	529	867	679	780
AP3S2	6053	737	535	627	711	663	677	543	539	623	692	637	693	731	875	687	722	645	678	501	569	431	723	827	649	887	859	1003	828	780	718	807	795	720	796	628	778
AP4B1	3479	126	100	94	56	53	44	71	95	81	57	60	65	83	108	93	41	26	40	63	62	44	70	51	48	133	108	131	48	58	46	73	84	78	46	41	51
AP4B1-AS1	2148	28	28	22	15	20	8	12	20	19	11	20	16	19	27	27	12	5	9	10	15	11	16	15	13	30	33	33	16	14	17	14	17	23	12	12	15
AP4E1	6782	545	428	460	738	679	624	463	475	545	777	680	745	374	363	402	613	505	486	386	385	302	725	650	620	486	429	502	723	678	517	603	607	540	631	477	589
AP4M1	1868	297	221	270	227	204	214	253	228	264	186	168	165	242	258	277	202	212	227	159	180	146	234	232	216	244	267	273	364	329	286	261	257	237	345	253	331
AP4S1	6323	60	39	50	31	24	34	32	56	45	28	47	20	31	52	65	28	21	32	32	38	21	39	40	28	36	46	46	70	42	55	42	52	44	49	41	38
AP5B1	6595	825	609	737	255	242	261	752	593	738	269	226	235	872	985	874	532	447	509	915	1038	1010	561	574	505	843	677	767	817	797	614	1143	1187	1006	664	557	627
AP5M1	3095	496	332	349	287	301	291	344	355	384	313	276	283	417	489	438	318	294	372	312	355	292	379	429	366	530	476	577	516	464	392	499	465	369	476	357	464
AP5S1	1960	165	115	133	224	145	208	128	123	121	197	168	179	126	135	154	126	146	133	122	125	111	139	143	130	153	132	161	173	169	134	152	194	140	138	131	164
AP5Z1	5519	590	433	547	709	592	596	558	491	564	621	593	655	517	651	643	613	481	600	542	663	571	682	626	497	556	553	576	713	651	578	640	744	620	564	548	551
APAF1	7191	420	338	361	261	274	259	339	348	419	324	290	289	393	473	456	423	355	478	231	292	254	403	488	340	437	389	451	462	494	349	378	376	372	439	346	387
APBA1	6584	45	35	49	69	57	68	25	24	38	58	57	69	37	34	29	85	90	129	31	29	15	83	104	95	64	56	61	123	131	102	33	42	38	83	99	89
APBA2	3637	13	15	9	7	7	8	15	15	13	9	18	9	9	11	15	6	3	7	9	7	9	5	6	7	10	8	9	14	11	7	13	7	8	7	2	13
APBA3	2158	157	142	141	158	144	149	154	105	155	162	145	162	175	179	188	218	198	214	156	158	121	239	220	179	191	159	191	255	229	204	209	200	185	237	194	220
APBB1	3616	9	2	6	21	22	26	5	8	7	21	18	29	8	9	7	26	30	33	4	7	3	33	23	23	18	14	9	29	36	25	13	16	16	26	16	14
APBB1IP	2637	1	1	0	0	1	0	0	1	1	2	1	1	1	1	0	1	0	0	2	1	1	0	2	0	0	3	0	1	2	0	1	0	0	1	2	1
APBB2	9189	570	399	502	1073	919	1127	527	469	561	1205	1071	1147	453	396	426	1347	1243	1261	487	509	398	1559	1508	1259	562	487	536	1309	1181	963	651	678	619	1137	991	1085
APBB3	2158	49	52	37	31	38	29	42	34	51	37	28	41	38	57	54	29	16	25	42	57	47	47	31	20	54	41	58	42	33	14	61	55	58	24	27	22
APC	11216	561	472	476	566	543	578	480	519	556	691	627	661	514	569	519	649	566	705	351	433	331	711	837	704	656	629	628	1004	976	801	680	635	560	851	722	780
APC2	10151	41	44	43	108	95	113	42	46	45	104	82	113	53	51	66	116	99	117	35	36	21	134	115	97	58	53	75	124	127	125	60	45	43	112	95	106
APCDD1	2562	58	30	47	76	86	74	43	47	37	74	79	77	77	83	76	87	81	91	67	85	58	119	101	97	121	111	141	163	173	120	175	235	171	97	130	143
APCDD1L	3961	45	39	48	43	58	51	55	40	48	65	55	47	38	42	35	30	35	42	26	32	17	48	36	51	41	49	50	75	67	51	34	38	27	72	50	76
APCDD1L-AS1	2096	0	1	0	0	0	0	0	1	0	0	1	0	1	0	0	0	1	0	1	1	2	1	0	1	0	0	0	1	2	1	0	0	0	0	1	0
APCS	931	0	0	0	0	0	0	0	0	0	0	0	0	0	0	0	0	0	0	0	0	0	0	0	0	0	0	0	0	0	0	0	0	0	0	0	0
APEH	2758	1566	1165	1374	1323	1225	1284	1246	1241	1346	1361	1094	1262	1471	1540	1409	637	520	650	979	1060	875	705	684	588	1671	1475	1797	928	974	737	1096	1059	962	912	764	886
APELA	2622	0	0	0	0	0	0	0	0	0	0	0	0	0	0	0	0	0	0	0	0	0	0	0	0	0	0	0	0	0	0	0	0	0	0	0	0
APEX1	1553	957	850	909	1083	1000	1080	831	874	875	939	902	879	925	1053	997	872	682	914	515	512	444	821	868	738	1327	1193	1423	1184	1149	922	884	812	687	1022	813	1075
APEX2	2095	421	271	345	265	227	228	335	351	399	236	230	239	389	433	412	291	241	305	291	327	254	353	305	311	388	373	458	420	429	342	460	463	381	339	304	411
APH1A	2266	2017	1533	1890	2281	2089	2266	1794	1697	1943	2043	1843	1930	1794	2128	1971	1733	1427	1980	1772	2127	1862	1854	1960	1728	2133	1929	2253	2532	2373	2010	2329	2316	2109	2306	1804	2375
APH1B	4193	77	59	77	97	76	94	68	67	86	104	93	76	89	97	105	65	53	55	31	44	54	55	56	56	91	102	100	80	55	55	81	73	71	62	55	79
API5	3830	1831	1393	1554	1899	1799	1873	1423	1511	1674	2023	1738	1778	1525	1739	1665	1620	1421	1607	1166	1164	1046	1449	1617	1587	1771	1754	1841	1693	1593	1287	1696	1605	1387	1544	1170	1509
APIP	1277	140	96	116	85	90	95	120	132	109	95	76	83	142	147	154	93	78	101	83	98	57	93	88	93	155	155	169	119	112	107	123	122	87	117	101	111
APITD1	1898	99	71	91	65	60	71	70	68	75	67	49	58	82	101	84	99	73	100	62	50	51	89	96	94	131	116	104	127	140	120	110	102	86	117	123	101
APITD1-CORT	2151	70	55	71	49	47	56	51	55	53	52	36	37	66	86	60	81	61	85	48	40	48	76	89	83	104	88	91	111	112	100	81	76	70	93	95	98
APLF	3849	42	27	39	68	59	70	41	38	45	75	66	69	54	56	58	59	74	57	33	26	27	75	74	65	48	55	51	74	79	52	52	48	35	65	62	55
APLN	3224	9	11	17	36	44	38	13	11	18	29	31	33	3	4	7	6	0	12	8	4	2	4	3	7	24	17	28	32	19	21	24	13	12	36	23	18
APLNR	3876	0	0	0	0	0	0	0	1	0	0	1	2	0	0	0	1	1	1	0	0	1	2	1	0	0	0	0	0	0	0	0	2	0	0	0	0
APLP1	2504	28	23	34	30	35	27	29	35	47	33	24	19	42	52	47	30	16	19	30	28	31	27	28	21	60	55	94	50	42	29	70	55	35	35	23	36
APLP2	3992	14914	11529	13282	17661	15493	16673	12471	12104	13841	16321	14863	16298	15842	17717	17164	16985	14275	17254	12874	14768	12749	16402	17558	15286	20957	18021	21425	16670	16157	13210	18327	16947	15635	15230	12708	14521
APMAP	2221	1236	881	1099	1655	1525	1600	1040	994	1155	1669	1466	1522	1244	1334	1262	1622	1367	1604	954	975	856	1843	1685	1431	1664	1470	1747	1589	1585	1262	1067	1035	970	1502	1189	1382
APOA1	1304	0	0	0	0	0	1	0	1	0	0	0	0	0	0	0	0	0	0	1	0	0	0	0	0	0	0	0	0	0	0	0	0	1	0	0	0
APOA1-AS	563	0	0	0	0	0	1	1	1	0	0	0	0	0	0	0	0	0	0	0	0	1	0	0	0	0	0	0	0	0	0	0	0	0	0	0	0
APOA2	473	0	0	0	0	0	0	0	0	0	0	0	0	0	0	0	0	0	0	0	0	0	0	0	0	1	0	0	0	0	0	0	0	0	0	0	0
APOA4	1460	0	0	0	0	0	0	0	0	0	0	0	0	0	0	0	0	0	0	0	0	0	0	0	0	0	0	0	0	0	0	0	0	0	0	0	0
APOA5	1932	0	0	0	0	0	0	0	0	0	0	0	0	0	0	0	0	0	0	0	0	0	0	0	0	0	0	0	0	0	0	0	0	0	0	0	0
APOB	14121	0	0	0	1	3	5	0	1	0	3	6	1	0	0	0	4	0	4	0	0	1	1	1	0	0	0	0	0	2	0	0	1	0	0	1	0
APOBEC1	903	0	0	0	0	0	0	0	0	0	0	0	0	0	0	0	0	0	0	0	0	0	0	0	0	0	0	0	0	0	0	0	0	0	0	0	0
APOBEC2	1634	1	0	2	2	0	0	0	1	1	4	1	2	0	1	1	6	3	2	2	3	2	2	5	2	1	3	3	5	3	1	1	1	2	7	3	3
APOBEC3A	1444	73	46	57	3	8	6	88	60	142	13	14	12	76	117	102	19	11	19	488	771	899	26	17	16	67	68	84	30	23	24	906	820	810	28	33	41
APOBEC3A_B	1103	77	37	63	4	8	9	90	67	116	18	18	16	88	106	101	30	26	38	395	554	660	42	24	36	83	68	106	43	48	37	649	607	587	48	56	57
APOBEC3B	1538	145	85	131	25	25	38	146	147	193	39	33	26	180	207	166	99	71	99	369	460	493	103	107	104	174	151	227	157	177	124	528	493	471	164	139	155
APOBEC3B-AS1	702	30	16	22	3	3	4	34	29	42	11	7	8	37	32	42	21	14	11	115	129	158	15	3	23	26	33	48	32	24	21	151	164	143	27	26	24
APOBEC3C	1109	332	270	244	348	318	353	295	265	301	290	245	297	304	384	323	358	289	437	461	598	591	399	426	431	491	411	507	688	650	534	618	623	522	677	603	658
APOBEC3D	2503	10	10	8	1	4	2	11	7	17	2	3	0	16	23	7	9	5	5	49	58	60	15	18	12	24	18	23	14	19	16	50	41	47	17	10	11
APOBEC3F	5031	55	26	53	8	10	8	78	49	62	10	9	9	73	92	62	18	20	28	309	387	456	33	23	22	79	70	105	63	54	41	266	235	220	48	52	46
APOBEC3G	1834	14	23	19	4	6	2	62	12	45	5	3	3	22	37	26	5	2	4	406	619	699	3	4	8	37	26	41	14	10	10	347	393	322	9	13	10
APOBEC3H	1146	1	1	4	2	1	0	1	1	2	0	1	0	2	5	0	0	1	4	6	13	15	1	2	1	7	5	5	4	4	0	27	26	30	3	1	5
APOBEC4	2778	0	0	0	0	0	0	0	0	0	0	0	0	0	0	0	0	0	0	0	0	0	0	0	0	0	0	0	1	1	0	0	0	0	0	0	0
APOBR	3792	11	10	11	12	12	20	13	12	6	11	12	9	17	17	14	11	8	7	30	34	41	22	11	11	33	33	29	20	21	10	83	91	81	23	9	23
APOC1	813	6	2	2	3	6	4	3	2	4	8	5	5	4	6	7	6	1	8	1	4	2	3	2	4	1	0	3	3	6	0	4	1	4	3	4	3
APOC1P1	939	0	0	0	0	0	0	0	0	0	0	0	1	0	0	0	0	0	0	0	0	0	0	0	3	0	0	0	0	2	0	1	0	0	0	0	0
APOC2	729	0	0	0	0	0	0	0	0	0	0	0	0	0	0	0	0	0	0	0	0	0	0	0	0	0	0	0	0	0	0	0	0	0	0	0	0
APOC3	533	0	0	0	0	0	0	0	0	0	0	0	0	0	0	0	0	0	0	0	0	0	0	0	0	0	0	0	0	0	0	0	0	0	0	0	0
APOC4	615	0	0	0	0	0	0	0	0	0	0	0	0	0	0	0	0	0	0	0	0	0	0	0	0	0	0	0	0	0	0	0	0	0	0	1	0
APOC4-APOC2	1829	0	0	0	0	0	0	0	0	0	0	0	0	0	0	0	0	0	0	0	0	0	0	0	0	0	0	0	0	0	0	0	0	0	0	1	0
APOD	1130	21	20	22	54	52	53	23	16	23	54	50	47	48	30	30	72	81	98	105	159	185	105	112	101	82	80	91	267	274	218	509	432	417	254	229	264
APOE	1460	102	87	118	149	142	153	100	87	89	99	88	95	137	157	176	216	168	201	136	144	115	216	252	235	368	226	270	652	608	602	237	221	167	508	434	554
APOF	1689	0	0	0	0	0	1	0	0	0	0	0	0	0	0	0	0	0	0	0	0	0	0	0	0	0	0	0	0	0	0	0	0	0	0	0	0
APOH	1201	0	0	0	0	0	0	0	0	0	1	2	0	0	0	0	0	0	0	0	0	0	0	0	0	0	0	0	0	0	0	0	0	0	0	0	0
APOL1	3056	611	548	626	710	595	700	1037	611	927	773	722	753	922	937	847	637	575	654	7417	9838	9621	767	744	522	1620	1560	1739	723	795	500	11005	12331	10568	648	601	618
APOL2	2768	593	413	456	504	477	497	872	541	749	553	439	507	621	663	662	523	432	481	3084	3352	3493	593	618	473	744	730	775	505	505	443	2391	2466	2089	468	402	475
APOL3	4099	13	15	7	0	1	3	40	16	20	7	1	1	11	22	20	1	3	2	277	378	383	8	2	2	47	46	48	9	10	11	398	399	358	15	15	13
APOL4	3415	1	1	1	0	0	0	24	3	5	0	1	0	3	0	0	0	0	0	282	316	432	1	1	1	0	1	1	1	0	1	115	165	154	0	1	0
APOL5	1437	0	0	0	0	0	0	0	0	0	0	0	0	0	0	0	0	0	0	0	0	0	2	0	0	0	0	0	0	0	0	0	0	0	0	0	0
APOL6	10139	1257	1118	1262	918	758	819	2013	1304	1735	817	871	850	1360	1539	1495	1068	857	1084	5581	6367	6411	996	1182	1049	1807	1814	2159	1480	1393	1105	5644	6032	4942	1406	1196	1236
APOLD1	4825	38	35	36	11	13	11	35	36	43	12	15	9	48	69	62	16	12	20	24	48	40	20	19	19	55	53	79	39	46	43	174	168	124	36	31	36
APOM	910	40	26	19	59	44	43	26	28	29	34	37	38	26	22	28	33	35	39	13	20	28	34	43	43	35	39	42	45	39	21	17	24	24	37	32	34
APOO	1129	95	78	89	35	39	47	62	74	102	37	28	28	83	89	112	28	18	36	53	63	65	23	30	23	88	76	93	41	49	34	123	123	108	46	26	37
APOOL	6467	345	253	284	530	516	484	287	271	353	617	482	562	330	354	389	602	502	583	225	233	200	653	585	581	410	365	413	582	511	470	373	364	298	471	407	472
APOOP5	1051	5	4	5	0	1	2	7	5	5	0	1	2	3	7	2	0	1	2	4	1	0	0	0	2	3	3	3	4	1	0	3	3	6	2	2	1
APOPT1	3110	353	250	301	440	413	489	269	258	318	493	443	436	323	376	391	549	482	512	194	230	197	479	535	511	379	321	377	606	552	458	295	290	260	581	459	552
APP	4015	25604	18709	22107	46677	41708	47907	21038	19610	22815	44120	40239	45245	27151	29374	27662	62716	54559	66818	24042	27679	24404	65667	67846	64786	39466	33300	39254	76234	72166	62192	33801	32410	28194	68815	56247	68841
APPBP2	6499	530	447	457	598	563	603	429	419	539	602	515	559	450	529	538	639	536	601	392	429	371	615	647	584	626	538	592	691	619	530	690	655	585	587	498	606
APPL1	6060	688	502	581	594	565	566	585	563	661	615	561	568	451	565	561	737	579	785	422	427	390	584	743	665	596	566	647	764	770	650	472	521	388	679	563	699
APPL2	3563	204	156	182	312	233	275	153	161	191	277	278	272	185	219	212	310	284	342	91	77	63	313	414	268	206	226	215	398	394	318	121	144	141	352	259	336
APRT	807	779	553	711	791	714	736	631	578	647	730	613	634	676	770	776	358	304	350	480	501	421	434	373	347	729	661	775	495	459	400	515	444	429	437	383	470
APTR	3773	53	35	56	53	43	46	44	42	53	57	43	60	47	74	53	62	51	78	59	56	53	80	70	54	90	56	77	86	90	85	95	81	71	75	71	77
APTX	2376	342	261	301	280	262	294	261	263	263	311	289	275	295	363	349	407	315	393	223	247	197	355	423	343	344	321	344	509	469	389	355	331	305	458	384	446
AQP1	3172	7	2	1	1	2	1	6	1	3	1	0	2	5	2	4	4	0	4	5	12	6	2	3	1	6	4	9	1	1	1	17	4	10	0	2	2
AQP10	1791	11	24	14	15	10	12	13	28	12	10	8	13	24	29	23	72	45	36	11	15	22	66	47	58	33	36	54	74	66	55	14	15	7	94	55	67
AQP11	2153	10	10	12	27	25	23	10	5	6	26	20	26	10	14	11	21	16	26	5	9	5	33	24	29	13	12	12	24	29	29	15	15	11	21	22	20
AQP12A	1084	0	0	0	0	0	0	0	0	0	0	0	0	0	0	0	0	0	0	0	0	0	0	0	0	0	0	0	0	0	0	0	0	0	0	0	0
AQP12B	1114	0	0	0	0	0	0	0	0	0	0	0	0	0	0	0	0	0	0	0	0	0	0	0	0	0	0	0	0	0	0	0	0	0	0	0	0
AQP2	4179	0	0	0	1	0	1	0	0	0	0	1	0	0	0	0	0	0	0	0	0	0	0	0	0	0	0	0	0	0	1	1	1	1	0	2	0
AQP3	1871	767	680	726	248	225	231	640	592	667	176	185	212	791	832	704	248	191	306	579	641	600	322	277	261	1590	1095	1593	334	309	325	2226	1563	1699	258	218	327
AQP4	5614	0	0	0	1	1	1	0	0	0	0	1	0	0	0	0	0	0	1	0	0	1	0	0	1	1	0	1	2	1	2	1	0	0	0	2	2
AQP4-AS1	2392	0	0	0	0	1	0	0	0	0	0	2	1	0	0	0	2	2	1	1	0	0	3	6	1	0	0	0	5	3	1	0	0	0	1	2	2
AQP5	1825	3	2	3	11	10	10	1	0	2	4	5	7	1	4	0	3	4	7	2	4	3	9	8	3	8	4	4	12	20	12	27	29	18	8	7	12
AQP6	2654	0	0	0	1	2	0	0	0	0	0	0	0	0	1	1	1	0	0	0	1	2	0	0	0	0	0	0	1	0	1	1	0	0	0	0	0
AQP7	2246	0	1	0	0	0	0	0	0	0	1	0	0	0	1	0	0	0	0	0	0	0	0	0	0	0	0	0	0	1	0	1	1	0	1	0	1
AQP7P1	3180	2	1	3	0	0	0	3	2	1	1	1	1	4	5	1	2	0	0	1	3	0	2	0	0	1	1	0	0	2	0	0	5	1	0	2	2
AQP7P3	529	5	1	0	1	0	1	1	3	2	0	1	0	8	4	2	3	0	3	2	3	0	2	3	2	0	1	0	2	1	0	2	1	2	1	1	2
AQP8	1308	0	0	0	0	0	0	0	0	0	0	0	0	0	0	0	0	0	0	0	0	0	0	0	0	0	0	0	0	0	0	0	4	0	1	0	0
AQP9	3061	0	0	0	0	0	0	0	0	0	0	0	0	0	0	1	0	1	1	0	0	0	0	1	0	0	0	0	0	0	0	0	0	0	0	0	0
AQR	5080	569	436	490	658	627	634	490	469	560	644	587	637	479	526	528	563	466	625	353	348	324	576	692	634	611	641	642	665	624	559	468	467	403	565	499	621
AR	10838	0	1	0	11	6	9	2	0	2	3	5	6	6	5	2	17	24	34	0	2	2	15	27	14	5	4	2	7	13	9	3	2	2	11	9	9
ARAF	3129	585	433	534	810	723	827	542	457	564	729	671	759	529	665	574	629	562	726	458	462	413	687	702	636	603	561	624	835	719	585	637	632	572	649	560	701
ARAP1	5646	1184	1005	1104	3182	2703	3049	963	966	1128	3217	2913	3272	1485	1674	1504	4387	3625	4291	1148	1275	1030	4504	4491	3453	1854	1572	1812	3725	3639	2943	1922	1932	1739	3240	2706	3124
ARAP2	7362	567	489	542	819	745	765	564	526	600	945	873	924	540	561	553	1038	852	1087	952	905	873	954	1167	930	552	561	575	929	804	714	1214	1064	975	755	682	750
ARAP3	5262	249	191	221	211	147	181	226	226	212	206	199	201	355	358	325	647	550	606	219	192	178	727	747	508	288	257	325	689	679	604	302	283	274	577	518	616
ARC	2948	2	0	3	1	1	4	0	1	1	1	1	0	0	0	0	0	1	1	1	3	2	0	1	1	1	0	1	0	2	1	1	6	0	1	0	4
ARCN1	4015	2905	2072	2482	2197	2082	2203	2350	2284	2780	2410	2152	2183	2653	3048	2766	1662	1381	1770	2049	2227	1838	1688	1820	1695	3101	2871	3259	2046	1911	1596	3092	2830	2504	1918	1520	1882
AREG	2552	4896	3303	4070	3144	2915	2820	4094	3817	4680	3339	3128	3156	2735	3025	2815	1175	898	928	2272	2449	1728	1303	1225	1173	3411	3189	3306	1107	963	914	3565	3712	3033	881	717	802
AREL1	5445	1184	838	1011	1011	975	988	960	894	1124	935	854	930	1135	1309	1201	1003	846	1086	831	868	740	1083	1008	972	1278	1164	1403	1364	1200	992	1299	1190	1047	1106	943	1136
ARF1	2198	5712	4216	5040	6280	5639	6015	4837	4663	5359	5811	5302	5810	4889	5540	5347	4313	3752	4664	4101	4582	3793	4277	4526	4104	5566	5094	6150	4743	4415	3748	5789	5734	4946	4321	3357	4293
ARF3	3537	3815	2709	3258	3081	2834	3055	3326	3044	3547	2836	2602	2695	3306	3833	3521	2108	1768	2276	3001	3481	2807	2223	2425	2211	4095	3533	4348	2896	2808	2490	3814	3970	3321	2761	2311	2826
ARF4	1740	3547	2649	3031	3047	3013	3090	3036	2890	3498	3164	2788	3017	3103	3439	3553	1965	1623	2025	2606	2918	2323	1920	2181	2152	3253	3149	3417	2503	2386	2069	3517	3697	3163	2478	1869	2512
ARF4-AS1	547	1	1	0	0	1	1	0	2	2	1	3	1	1	1	0	2	1	2	1	1	1	0	1	3	4	0	2	0	1	1	0	3	1	6	0	1
ARF5	1096	1493	1095	1374	1865	1614	1755	1220	1128	1301	1544	1396	1521	1320	1505	1343	1338	1138	1459	1015	1118	865	1379	1389	1258	1392	1293	1478	1547	1468	1306	1185	1232	1069	1403	1147	1405
ARF6	3939	2271	1791	2063	1296	1206	1251	2175	1959	2287	1124	1034	1028	1903	2168	2129	1328	1136	1295	1993	2351	1969	1159	1274	1243	2150	1948	2060	1577	1607	1273	3066	3342	2684	1365	1054	1420
ARFGAP1	4298	923	663	783	780	659	776	803	808	856	785	690	765	910	1022	1049	934	865	1030	760	745	633	1104	1078	785	1037	961	1071	1060	1044	903	1029	999	848	926	850	901
ARFGAP2	3022	943	658	805	767	632	696	782	791	949	637	639	704	837	903	822	627	535	655	692	852	647	672	781	529	967	798	894	749	731	566	1219	1196	1080	641	480	591
ARFGAP3	2833	935	684	777	617	584	616	831	804	1007	677	597	643	943	1058	1055	576	452	525	718	756	574	554	622	521	955	980	1049	603	621	462	1021	1035	891	539	457	540
ARFGEF1	7225	2761	2116	2359	5101	4610	5119	2328	2329	2680	5465	4922	5256	2127	2385	2425	4037	3523	4422	1791	2139	1722	4052	4653	4027	2912	2717	2836	3521	3315	2618	2927	2919	2523	2928	2410	2735
ARFGEF2	9004	1309	968	1077	1588	1446	1522	1028	1052	1151	1638	1534	1570	1050	1171	1096	1410	1153	1490	800	788	654	1316	1465	1303	1369	1240	1409	1506	1384	1205	1259	1244	1045	1332	1052	1312
ARFGEF3	14882	413	415	424	221	157	226	379	369	415	212	176	196	489	560	540	171	132	206	322	345	338	128	186	145	804	691	888	283	279	240	331	342	288	280	192	259
ARFIP1	3230	668	548	621	623	557	602	595	604	704	578	509	558	535	620	652	347	324	414	464	628	521	368	398	402	757	706	817	445	442	364	769	768	714	409	337	398
ARFIP2	3846	653	493	538	730	597	723	506	519	574	718	675	688	554	729	620	637	540	668	427	467	432	717	714	611	724	629	762	695	633	579	718	670	580	626	508	596
ARFRP1	2674	476	326	398	313	219	269	409	364	437	290	214	270	449	503	448	261	223	280	338	457	319	259	280	225	483	436	482	460	457	376	506	528	460	399	336	405
ARG1	1496	0	0	0	1	1	0	0	1	1	0	0	0	0	0	0	0	0	0	0	0	0	1	1	0	0	0	0	0	0	0	1	0	0	0	1	0
ARG2	1980	465	319	377	613	536	581	351	303	400	589	501	583	323	405	413	587	446	602	288	303	255	524	548	552	480	453	492	601	521	524	357	347	302	560	466	556
ARGFX	5065	0	0	0	0	0	0	0	0	0	1	0	0	0	0	0	0	0	0	0	0	0	0	0	0	0	0	0	0	0	0	0	0	0	0	0	0
ARGFXP2	1204	0	0	0	0	0	0	0	1	0	0	0	0	0	0	0	1	0	0	0	0	0	0	0	0	0	0	0	0	0	0	0	0	1	0	0	0
ARGLU1	1751	368	306	376	186	145	166	410	358	425	197	191	203	492	572	534	282	250	224	410	436	369	341	386	148	410	451	400	314	337	243	318	322	291	258	218	225
ARHGAP1	3446	1270	915	1083	850	773	895	953	950	1090	807	751	778	1042	1199	1128	873	813	1004	861	875	743	1151	1057	951	1457	1290	1634	1328	1269	1011	1233	1221	1079	1141	1043	1134
ARHGAP10	3056	410	296	355	534	425	467	356	358	354	494	419	443	324	298	325	297	299	351	218	250	172	331	380	295	324	310	331	351	367	271	340	360	311	323	324	327
ARHGAP11A	6274	54	57	52	44	27	39	46	51	38	45	30	29	30	28	43	42	39	48	35	38	39	56	47	33	56	35	51	49	42	40	33	31	31	37	39	37
ARHGAP11B	1017	4	11	9	9	2	7	6	4	6	8	9	6	6	9	10	4	4	8	8	10	13	6	10	6	8	5	11	9	5	3	4	8	6	7	8	3
ARHGAP12	5105	471	445	448	553	456	534	403	410	465	526	443	578	411	463	503	587	502	632	405	449	379	625	645	592	536	513	540	705	650	550	628	594	484	546	457	528
ARHGAP15	1759	0	2	0	1	0	1	0	0	1	0	0	0	1	1	0	2	0	0	0	1	1	3	3	0	1	0	0	0	0	1	0	1	1	0	0	0
ARHGAP17	3509	727	564	626	1106	954	1025	698	663	751	1097	1025	1150	652	703	677	897	755	865	732	843	742	986	980	740	582	561	648	725	689	544	949	926	867	569	463	568
ARHGAP18	3499	232	168	210	54	52	62	199	204	209	53	52	70	196	227	200	95	71	108	205	221	197	84	115	87	236	181	216	163	202	152	333	293	238	176	116	138
ARHGAP19	5565	86	73	88	64	65	63	94	62	74	57	48	67	93	88	89	55	30	83	67	62	49	43	53	48	124	103	117	62	36	39	122	135	87	41	42	58
ARHGAP19-SLIT1	1916	22	16	21	21	18	14	24	17	21	17	19	20	25	29	16	14	8	25	19	16	13	11	12	15	37	25	40	26	9	8	33	39	21	11	17	17
ARHGAP20	6868	7	1	6	3	6	3	1	1	4	0	6	8	4	1	4	9	4	2	11	11	11	6	1	4	2	2	3	3	3	7	7	7	3	1	5	5
ARHGAP21	7167	2049	1354	1597	3024	2765	3087	1729	1587	1880	3220	2918	3259	1720	1850	1798	3755	3442	3995	2212	2406	2149	4309	4516	3927	2043	1839	1920	5041	4849	3878	2339	2276	1974	4109	3559	4056
ARHGAP22	4097	134	108	95	403	382	393	85	84	93	369	410	380	97	82	105	532	472	520	73	71	63	621	569	515	183	154	150	712	558	510	149	150	104	555	488	581
ARHGAP23	5906	2763	2079	2671	4071	3571	3871	2682	2391	2952	3607	3323	3614	2180	2353	2233	2814	2416	2623	2337	2625	2049	2785	2923	2586	2763	2554	2853	3217	3102	2603	3523	3859	3067	2563	2245	2601
ARHGAP24	5765	14	21	17	194	191	205	16	14	13	213	189	218	10	13	19	173	162	163	12	16	14	183	173	152	39	32	40	152	163	116	21	23	16	93	80	104
ARHGAP25	3411	38	26	47	11	12	7	43	38	41	14	10	7	35	63	51	10	7	15	37	58	32	7	9	12	32	23	34	25	15	12	12	17	22	17	15	17
ARHGAP26	9041	187	142	128	94	63	64	167	139	159	72	95	87	190	225	205	277	239	285	143	128	169	242	263	197	198	200	215	359	351	257	141	152	134	313	256	285
ARHGAP26-AS1	977	0	0	0	0	0	0	0	0	0	0	0	0	0	0	0	0	0	0	0	0	0	0	0	0	0	0	0	0	0	0	0	0	0	0	0	0
ARHGAP26-IT1	388	0	0	0	0	0	0	0	0	0	0	0	0	0	0	0	0	0	0	0	0	0	0	0	0	0	0	0	0	0	0	0	0	0	0	1	0
ARHGAP27	5027	1652	1281	1441	568	461	499	1580	1372	1757	642	562	568	1625	1905	1840	582	419	560	2117	2493	2070	488	612	405	1494	1613	1616	499	515	393	2458	2811	2399	353	350	418
ARHGAP28	5531	3	0	1	0	0	1	2	1	0	0	0	2	1	0	0	2	2	1	0	1	0	0	2	0	2	0	0	3	0	0	0	1	0	1	1	1
ARHGAP29	9117	1201	746	925	1753	1572	1667	1008	993	1237	1866	1617	1705	701	787	871	1479	1287	1592	1003	1182	909	1249	1518	1386	634	623	646	1275	1257	1008	1246	1337	1009	1068	890	1131
ARHGAP30	4425	2	8	7	0	0	1	8	3	3	1	0	1	16	27	12	3	3	0	16	22	14	3	7	1	4	11	10	3	11	0	16	13	14	3	3	2
ARHGAP31	8079	94	54	91	48	60	55	91	72	107	57	48	56	86	108	127	96	84	93	73	101	96	120	102	91	67	93	98	217	210	145	97	120	101	158	176	195
ARHGAP31-AS1	624	0	1	0	1	0	1	0	0	0	1	1	0	0	0	0	0	0	1	0	2	0	0	0	1	0	0	0	2	1	0	2	0	0	0	0	1
ARHGAP32	10446	857	622	745	616	494	515	714	670	754	528	516	615	907	1036	989	881	825	1105	658	728	627	893	1049	860	1035	958	1099	1069	924	835	1370	1288	1134	810	696	833
ARHGAP33	4401	15	7	12	4	6	6	4	11	10	4	6	4	8	9	5	11	3	6	4	5	7	8	5	3	7	4	4	15	6	7	2	6	2	8	7	4
ARHGAP35	8888	1357	985	1163	2002	1785	1922	1079	1081	1083	2012	1834	1887	1259	1408	1341	2290	2031	2544	766	870	660	2121	2270	2079	1747	1568	1881	2788	2391	2211	1287	1218	1005	2375	1945	2316
ARHGAP36	3089	0	0	0	0	0	0	0	0	0	0	0	0	0	0	0	0	0	0	0	0	0	0	0	0	0	0	0	0	0	0	0	0	0	0	0	0
ARHGAP39	5270	202	170	212	115	105	113	209	187	218	136	112	108	193	201	172	123	110	120	137	152	103	131	134	117	228	200	218	130	147	119	236	250	192	122	103	115
ARHGAP4	3372	4	1	1	3	4	3	3	2	1	2	2	3	5	3	3	1	7	6	0	1	2	14	9	4	5	5	3	9	16	6	4	3	6	7	17	9
ARHGAP40	2838	201	152	158	20	15	18	177	160	173	16	20	15	216	285	245	10	4	10	144	130	122	7	13	7	185	186	221	15	24	12	168	182	144	15	15	13
ARHGAP42	4752	214	146	178	261	241	305	184	192	230	281	281	274	189	197	202	222	176	205	153	196	123	225	262	216	163	159	187	232	214	194	272	289	233	189	149	200
ARHGAP44	4309	49	50	74	121	106	120	63	58	61	87	99	137	68	73	67	146	104	117	103	127	106	146	117	104	120	88	124	159	151	97	240	220	218	133	109	94
ARHGAP5	9604	2252	1608	2001	2554	2454	2611	1862	1867	2196	2678	2367	2496	1912	2103	2051	2709	2302	2852	2113	2367	2136	2615	2997	2875	2261	2224	2259	3572	3173	2793	3073	3008	2697	3116	2513	3051
ARHGAP5-AS1	1281	45	16	40	46	34	46	26	19	33	37	39	50	34	33	29	24	29	33	28	41	25	35	30	31	27	40	34	49	46	40	28	47	47	34	26	38
ARHGAP6	6415	0	1	0	0	0	1	0	0	1	1	5	0	0	1	0	0	3	1	0	0	0	0	0	1	0	1	0	3	1	2	1	1	1	1	1	3
ARHGAP8	1725	335	233	304	296	251	250	332	335	332	284	240	260	429	477	482	375	339	332	370	425	380	427	403	339	356	337	378	420	356	265	437	474	402	327	268	312
ARHGAP9	3855	0	1	0	0	0	0	1	0	0	0	0	2	0	3	1	0	0	0	0	1	0	1	0	1	0	0	0	2	0	0	1	2	1	1	2	0
ARHGDIA	2382	5070	3239	4215	3069	2713	2977	4193	3835	4404	2824	2571	2633	3532	4019	3775	2038	1883	2166	2904	3284	2614	2256	2244	2028	3473	3151	3825	3351	3034	2706	3076	3080	2739	3093	2619	3192
ARHGDIB	1962	915	654	785	2344	2195	2268	746	632	786	2398	2159	2202	698	833	663	2283	2004	2213	449	396	321	2617	2615	2496	968	843	1009	2784	2585	2064	614	552	489	2667	2220	2524
ARHGDIG	942	0	0	1	0	0	0	0	0	0	0	0	0	0	0	0	0	0	0	0	0	0	0	0	0	0	0	1	0	1	0	0	0	0	0	0	0
ARHGEF1	3328	975	694	852	651	510	598	869	877	951	696	626	660	886	992	946	932	749	912	828	918	836	1072	1052	754	712	686	764	925	939	708	814	772	664	721	666	782
ARHGEF10	5690	655	452	549	359	354	374	566	573	715	435	395	459	547	595	603	559	513	522	400	459	306	646	619	497	569	569	578	916	916	670	481	470	431	678	635	666
ARHGEF10L	4704	467	377	423	334	265	304	397	379	420	342	316	297	529	533	558	507	386	512	331	357	339	419	503	385	667	541	605	574	533	482	608	573	468	459	368	435
ARHGEF11	6889	671	486	590	480	400	438	582	579	602	491	462	488	613	666	624	601	526	637	530	609	531	640	639	487	662	652	758	761	733	611	916	949	823	666	528	621
ARHGEF12	10022	3244	2317	2738	5218	4725	5128	2582	2560	2871	5249	4918	5155	2847	3146	2957	5953	5230	6492	2441	2730	2305	5922	6480	6039	3504	3134	3493	6663	6210	5196	3785	3486	3079	5759	4699	5608
ARHGEF15	4246	0	1	0	0	0	0	0	2	0	0	0	0	1	2	0	0	0	0	0	0	2	0	0	0	1	1	2	0	0	0	0	0	0	0	0	0
ARHGEF16	2904	291	215	252	115	80	104	269	231	271	102	75	98	327	375	325	96	81	106	317	356	278	88	107	81	349	306	305	129	136	134	372	355	321	103	96	119
ARHGEF17	7813	816	607	745	911	742	834	754	737	819	999	939	942	712	859	886	957	852	904	549	642	442	1051	1038	830	779	748	771	975	911	757	1054	1100	986	780	717	787
ARHGEF18	5876	1959	1455	1813	3806	3240	3707	1846	1688	2045	3594	3419	3710	1851	2010	1991	3970	3312	3958	1618	1928	1476	4009	4248	3667	1927	1797	1999	3877	3574	3049	2303	2371	1994	3218	2737	3192
ARHGEF19	3029	43	43	41	22	19	17	40	35	36	24	13	18	62	71	68	66	73	64	62	59	62	80	72	44	97	109	100	165	194	135	100	88	104	159	114	130
ARHGEF2	4291	1114	772	932	440	366	397	1002	967	1201	422	389	392	1049	1282	1245	571	496	614	972	1254	938	558	618	524	975	950	1035	715	708	570	1506	1683	1372	667	574	634
ARHGEF25	2946	1	2	4	4	5	6	2	3	3	7	1	7	9	1	5	5	7	10	0	1	3	11	11	3	4	1	2	8	6	8	1	2	0	6	4	6
ARHGEF26	5414	131	92	107	267	214	186	111	115	128	256	249	235	122	127	115	227	201	243	77	112	75	204	236	208	155	155	172	246	242	186	192	174	137	192	160	185
ARHGEF26-AS1	2598	1	1	1	0	0	0	4	0	1	0	0	2	1	1	3	1	3	7	1	1	2	4	1	4	2	2	4	1	1	1	3	1	3	0	1	2
ARHGEF28	6508	1295	850	1079	4209	3532	3968	1045	997	1147	4245	3825	4161	1054	1144	1098	3452	2954	3718	903	1013	818	3773	4059	3575	1273	1089	1324	3728	3661	2970	1698	1591	1304	3287	2657	3198
ARHGEF3	4785	558	439	480	297	270	324	452	491	534	243	266	286	572	625	598	370	338	444	377	357	354	413	467	462	611	579	648	641	554	500	482	451	412	517	433	566
ARHGEF3-AS1	487	0	0	0	0	0	1	0	0	0	0	0	0	0	0	0	0	0	0	0	0	0	0	0	0	0	0	0	0	0	0	0	0	0	0	0	0
ARHGEF33	4304	1	1	4	4	4	5	1	2	1	6	3	5	0	3	4	5	2	7	1	3	1	8	8	6	3	2	4	8	9	6	3	7	6	8	8	5
ARHGEF34P	4204	1630	1091	1370	1500	1305	1331	1374	1308	1585	1499	1496	1525	1700	1926	1802	2163	1796	2165	1771	1904	1694	2246	2224	1877	1553	1488	1525	2356	2126	1806	2086	2149	1716	1894	1644	1870
ARHGEF35	2474	1269	870	958	1132	989	958	1038	983	1160	1023	1015	1005	1135	1327	1220	1426	1231	1385	1127	1351	1154	1327	1414	1227	1182	1030	1141	1542	1428	1173	1398	1409	1264	1285	1082	1209
ARHGEF37	4865	944	694	826	248	226	244	816	905	974	266	252	252	1149	1387	1331	653	542	643	979	1425	1032	680	564	534	946	916	1054	906	901	714	2100	2456	2050	738	597	711
ARHGEF38	6091	4	6	3	5	7	6	5	4	1	4	4	8	8	9	3	3	2	9	4	5	4	2	7	2	10	17	13	3	1	3	9	13	12	0	3	1
ARHGEF38-IT1	453	0	0	0	0	0	1	0	0	0	0	1	0	0	0	0	0	0	0	0	0	0	0	0	0	0	0	1	0	0	0	0	0	0	0	0	0
ARHGEF39	3763	237	122	176	81	80	81	180	183	200	81	76	77	161	159	197	64	74	68	131	150	113	98	83	77	158	168	177	151	167	126	164	163	159	114	112	117
ARHGEF4	4247	602	484	511	176	153	158	510	497	526	165	158	171	637	718	614	256	222	253	545	576	488	284	258	205	815	676	774	398	386	321	452	477	376	331	261	353
ARHGEF40	5985	431	337	395	361	272	333	448	371	453	321	289	317	584	669	621	565	475	612	739	972	815	640	650	570	664	563	620	874	815	730	908	875	756	772	699	764
ARHGEF5	5488	2509	1677	2012	2360	2025	2025	2095	1932	2323	2249	2267	2344	2514	2842	2677	3168	2740	3285	2611	2832	2530	3288	3312	2690	2339	2219	2293	3516	3198	2721	3076	3134	2588	2870	2493	2794
ARHGEF6	5518	8	14	8	13	12	10	4	9	17	12	12	15	14	21	24	8	6	5	15	23	12	9	19	14	22	23	16	17	14	19	18	13	15	11	19	19
ARHGEF7	9768	684	488	581	468	392	440	608	582	669	526	485	525	556	617	655	557	460	628	497	578	471	565	685	564	691	599	668	743	657	549	660	666	572	640	502	555
ARHGEF7-AS1	419	0	0	0	0	0	0	0	0	0	0	0	0	0	0	0	0	0	0	0	0	0	0	0	0	0	0	0	0	0	0	0	0	0	0	0	0
ARHGEF7-AS2	1239	0	0	0	0	0	0	0	0	0	0	0	0	0	0	0	0	0	0	0	0	0	0	0	0	0	0	0	0	0	0	0	1	0	0	0	0
ARHGEF9	5881	218	122	166	109	101	92	145	177	172	113	106	116	159	169	166	98	96	125	119	129	114	125	116	92	212	184	218	156	145	135	216	243	231	169	125	117
ARHGEF9-IT1	394	0	0	0	0	0	0	0	0	0	0	0	0	0	0	0	0	0	0	0	0	0	0	0	0	0	0	0	0	0	0	0	0	0	0	0	0
ARID1A	8585	2005	1487	1853	1440	1185	1317	1832	1716	2062	1298	1300	1348	1802	2102	1915	1457	1299	1521	1568	1805	1450	1325	1466	1293	2286	1981	2284	1690	1653	1339	2421	2427	2028	1510	1280	1509
ARID1B	9638	814	660	744	866	715	740	662	712	743	838	747	854	763	812	746	1104	1022	1151	626	733	553	1276	1213	1086	1083	886	986	1374	1353	1130	907	952	761	1162	1025	1078
ARID2	8466	447	390	387	483	434	453	391	397	455	536	498	517	441	524	526	695	563	721	342	377	309	632	715	579	541	503	620	704	673	530	615	575	482	639	534	601
ARID3A	2810	180	113	180	129	106	90	157	154	164	116	114	146	124	167	160	137	118	109	98	99	67	116	98	116	133	122	135	141	116	113	120	133	121	112	84	83
ARID3B	4274	177	96	140	156	113	112	122	132	135	130	120	117	154	174	182	140	105	165	116	125	100	166	159	123	144	118	120	112	109	81	80	88	80	103	67	82
ARID3C	1239	0	0	0	0	1	0	0	0	2	1	0	0	0	0	0	0	1	0	1	0	0	1	0	2	0	1	0	2	1	0	0	1	0	1	1	1
ARID4A	5772	253	223	235	268	212	240	213	205	240	284	234	240	237	269	285	384	292	349	228	293	234	362	427	311	316	311	333	432	438	333	450	463	394	344	271	309
ARID4B	6553	740	635	706	913	743	814	694	689	798	983	880	934	785	822	845	948	801	949	931	1032	926	921	1012	897	982	899	893	888	939	727	1129	1193	984	757	619	709
ARID5A	2823	53	58	55	44	28	37	61	49	63	38	34	41	72	74	66	109	81	67	132	138	127	120	113	90	69	47	72	136	147	117	100	95	77	113	124	123
ARID5B	8214	249	186	236	1391	1317	1327	202	220	233	1290	1238	1255	215	223	207	1018	945	1141	149	200	144	1071	1205	1114	367	299	328	1065	905	824	494	351	355	966	714	912
ARIH1	5251	1448	1085	1341	1580	1357	1500	1184	1161	1441	1579	1337	1392	1282	1493	1386	1419	1160	1511	1010	1204	892	1339	1489	1329	1499	1366	1492	1619	1580	1281	1595	1527	1394	1398	1132	1387
ARIH2	4212	641	421	502	542	484	508	540	538	631	558	492	502	686	809	718	875	705	819	488	548	454	830	897	672	733	686	719	1098	1030	881	633	680	600	939	808	945
ARIH2OS	1598	8	3	5	7	11	9	5	0	11	10	7	4	5	8	8	11	4	6	11	14	9	10	7	7	9	4	6	13	11	7	9	12	10	10	3	9
ARL1	3241	1168	901	1054	1300	1255	1241	960	920	1065	1268	1100	1156	973	1111	1077	926	742	917	768	802	732	828	975	889	1386	1257	1398	998	970	840	1200	1160	979	876	691	886
ARL10	3410	23	16	16	28	18	34	25	16	23	23	24	16	27	35	28	55	31	53	21	17	17	37	48	39	38	47	28	52	41	40	39	35	31	35	36	32
ARL11	3760	0	1	1	0	0	0	0	0	1	0	0	0	0	0	0	0	0	0	0	0	0	0	0	0	0	0	2	0	0	0	1	0	0	0	0	0
ARL13A	1537	0	0	0	0	0	0	1	1	0	2	1	0	1	3	4	1	0	0	1	0	0	3	1	0	1	0	3	1	2	1	0	0	1	2	1	2
ARL13B	4114	53	55	69	66	65	65	52	60	74	67	57	64	63	54	42	71	53	86	47	48	47	69	80	74	71	79	81	115	84	87	66	58	61	79	55	82
ARL14	1288	7	6	3	56	51	63	9	4	5	85	68	73	6	7	4	52	40	29	37	56	58	49	45	39	9	9	10	25	24	10	72	81	50	27	27	19
ARL14EP	2378	183	152	150	253	217	215	145	165	197	230	239	213	190	213	223	305	258	291	131	144	107	335	356	330	259	238	245	468	392	286	285	242	228	380	309	361
ARL14EPL	642	0	1	0	1	0	0	0	0	0	0	0	0	0	0	0	2	0	1	0	0	0	2	1	0	0	0	0	1	0	0	0	0	1	0	1	0
ARL15	2486	150	132	130	147	140	146	122	133	137	159	138	127	131	152	131	253	248	266	104	115	90	299	333	306	202	163	196	445	427	326	121	140	108	394	322	371
ARL16	1207	226	175	211	269	229	278	186	192	223	230	240	265	229	253	221	329	240	262	178	193	173	320	342	241	254	229	237	435	389	331	216	214	188	346	269	364
ARL17A	15356	289	230	231	305	293	292	222	245	264	303	322	319	321	405	349	459	449	455	209	245	170	555	542	392	342	286	351	535	495	429	210	286	251	418	353	334
ARL17B	865	46	36	34	28	24	34	31	40	30	33	36	26	47	56	47	50	43	58	33	39	19	67	45	48	51	43	58	71	70	59	45	54	45	46	45	35
ARL2	980	394	281	340	463	399	428	332	275	290	360	371	378	326	349	317	335	300	409	262	271	208	377	442	348	464	375	489	603	575	527	345	319	294	540	421	614
ARL2-SNX15	2463	444	303	408	414	331	387	395	357	378	323	328	322	378	389	353	341	292	367	264	296	247	369	373	328	444	361	486	539	505	438	373	348	328	446	344	529
ARL2BP	2100	866	676	709	651	649	612	616	693	811	699	587	584	693	802	750	584	469	692	530	568	467	480	627	598	848	778	866	830	759	694	807	794	666	743	623	844
ARL3	3874	229	176	181	228	237	219	196	180	203	212	191	219	201	237	217	357	243	315	153	122	117	322	325	312	264	250	305	444	450	320	140	147	121	410	313	389
ARL4A	3428	66	56	64	445	415	411	40	59	55	400	355	408	48	55	59	278	227	242	48	33	28	295	286	267	99	76	65	304	274	219	80	59	57	227	163	225
ARL4C	4012	959	768	898	1618	1451	1516	804	785	834	1389	1314	1447	880	922	852	1114	911	1188	561	652	468	1345	1389	1360	1519	1303	1316	2268	2106	1790	1243	1150	943	2028	1659	1887
ARL4D	1585	311	225	268	694	659	680	265	268	277	624	613	621	255	277	286	719	573	608	201	199	173	768	734	537	373	328	362	615	596	501	326	305	298	597	472	595
ARL5A	3169	789	663	835	1104	1094	1142	683	655	835	1010	891	990	695	791	849	1202	1088	1131	530	603	462	1100	1196	1214	965	1005	1001	1260	1206	948	1100	1009	896	1142	864	1140
ARL5B	3589	334	322	340	451	402	410	386	316	405	376	334	374	353	339	380	363	290	316	582	619	645	344	405	338	386	341	406	420	401	300	606	607	514	374	308	340
ARL5C	941	0	1	0	0	0	0	0	0	0	0	0	0	0	0	0	0	0	0	0	0	0	0	0	0	0	0	0	0	0	0	0	0	0	0	0	0
ARL6	2229	49	49	41	23	28	27	33	41	43	50	24	32	35	42	64	36	36	41	29	27	12	42	25	50	51	54	47	44	49	48	58	52	51	40	36	37
ARL6IP1	2581	2040	1532	1791	2657	2479	2733	1783	1709	2050	2655	2329	2523	1843	2003	2020	2152	1646	2215	1648	1880	1551	2060	2371	2183	2126	2124	2383	1870	1816	1531	3382	3253	2866	1804	1320	1789
ARL6IP4	1871	982	844	916	1204	1048	996	883	841	976	1047	910	972	872	1029	969	1030	830	946	686	728	674	933	1041	839	1044	929	1028	1073	1043	824	878	823	737	890	725	925
ARL6IP5	2128	3541	2426	2912	3519	3361	3484	2806	2722	3297	3565	3060	3012	3046	3406	3419	2435	1966	2238	2456	2825	2417	2367	2527	2361	3758	3445	4058	2774	2629	2233	3522	3615	3041	2823	2223	2736
ARL6IP6	2826	187	153	214	47	54	66	187	172	194	62	60	44	152	178	145	100	76	112	189	234	208	110	116	109	188	148	165	126	161	121	238	226	177	121	85	123
ARL8A	1795	1059	648	884	833	783	818	899	835	991	779	792	759	910	1080	1068	986	734	957	886	1032	875	865	978	804	1046	924	1075	1080	929	803	1380	1467	1269	891	732	846
ARL8B	2985	1835	1506	1697	2823	2708	2937	1616	1566	1812	2994	2597	2716	1614	1940	1844	2638	2275	2711	1561	1640	1529	2652	2849	2716	2015	1784	2043	2927	2713	2275	2181	2194	1903	2658	2072	2629
ARL9	836	4	12	6	2	1	3	6	10	5	4	1	1	2	3	5	1	0	1	4	3	11	0	0	3	10	3	13	3	4	0	8	12	11	5	1	3
ARMC1	3042	507	391	449	454	402	437	436	405	526	454	411	438	404	431	443	398	324	426	320	369	283	391	480	470	500	478	532	576	520	429	564	628	505	527	415	461
ARMC10	2634	396	300	392	407	366	412	392	329	405	403	352	381	396	444	421	350	357	329	268	263	274	328	393	358	456	435	525	475	434	389	403	389	301	430	337	384
ARMC12	1224	0	0	0	0	0	0	0	0	0	0	1	0	1	1	0	3	0	0	0	0	0	1	0	0	0	0	0	1	2	1	1	1	0	0	3	1
ARMC2	3736	14	12	13	10	9	10	10	8	13	14	9	9	17	17	19	14	22	18	7	15	9	18	14	19	22	9	17	26	12	15	16	17	9	26	25	21
ARMC2-AS1	717	0	0	0	0	0	0	0	0	0	0	0	0	1	0	0	1	0	1	0	0	0	0	0	0	0	0	0	0	0	0	0	0	0	0	0	0
ARMC3	4135	0	0	0	0	0	0	1	0	0	0	0	0	0	0	0	0	0	0	0	0	0	0	0	0	0	0	0	0	0	0	0	0	1	0	0	0
ARMC4	4071	0	0	0	0	0	0	1	0	1	0	0	0	0	0	0	0	0	0	0	0	0	0	0	0	0	0	1	0	0	0	0	0	0	0	0	0
ARMC5	5044	237	173	208	305	261	316	194	185	227	324	246	299	241	236	247	264	231	277	164	174	158	312	306	251	235	203	235	307	293	256	246	233	205	241	174	295
ARMC6	2488	367	251	264	311	280	318	255	267	296	299	273	288	292	335	289	243	179	258	217	238	186	253	244	206	337	271	379	362	345	279	294	285	220	320	277	303
ARMC7	2822	308	206	260	261	234	256	216	206	245	229	226	226	277	331	334	319	299	366	212	282	213	334	323	324	341	284	347	411	368	315	339	333	276	341	298	329
ARMC8	6657	416	300	376	255	255	257	350	335	418	289	247	258	337	408	369	295	247	292	339	376	333	303	333	267	374	345	419	384	379	334	447	450	394	386	315	320
ARMC9	7106	172	184	182	265	201	230	159	185	200	259	208	235	228	251	247	398	294	368	146	164	133	448	423	324	295	259	290	432	480	389	252	199	183	399	325	388
ARMCX1	2133	236	137	169	385	402	362	149	178	226	355	329	357	176	210	203	259	246	257	234	252	239	268	281	268	201	231	178	374	325	281	234	256	276	306	280	303
ARMCX2	2903	141	101	129	205	219	194	129	120	149	232	219	249	160	181	158	149	125	140	122	154	105	173	135	137	212	213	244	183	170	141	214	196	197	171	143	161
ARMCX3	3465	865	642	783	1187	1061	1158	730	743	883	1435	1286	1246	979	1245	1199	1506	1355	1380	685	625	511	1504	1590	1332	1216	1205	1165	1465	1451	1165	887	851	698	1258	1007	1205
ARMCX4	15204	40	29	29	38	26	30	46	39	56	32	27	41	45	45	51	52	55	49	32	34	38	55	55	56	52	54	52	107	80	78	45	52	33	87	69	66
ARMCX5	3048	128	99	75	131	122	169	111	101	104	152	128	129	104	119	127	121	82	147	68	94	66	106	138	139	147	115	128	143	142	113	138	124	114	114	87	95
ARMCX5-GPRASP2	3940	143	92	92	119	118	120	90	107	103	118	135	123	103	134	128	100	94	135	87	105	65	121	123	134	165	131	174	158	166	138	162	153	148	160	125	148
ARMCX6	1936	344	199	270	382	350	397	256	252	321	390	364	391	368	428	388	372	269	363	281	343	287	339	373	289	396	345	408	397	387	303	495	467	389	325	273	318
ARMS2	808	0	0	0	0	0	0	0	0	1	1	0	0	0	0	1	0	0	0	0	1	0	0	0	0	0	0	1	1	0	0	0	0	0	0	1	0
ARMT1	2603	666	491	537	427	407	386	503	547	617	461	341	388	527	576	581	364	238	334	392	443	352	309	362	374	492	513	503	423	397	333	539	615	493	390	268	421
ARNT	4943	405	310	360	442	452	456	333	324	390	412	406	450	394	460	401	539	429	511	284	318	271	508	584	530	520	449	549	588	585	485	499	468	401	504	410	519
ARNT2	6558	27	21	23	108	120	124	16	34	19	110	103	133	13	24	19	92	66	101	11	12	6	106	93	77	35	34	32	129	125	77	49	23	28	128	105	96
ARNTL	2920	80	63	54	83	78	72	53	63	65	80	69	80	87	95	88	222	189	247	67	86	54	228	260	227	114	99	102	311	235	238	151	119	114	265	195	261
ARNTL2	7444	2123	1420	1654	871	738	814	1833	1866	2166	1049	888	825	1577	1817	1783	854	748	849	1515	1591	1457	730	876	739	1382	1337	1357	1299	1291	940	1338	1423	1178	1093	907	1077
ARNTL2-AS1	813	50	33	29	21	12	18	41	34	48	23	17	17	33	39	34	19	12	14	25	33	30	11	17	13	31	15	30	25	18	14	29	28	19	25	15	22
ARPC1A	1607	2371	1742	2055	1436	1347	1354	2019	1983	2306	1480	1326	1396	2675	3165	3056	1600	1381	1748	1531	1652	1398	1517	1690	1470	2145	1979	2335	2002	1878	1583	2001	1833	1601	1881	1567	1858
ARPC1B	1531	4042	2899	3466	3063	2778	2845	3247	3185	3543	3007	2722	2640	4136	5080	4680	3013	2659	2663	2898	3176	2716	3206	3002	2606	4262	3889	4640	4244	4043	3504	2883	2953	2580	3874	3275	3985
ARPC2	1571	7313	4944	5823	5308	5151	5241	5790	5490	6656	5329	4642	5019	5666	6639	6405	4127	3528	3876	4614	5248	4256	4166	4328	3961	6025	5665	6444	4714	4475	3948	4851	4625	4127	4763	3631	4483
ARPC3	953	2874	2052	2497	2734	2515	2649	2398	2442	2921	2686	2345	2480	2452	2975	2833	1931	1685	1878	2144	2532	2134	2030	2067	2050	2921	2826	3050	2071	2019	1729	2606	2693	2341	2081	1619	1886
ARPC4	2081	2503	1651	2005	1732	1603	1663	2051	1899	2285	1602	1446	1558	1940	2384	2210	1378	1139	1465	1595	1878	1552	1485	1473	1433	2083	1912	2225	1931	1812	1658	2027	2095	1664	1990	1549	1899
ARPC4-TTLL3	3987	498	357	423	342	332	365	434	402	496	345	301	331	499	567	524	329	246	276	390	467	341	370	321	302	482	412	489	449	420	359	464	510	398	429	362	379
ARPC5	2086	4088	2814	3392	3193	3033	3145	3255	3245	3959	3249	2719	2921	3238	3813	3586	3172	2642	2855	2664	3321	2594	2876	3092	3007	3119	3014	3193	3342	3127	2684	3425	3594	3131	3242	2394	3073
ARPC5L	2519	1061	829	930	476	430	458	865	813	1018	465	409	441	885	942	976	596	529	551	890	992	866	513	593	564	1006	903	1030	715	705	579	1178	1192	988	670	506	620
ARPIN	6735	301	224	282	257	240	215	263	258	265	232	185	217	303	418	371	268	229	307	248	216	236	266	303	254	440	363	472	378	384	281	415	372	364	313	255	326
ARPP19	5739	3065	2112	2625	4116	4044	4093	2387	2455	2934	4026	3560	3815	2532	2822	2803	3626	3202	3758	1945	2135	1653	3541	3848	3571	2866	2773	2873	3552	3356	2699	2976	2789	2415	3233	2453	3134
ARPP21	6873	0	1	0	0	0	0	0	0	0	0	0	0	0	0	0	0	0	0	0	0	0	0	0	0	0	0	0	0	0	0	0	0	0	0	0	0
ARR3	1309	0	0	0	1	0	0	0	0	1	0	0	1	1	0	0	0	1	0	0	0	0	0	0	0	0	0	0	1	0	0	0	0	1	1	0	0
ARRB1	7522	163	138	131	393	330	403	121	99	117	313	284	354	168	189	177	502	432	764	57	48	53	485	593	578	408	297	400	625	572	501	129	102	95	428	354	453
ARRB2	2025	72	54	77	174	169	162	58	52	65	131	126	159	68	52	67	171	156	246	34	52	32	188	243	177	97	78	98	150	139	99	68	59	61	97	74	120
ARRDC1	1675	720	537	685	448	409	472	703	637	710	468	413	427	653	767	703	471	360	488	625	684	594	603	503	398	674	676	712	589	573	487	816	874	749	480	417	486
ARRDC1-AS1	1545	47	28	41	40	40	37	26	31	35	42	52	36	35	53	41	78	70	73	35	26	29	80	82	53	49	54	42	80	81	62	70	78	50	58	67	63
ARRDC2	2945	203	199	177	160	142	147	196	192	211	146	134	159	228	271	261	224	166	258	198	275	202	230	240	231	255	248	298	284	260	204	409	493	372	228	182	210
ARRDC3	4161	426	414	449	1395	1268	1254	411	435	502	1166	1029	1131	533	708	709	1272	1052	1310	746	902	952	1063	1310	1238	731	751	876	1155	1085	932	1395	1438	1380	1110	840	1007
ARRDC3-AS1	2502	4	4	8	3	1	1	10	5	6	3	5	5	8	9	2	2	2	2	7	5	1	2	0	4	4	6	5	6	6	3	5	6	4	5	2	5
ARRDC4	4067	1528	1183	1399	2074	1869	2100	1150	1104	1330	1896	1775	2079	1127	1190	988	1150	1035	1154	660	778	474	1031	1119	983	1489	1294	1457	1138	1031	947	1509	1462	1207	959	731	934
ARRDC5	1638	0	0	0	0	0	0	0	0	0	0	0	0	0	2	1	0	0	0	0	2	0	0	0	1	0	0	0	0	0	0	0	1	0	0	0	0
ARSA	4315	631	463	570	562	456	552	559	537	568	443	457	440	634	810	803	426	387	376	673	814	722	514	519	355	645	602	715	470	487	395	1070	969	967	472	438	432
ARSB	6675	213	168	204	207	210	199	201	188	207	210	169	192	229	240	228	215	183	180	195	213	199	206	196	213	269	218	262	328	311	244	196	236	162	304	251	281
ARSD	6343	643	514	594	469	391	481	567	536	659	444	436	460	728	746	709	368	295	287	506	541	490	374	380	311	763	733	784	461	435	360	556	557	476	429	355	389
ARSE	2668	2	2	0	1	0	2	3	1	5	2	2	1	1	0	1	1	2	2	0	0	0	2	1	0	2	1	2	0	3	1	0	0	0	0	4	6
ARSF	2349	0	0	0	0	0	0	0	0	0	0	0	0	0	0	0	0	0	0	0	0	0	0	0	0	0	0	0	0	0	1	0	0	0	1	0	0
ARSG	2844	16	10	10	28	22	24	9	13	10	20	28	27	14	12	16	3	7	6	17	9	14	9	7	8	21	12	19	8	9	7	9	16	15	6	2	3
ARSH	1689	0	0	1	0	0	0	0	0	0	0	0	0	0	0	1	0	0	0	0	0	0	0	0	0	0	0	0	0	0	0	0	0	0	0	0	0
ARSI	3167	107	94	105	250	222	274	101	89	72	199	156	206	167	193	166	670	503	644	168	189	165	628	631	667	276	205	265	778	713	706	314	293	268	673	570	736
ARSJ	4678	209	180	191	141	106	127	176	178	183	141	103	141	155	187	174	121	88	151	151	144	148	127	118	125	242	208	211	240	252	223	171	203	152	209	179	226
ARSK	3345	62	56	64	166	157	141	68	63	65	154	142	149	69	84	60	120	97	112	77	68	61	78	107	86	85	74	82	99	83	95	90	84	74	66	65	88
ART1	1312	0	0	0	0	0	0	0	0	0	0	0	0	0	0	0	0	0	0	0	0	0	0	0	0	0	0	0	0	0	0	0	0	0	0	0	0
ART3	1728	0	0	0	0	0	0	0	0	0	0	1	0	0	0	0	0	0	0	0	0	1	0	0	0	0	0	0	0	0	0	1	0	0	0	0	0
ART4	1371	0	0	0	0	0	0	0	0	0	0	0	0	0	0	0	0	0	0	0	0	0	0	0	0	0	0	0	0	0	0	0	0	0	1	1	0
ART5	1688	0	0	0	0	0	0	0	0	1	1	1	0	0	0	0	1	0	0	0	0	0	3	2	0	0	0	0	3	0	2	0	1	0	0	2	3
ARTN	1944	120	92	101	39	36	35	116	97	101	40	30	41	217	200	222	60	42	65	74	132	75	59	76	52	132	110	152	61	65	48	219	221	176	39	29	40
ARV1	1445	128	86	94	80	89	70	83	109	107	101	92	83	131	150	123	114	85	127	101	84	75	99	153	120	154	171	161	165	153	119	155	162	144	129	101	126
ARVCF	4036	367	254	288	318	298	318	308	299	367	343	302	343	364	473	488	352	299	348	249	243	193	338	363	274	363	343	377	430	410	322	356	323	325	320	292	312
ARX	2874	0	0	1	0	0	0	0	0	0	0	0	0	1	0	0	0	0	0	0	1	1	0	0	0	0	1	2	0	0	0	0	0	0	0	0	0
AS-PTPRE	1210	0	0	0	1	0	0	0	0	1	0	0	0	0	0	1	0	1	0	0	1	0	2	0	0	0	0	0	0	0	0	0	1	0	0	0	1
AS3MT	2466	0	2	2	1	0	1	0	0	0	2	3	1	2	4	1	1	0	2	1	0	0	5	2	0	0	0	1	2	5	4	2	2	0	5	2	2
ASAH1	3079	5427	4612	5004	5782	5262	5452	4474	4549	5209	5295	4700	4907	5480	5989	5667	3445	2873	3562	4377	4823	4264	3304	3569	3225	7492	6929	7919	2843	2862	2240	6282	5882	5594	2265	1847	2273
ASAH2	2418	32	24	28	17	20	13	27	21	19	22	12	19	30	28	24	23	13	18	31	41	33	10	16	16	38	29	33	26	19	16	39	39	46	13	12	17
ASAH2B	3412	93	78	94	55	70	56	83	98	86	70	54	67	81	79	92	62	48	58	145	160	133	58	74	48	109	94	104	81	77	54	167	167	150	71	64	59
ASAP1	6346	791	529	672	547	443	492	673	655	799	528	492	541	738	782	817	493	434	521	826	923	850	549	566	492	720	634	754	680	665	510	844	936	745	581	479	530
ASAP1-IT1	1179	0	0	0	0	0	0	0	0	0	0	0	0	0	0	0	1	0	0	0	0	0	0	0	0	0	0	0	0	0	0	0	0	0	0	0	0
ASAP1-IT2	2031	0	0	1	0	0	1	0	0	0	0	0	0	0	0	1	1	0	0	1	0	0	0	1	0	0	0	0	0	0	1	1	0	1	0	0	0
ASAP2	5717	1907	1271	1575	797	661	686	1556	1500	1900	816	743	758	1436	1537	1623	1054	927	1001	1385	1702	1393	1020	1063	903	1290	1316	1356	1318	1281	1020	1438	1518	1199	1248	1069	1164
ASAP3	4152	61	48	46	71	80	67	55	57	69	70	67	71	112	125	123	96	96	90	80	112	99	108	134	91	103	108	125	215	251	180	160	146	130	206	164	201
ASB1	6833	858	585	768	1564	1412	1423	686	685	800	1607	1448	1437	648	772	756	1069	953	1079	343	332	249	1008	1125	988	759	748	801	1284	1196	996	260	270	258	1091	891	1069
ASB10	2315	0	0	0	0	1	0	0	0	0	0	0	0	0	0	1	0	0	0	0	0	1	0	0	0	0	0	0	0	0	0	0	1	0	0	0	0
ASB11	2978	0	0	0	0	0	0	0	0	0	0	0	0	0	0	0	0	0	0	0	0	0	0	0	0	0	0	0	0	0	0	0	0	0	0	0	0
ASB12	1293	0	0	0	0	0	0	0	0	0	0	0	0	0	0	0	0	0	0	0	0	0	0	0	0	0	0	0	0	0	0	0	0	1	0	0	0
ASB13	2808	103	85	93	71	69	66	79	84	101	53	51	59	102	106	85	93	59	102	46	60	47	94	97	95	158	118	142	116	118	75	151	131	125	89	80	94
ASB14	3207	48	34	28	27	27	28	35	23	31	33	35	31	34	31	32	39	24	47	19	25	25	30	39	35	29	28	38	49	33	42	30	21	23	37	30	43
ASB15	3033	0	0	0	0	0	0	0	0	0	1	0	0	0	0	0	0	1	0	0	1	0	0	1	0	0	0	0	0	0	1	0	0	0	0	0	0
ASB16	2139	32	22	26	23	16	10	19	26	22	12	15	9	48	49	41	35	35	32	36	33	37	36	40	27	36	39	53	56	63	40	55	63	46	47	26	23
ASB16-AS1	2258	64	66	52	48	40	29	78	65	65	34	40	32	106	111	91	88	81	80	74	80	67	103	101	76	95	92	107	112	123	90	124	135	105	94	72	103
ASB17	1107	0	0	0	0	0	0	0	0	0	0	0	0	0	0	0	0	0	0	0	0	0	0	0	0	0	0	0	0	0	0	0	0	0	0	0	0
ASB18	1401	0	0	0	0	0	0	0	0	0	0	0	0	0	0	0	0	0	0	0	0	0	0	0	0	0	0	0	0	0	0	0	0	0	0	0	0
ASB2	3332	14	23	22	12	11	21	24	9	15	14	10	16	17	11	7	12	12	9	37	25	29	17	14	14	47	43	58	41	24	34	45	50	43	33	33	32
ASB3	2818	133	95	101	184	161	208	110	106	132	180	171	204	125	127	134	204	157	219	102	116	88	161	216	192	158	154	161	170	187	141	185	178	153	181	126	152
ASB4	4322	0	0	0	0	2	0	1	0	0	0	1	0	0	0	0	2	2	1	1	0	0	2	1	2	0	0	0	0	3	0	0	0	2	0	3	1
ASB5	3029	1	0	0	0	2	2	1	0	2	0	0	1	0	0	0	0	2	1	0	2	0	2	1	0	0	1	0	4	1	0	0	1	1	1	0	0
ASB6	4622	561	427	576	431	421	472	519	520	600	422	412	436	523	601	581	472	340	555	428	534	379	529	555	439	664	572	680	626	577	483	705	680	558	491	440	562
ASB7	5130	297	222	270	302	277	325	232	226	282	295	272	303	236	311	285	351	304	335	273	327	268	311	389	337	335	320	352	397	398	351	456	415	386	361	279	390
ASB8	2906	294	220	238	368	314	361	251	227	308	365	284	296	261	259	251	308	294	393	229	266	200	372	386	349	329	304	371	404	422	313	365	406	347	374	319	379
ASB9	2058	31	17	23	19	12	15	28	26	29	8	11	9	19	31	20	4	6	8	20	19	19	6	8	5	26	24	24	20	19	22	22	31	13	18	17	16
ASB9P1	1625	1	1	0	0	2	0	0	0	2	0	0	0	0	0	3	1	2	1	0	1	2	1	1	2	1	1	1	1	2	2	1	0	0	0	0	0
ASCC1	3513	240	201	242	270	250	277	205	207	229	273	222	253	205	274	228	197	160	219	167	185	160	218	242	216	311	294	341	240	242	194	337	310	302	206	161	227
ASCC2	2823	1093	839	963	696	645	711	883	843	979	685	625	671	1031	1103	1102	773	662	819	730	766	615	851	902	807	1599	1242	1534	1295	1226	1031	1088	974	889	1215	955	1155
ASCC3	11384	2454	1815	2117	2236	2055	2209	2132	2093	2483	2490	2042	2155	1988	2197	2068	1543	1365	1599	1573	1524	1383	1624	1731	1582	2586	2378	2519	2240	2109	1690	1501	1379	1195	2164	1703	2026
ASCL1	2484	0	0	0	0	0	0	0	0	0	0	0	0	0	0	0	0	0	0	0	0	0	0	0	0	0	0	0	0	0	0	0	0	0	0	0	0
ASCL2	1849	2	12	12	28	27	32	11	4	6	15	7	14	13	12	17	54	45	30	22	31	48	60	55	45	26	12	20	77	89	52	29	27	8	41	25	38
ASCL3	650	0	0	0	0	0	0	0	0	0	0	0	0	0	0	0	0	0	0	0	0	0	1	0	0	0	0	0	0	0	0	0	0	0	0	0	0
ASCL4	2260	0	0	0	0	0	0	0	0	0	0	0	0	0	0	0	0	0	0	0	0	0	0	0	0	0	0	0	0	0	0	0	0	0	0	0	0
ASCL5	1420	0	0	0	1	0	0	0	0	0	0	0	0	0	1	1	0	0	0	2	0	1	0	0	0	1	0	0	1	1	0	0	1	1	0	0	0
ASF1A	2508	339	303	295	199	202	204	307	278	343	200	173	172	418	492	468	239	218	273	295	302	240	184	223	227	372	394	333	203	143	146	532	515	434	201	144	182
ASF1B	1731	13	11	11	5	1	4	19	4	15	6	1	3	3	5	4	7	3	6	8	5	11	2	1	2	7	3	7	8	2	4	4	6	10	3	4	4
ASGR1	1503	0	0	1	0	0	0	0	0	0	0	0	0	1	3	3	0	0	0	0	0	1	0	0	0	1	0	2	0	0	0	0	0	0	0	0	1
ASGR2	1544	0	0	0	0	0	0	0	0	0	0	0	0	0	0	0	0	0	0	0	0	0	0	0	0	0	0	1	0	0	0	0	0	0	0	0	0
ASH1L	11774	1133	894	957	1222	1161	1238	881	997	1028	1369	1240	1354	946	1065	975	1211	1106	1416	811	821	673	1316	1388	1257	1310	1194	1302	1533	1434	1240	1159	1158	936	1330	1118	1230
ASH1L-AS1	1964	20	13	16	24	20	19	14	17	11	23	20	21	17	19	17	21	17	25	21	22	14	31	18	20	18	17	18	19	23	18	29	25	21	20	21	21
ASH2L	3301	576	433	531	471	419	449	531	462	597	487	444	470	514	568	560	452	392	465	447	503	451	481	495	466	668	617	701	520	553	451	808	727	652	475	422	501
ASIC1	4736	20	11	22	36	43	43	21	27	25	51	41	39	17	20	30	25	21	28	23	18	17	28	31	23	33	22	43	29	21	25	28	10	22	22	21	26
ASIC2	4271	0	0	0	1	0	0	0	1	0	0	0	0	0	0	0	0	0	0	0	0	0	0	0	1	5	3	2	1	0	0	0	0	0	3	0	2
ASIC3	2314	2	1	2	11	9	6	3	6	5	7	4	8	7	5	8	18	12	25	6	7	5	19	26	10	1	3	3	23	21	16	5	4	2	14	10	10
ASIC4	2844	0	0	1	1	0	1	1	0	1	0	0	0	0	0	0	3	1	1	0	0	1	1	2	3	0	2	1	4	4	0	1	0	2	0	0	1
ASIC5	1692	0	0	0	0	0	0	0	0	0	0	0	0	0	0	0	0	0	0	0	0	0	0	0	0	0	0	0	0	0	0	0	0	0	0	0	0
ASIP	584	0	0	0	0	0	0	0	1	0	0	1	1	1	0	1	0	0	1	0	0	0	0	0	1	0	1	0	0	0	0	1	1	0	0	0	0
ASL	2118	363	243	290	188	157	164	298	269	312	164	167	156	281	303	296	114	102	100	162	157	150	141	120	88	252	217	267	121	145	102	156	131	104	139	113	132
ASMT	2838	28	16	24	26	16	10	22	20	44	20	14	24	28	20	16	30	18	40	34	24	28	34	28	22	38	18	30	27	22	30	34	32	38	20	36	18
ASMTL	4556	254	143	254	264	255	278	182	210	208	243	270	233	284	246	333	132	120	206	190	196	203	110	155	126	220	234	298	186	189	157	153	112	154	202	184	190
ASMTL-AS1	6034	6	14	16	18	12	26	16	14	6	18	22	14	42	44	46	24	6	14	37	34	34	23	32	16	22	22	34	14	18	12	8	16	18	26	14	24
ASNA1	1280	783	573	727	968	854	990	637	629	717	851	774	807	708	833	690	799	698	918	620	592	502	842	865	791	898	707	935	1116	1108	965	707	713	655	1001	902	1127
ASNS	2526	153	117	163	290	269	255	150	138	152	250	266	270	136	117	143	201	140	196	96	83	89	151	218	142	136	124	129	178	173	154	120	117	81	165	123	195
ASNSD1	2471	336	276	293	637	674	641	270	262	353	632	603	587	255	323	296	767	639	714	181	244	177	696	821	704	351	308	347	743	655	596	362	422	305	657	493	604
ASPA	1483	1	0	0	0	0	0	0	0	0	0	1	0	1	0	0	0	0	2	2	1	0	0	1	0	1	1	1	1	0	1	2	3	2	0	1	1
ASPDH	1257	1	0	1	1	0	1	1	1	2	2	1	3	4	0	4	4	2	3	1	1	0	4	1	0	1	0	3	3	0	5	0	0	2	7	1	1
ASPG	1972	4	1	3	3	3	4	2	3	3	0	2	1	1	2	3	0	1	0	0	1	1	1	0	0	5	0	2	0	0	0	3	2	0	0	1	2
ASPH	12033	5486	3827	4458	5214	4709	4866	4567	4563	5521	5558	4923	4903	4640	5107	5273	2952	2557	2797	4290	5229	4473	2792	2849	2718	4517	4367	4597	2756	2557	2011	3888	4087	3345	2467	1956	2318
ASPHD1	1478	38	31	22	42	32	27	30	18	30	37	33	41	50	57	58	34	26	30	29	28	34	30	33	16	81	68	82	55	46	45	25	37	34	50	39	52
ASPHD2	3313	87	55	47	31	23	37	69	70	73	32	32	34	72	80	75	73	62	84	110	117	127	65	59	63	93	58	85	96	112	83	121	122	110	100	88	88
ASPM	10888	46	30	42	31	31	30	35	34	33	42	29	40	27	23	18	35	15	13	41	26	20	31	15	23	12	12	12	15	25	6	40	38	40	8	14	12
ASPN	2524	0	0	0	0	0	0	0	0	0	0	2	0	0	0	0	1	0	1	0	0	0	0	2	2	0	0	1	3	0	2	0	0	1	1	2	1
ASPRV1	2174	3	2	0	7	6	7	4	1	2	8	3	4	4	9	3	11	8	17	5	13	19	12	14	13	3	3	6	8	11	3	16	14	14	7	7	2
ASPSCR1	2125	169	129	149	163	114	156	154	133	149	145	148	134	143	184	168	155	141	157	125	142	101	183	167	119	170	172	171	169	207	156	156	172	129	190	145	172
ASRGL1	2419	0	0	1	0	1	0	0	0	0	1	0	0	0	1	0	1	0	0	0	0	1	0	2	0	0	0	0	1	0	0	0	0	1	0	0	0
ASS1	1848	3743	3564	4106	1921	1692	1813	4239	3992	4062	1739	1609	1759	5168	6264	5488	444	372	572	4493	5167	5471	453	584	434	7746	6935	9628	395	354	306	4825	4983	4170	354	270	338
ASTE1	2853	103	77	91	68	70	77	89	71	98	79	85	74	94	111	110	80	89	102	78	75	73	92	106	100	104	100	124	139	148	104	105	99	99	151	82	150
ASTL	1296	0	2	0	0	0	0	0	0	0	0	0	0	1	0	0	0	0	0	0	2	0	0	0	0	0	0	0	0	0	0	1	1	1	0	0	0
ASTN1	7705	15	16	16	73	49	57	25	21	32	82	53	79	9	12	8	16	10	24	17	16	10	16	19	20	7	5	12	15	6	9	37	45	27	7	5	6
ASTN2	7923	3	5	5	3	3	7	3	2	1	2	1	4	2	7	5	3	1	11	4	3	2	5	5	4	12	9	15	5	8	4	18	10	8	6	2	7
ASTN2-AS1	1756	0	0	0	0	0	0	0	0	0	0	0	0	0	0	0	0	0	0	0	0	0	0	0	0	0	0	0	0	0	0	0	0	0	0	0	0
ASUN	2976	300	223	266	168	156	188	265	264	327	192	149	224	241	257	278	169	151	196	247	212	193	222	209	208	311	319	297	283	290	224	306	299	265	259	203	231
ASXL1	7425	684	450	540	1001	926	902	548	524	580	1029	939	1119	553	661	583	1105	1000	1170	424	456	346	1173	1300	985	719	654	696	1215	1121	869	685	681	569	996	856	984
ASXL2	7174	761	543	610	549	491	483	644	603	675	529	556	555	582	631	599	535	438	582	512	540	455	541	579	545	682	599	685	675	653	523	804	851	623	569	480	614
ASXL3	11401	0	0	1	1	1	1	1	0	0	0	1	1	0	0	0	2	2	1	0	0	0	0	1	2	0	2	0	1	2	3	0	0	0	2	1	1
ASZ1	1865	0	0	0	0	0	0	0	0	0	0	0	0	0	0	0	0	0	0	0	0	0	0	0	0	0	0	0	0	0	0	0	0	0	0	0	0
ATAD1	4888	941	698	876	958	856	939	753	781	911	948	827	843	813	986	913	820	660	775	887	1029	904	735	873	827	1017	938	1073	957	829	750	1643	1602	1451	871	659	878
ATAD2	5564	176	125	145	63	70	66	163	167	214	82	72	91	124	149	155	120	95	145	107	135	126	125	154	144	148	157	148	140	153	114	173	213	143	127	105	106
ATAD2B	8187	175	137	155	91	80	81	160	162	166	86	93	102	166	185	195	140	137	132	156	173	121	174	164	122	181	175	148	158	162	158	207	171	219	159	130	139
ATAD3A	2807	489	429	479	222	234	232	479	420	471	266	201	220	443	488	482	229	218	221	339	331	258	235	271	174	525	488	518	335	310	274	414	381	346	281	240	257
ATAD3B	2993	272	226	264	83	83	77	276	231	273	97	95	79	283	320	286	116	93	101	202	212	151	134	134	65	230	226	205	144	143	109	176	186	166	95	77	87
ATAD3C	3859	69	56	59	44	40	35	58	50	55	39	35	29	60	43	68	37	27	40	48	48	28	26	31	17	58	47	55	46	36	35	55	57	55	39	36	29
ATAD5	6865	11	4	4	1	6	8	7	7	10	4	13	9	6	9	9	15	13	12	9	8	2	18	10	13	13	5	7	16	11	7	4	11	8	9	13	12
ATAT1	3791	32	29	49	33	21	18	34	31	44	34	25	37	74	74	58	87	66	87	38	41	25	79	73	54	37	52	61	76	61	60	41	58	42	64	49	60
ATCAY	5036	0	0	0	1	1	0	0	0	1	0	0	0	0	0	0	0	0	0	0	0	1	0	0	0	0	2	0	0	1	2	0	0	0	0	1	0
ATE1	5514	349	270	329	141	165	147	311	280	306	184	131	131	274	318	277	196	159	189	240	250	203	178	186	205	357	326	366	225	270	182	370	367	283	216	160	249
ATE1-AS1	951	0	2	0	0	0	1	0	1	1	0	0	0	4	0	0	0	1	0	0	1	0	2	0	0	1	1	2	0	1	1	0	0	0	3	1	2
ATF1	2505	176	131	171	324	325	320	138	133	188	318	293	302	175	175	152	354	296	367	125	139	137	317	357	332	197	173	213	298	300	244	272	262	208	294	214	282
ATF2	4852	334	298	362	757	698	769	320	304	304	726	650	751	326	356	315	642	482	653	239	251	205	644	734	687	460	401	435	646	611	550	387	331	325	602	439	539
ATF3	2545	73	48	62	456	389	432	107	87	92	473	451	484	115	148	146	705	502	595	502	588	727	514	583	421	64	94	86	214	254	177	243	330	333	259	177	206
ATF4	2027	1889	1383	1573	2907	2550	2783	1631	1552	1852	2862	2821	3041	2150	2533	2179	3224	2707	3382	2299	2749	2284	3420	3684	2924	2096	1987	2000	3814	3509	2902	3244	3329	2838	3344	2746	3085
ATF5	2604	575	381	483	976	822	877	514	462	466	892	765	825	510	589	548	806	684	748	684	814	693	868	817	780	566	521	588	830	758	691	803	751	663	794	603	736
ATF6	7546	1038	764	951	1042	953	952	882	884	1029	1021	964	955	969	1076	1062	743	669	920	702	807	683	769	870	816	1167	1112	1295	994	885	732	1114	1089	911	884	675	815
ATF6B	2616	1225	904	1087	1286	1161	1202	1014	987	1206	1253	1113	1177	1290	1456	1307	999	719	1020	1032	1185	953	1127	1041	847	1369	1241	1431	903	879	746	1219	1230	1034	714	668	705
ATF7	7351	508	372	475	530	493	555	458	367	507	548	479	555	411	498	527	586	533	596	398	447	321	635	647	573	573	488	481	650	611	526	487	457	398	587	513	556
ATF7IP	10120	989	885	996	1575	1323	1495	1009	926	1110	1457	1341	1409	1002	1207	1104	1100	973	1215	932	1144	890	1165	1354	1216	1425	1406	1554	1315	1240	1094	2114	2156	1887	1215	977	1129
ATF7IP2	3708	30	18	15	48	32	44	27	25	25	49	50	31	23	29	21	65	50	62	29	37	23	43	76	68	41	38	45	71	85	88	41	40	30	79	54	73
ATG10	2426	80	57	67	47	44	41	73	61	88	59	39	46	84	80	81	57	56	42	40	66	48	66	55	54	94	78	101	66	84	50	100	97	78	57	54	68
ATG101	1437	518	373	448	502	431	488	417	372	473	440	439	457	435	514	453	456	415	477	342	362	299	452	470	421	552	484	510	620	608	502	528	520	456	499	463	548
ATG12	4562	480	385	428	554	510	545	406	361	506	580	497	489	429	507	533	631	546	553	431	475	369	584	622	550	524	521	560	688	693	554	637	680	574	635	515	659
ATG13	6074	1102	780	986	1077	932	1082	977	854	999	1077	945	977	973	1101	1016	1121	871	1151	909	979	865	1179	1231	1130	1179	1164	1304	1513	1403	1159	1520	1546	1378	1432	1152	1423
ATG14	4743	244	191	277	567	582	603	220	229	269	650	555	655	240	300	279	685	530	670	205	244	181	690	782	595	308	304	298	629	556	458	401	370	344	498	442	484
ATG16L1	3405	614	451	548	415	364	378	548	560	657	446	406	455	610	718	687	473	418	536	501	566	421	523	567	409	568	608	628	555	507	418	670	681	587	446	372	439
ATG16L2	2265	17	11	21	7	5	3	8	12	14	9	13	3	24	34	33	4	13	9	19	21	21	16	11	5	22	17	20	5	7	7	12	18	8	4	4	4
ATG2A	6373	768	633	800	1370	1291	1471	748	664	720	1381	1264	1438	813	809	775	1298	1099	1332	590	640	520	1251	1293	1109	1035	906	1016	1328	1267	1085	1130	1027	944	1078	942	1122
ATG2B	11099	525	407	460	489	448	502	434	454	524	547	485	485	454	463	450	604	566	554	337	372	260	658	616	540	554	574	623	761	679	594	551	517	456	614	501	573
ATG3	3060	431	341	443	505	424	427	381	422	404	420	390	404	424	384	430	451	416	413	363	441	404	391	526	423	459	438	507	627	557	450	643	611	568	476	339	460
ATG4A	3128	327	228	276	150	123	121	254	272	333	148	135	135	281	300	293	162	146	206	214	238	184	173	182	201	293	275	302	245	245	192	325	314	271	203	164	217
ATG4B	2897	528	422	492	411	341	388	465	413	516	401	393	364	540	616	541	538	428	486	471	508	413	575	513	428	544	546	623	607	573	514	620	636	530	520	385	520
ATG4C	2724	98	69	106	69	81	76	75	95	92	82	78	67	64	101	86	101	78	95	74	65	50	116	109	106	113	108	135	148	159	112	115	119	103	147	96	151
ATG4D	2052	312	258	326	363	296	341	293	254	302	308	288	285	312	380	272	309	221	311	222	255	233	272	305	281	360	346	333	336	298	285	379	333	310	247	206	283
ATG5	3404	499	426	452	447	383	414	461	406	481	428	396	413	436	502	531	451	398	488	365	415	363	447	481	440	526	529	539	544	575	423	598	552	475	587	432	555
ATG7	5051	798	625	706	959	853	948	696	719	758	993	863	984	723	803	777	985	831	933	547	659	554	1009	1007	894	876	793	936	953	915	774	901	885	831	910	692	801
ATG9A	3822	1152	895	1001	2015	1667	1918	953	875	1041	1791	1727	1812	1119	1181	1120	1625	1408	1709	827	927	712	1682	1656	1430	1258	1163	1406	1642	1525	1246	1418	1338	1251	1459	1154	1357
ATG9B	5196	41	43	68	260	178	221	58	57	70	286	269	344	141	167	169	866	573	638	132	144	120	1098	1204	387	65	75	61	362	308	256	95	117	121	256	235	262
ATHL1	3268	18	9	7	8	13	16	15	18	23	9	15	6	44	59	59	7	12	13	71	68	58	17	19	7	17	17	12	13	6	11	21	21	21	6	6	7
ATIC	2084	686	531	638	425	419	403	600	546	657	467	343	352	616	684	646	292	261	303	458	448	350	304	360	276	752	721	833	672	513	497	647	557	520	537	453	585
ATL1	2931	165	107	100	73	77	67	119	124	168	78	68	82	153	175	190	79	60	76	116	123	103	71	84	107	132	160	147	126	104	92	194	207	155	122	87	114
ATL2	4711	610	523	550	382	312	356	470	567	601	395	359	359	559	628	616	308	277	413	323	373	282	291	360	324	724	717	730	288	339	300	803	805	736	310	229	308
ATL3	7502	2313	1656	1879	2189	2117	2090	1745	1814	2128	2197	1881	2021	1458	1620	1689	1641	1440	1461	1590	1679	1474	1650	1674	1612	1741	1673	1842	1834	1779	1460	1792	1675	1462	1733	1396	1623
ATM	13147	215	190	186	213	239	191	186	184	212	262	207	214	214	255	232	224	194	179	157	134	120	265	284	166	330	295	349	219	256	191	181	142	114	200	162	216
ATMIN	5160	1149	845	994	1089	1020	1050	942	930	1060	978	954	995	904	1045	1043	987	871	1075	774	932	702	933	1144	971	1101	1021	1193	1133	1017	923	1892	1795	1568	1081	818	1002
ATN1	4419	1413	951	1273	1243	1112	1258	1217	1107	1247	1353	1282	1372	1507	1788	1565	1838	1532	1918	1207	1421	1202	1836	1894	1538	1500	1384	1530	1871	1744	1474	1647	1593	1408	1438	1354	1572
ATOH1	1065	0	0	0	0	0	0	0	0	0	0	0	0	0	0	0	0	0	0	0	0	0	0	0	0	0	0	0	0	0	0	0	0	0	0	0	0
ATOH7	1519	0	0	0	2	0	0	0	0	0	0	0	0	0	0	0	0	0	0	0	0	0	1	0	1	0	1	0	1	0	0	1	0	1	0	0	2
ATOH8	5863	19	27	30	39	28	39	26	20	17	28	31	21	35	36	46	131	116	169	26	21	22	142	125	140	122	112	141	364	331	305	130	87	90	268	254	319
ATOX1	489	209	149	204	197	167	152	171	164	184	150	148	163	155	239	209	127	92	116	170	178	164	110	107	124	218	193	257	207	214	180	186	192	185	225	159	190
ATP10A	5234	70	33	51	26	17	13	114	51	113	15	13	11	57	53	44	15	20	17	806	1112	1128	27	25	25	48	55	61	48	44	39	571	625	502	43	45	42
ATP10B	7566	246	281	291	263	194	317	333	238	298	270	181	250	301	363	316	118	130	185	544	684	700	103	178	143	679	581	750	75	96	57	1249	1154	1207	59	34	60
ATP10D	6550	602	517	595	946	905	982	529	470	549	1086	962	1009	693	716	657	1535	1312	1505	611	673	585	1362	1497	1332	833	721	807	1441	1326	1106	671	613	560	1245	1059	1172
ATP11A	8855	1598	1059	1308	1103	1011	1066	1293	1352	1660	1273	1143	1182	1074	1267	1196	1434	1237	1425	1076	1221	790	1571	1464	1276	1250	1235	1363	1659	1594	1311	1746	1868	1543	1399	1152	1266
ATP11A-AS1	4024	0	2	0	0	0	0	0	0	0	0	0	0	0	0	0	0	1	0	0	0	0	0	0	0	0	0	0	0	0	0	1	0	1	0	0	0
ATP11AUN	2241	0	0	0	0	0	0	0	0	0	0	0	0	0	0	0	0	0	0	0	0	0	0	0	0	0	0	0	0	0	0	0	0	0	1	0	0
ATP11B	7320	1139	943	1014	813	739	739	1002	1060	1169	794	745	737	1030	1143	1150	642	528	682	807	870	691	639	741	595	1130	1037	1033	651	625	544	1120	1026	904	543	455	549
ATP11C	6118	237	201	267	165	185	165	239	253	293	188	182	174	241	287	281	236	228	229	207	239	188	236	245	198	258	287	268	268	248	197	307	283	253	272	215	256
ATP12A	3734	49	44	36	48	46	42	47	33	33	36	25	39	31	33	19	24	28	35	13	10	12	29	42	33	112	66	104	57	46	40	42	39	32	34	28	38
ATP13A1	3864	983	771	992	774	691	726	918	905	931	771	724	771	987	1141	1073	652	566	594	956	1092	949	703	749	571	1202	1022	1417	746	725	636	1445	1386	1167	634	553	649
ATP13A2	4040	2626	1886	2390	1705	1444	1538	2343	2122	2465	1525	1453	1470	2499	2826	2727	1153	973	1388	2061	2218	1793	1183	1253	1120	2396	2190	2709	1543	1300	1242	2207	2220	1883	1200	1042	1343
ATP13A3	7328	2343	1728	2105	4987	5001	4948	1917	2016	2440	6029	5389	5625	1688	1903	1904	4719	4209	4288	1570	1702	1342	5758	5710	5058	2103	2120	2152	4937	4758	3670	2291	2241	1915	4506	3714	4052
ATP13A4	7599	608	537	591	284	219	247	511	564	618	163	204	191	747	958	836	218	218	243	481	520	462	285	292	240	812	848	944	299	311	187	948	963	924	247	210	227
ATP13A4-AS1	1542	3	2	1	2	3	4	3	2	1	2	0	3	1	3	8	1	2	1	2	1	3	2	1	0	4	2	2	1	0	0	5	3	2	1	1	3
ATP13A5	3657	0	0	0	1	0	1	0	0	0	0	0	0	0	0	1	1	0	0	0	0	0	1	0	0	0	0	0	0	0	0	0	0	1	0	0	0
ATP13A5-AS1	635	0	0	0	0	0	0	0	0	0	0	0	0	0	0	0	0	0	0	0	0	0	0	0	0	0	0	0	0	0	0	0	0	0	0	0	1
ATP1A1	4300	4411	3720	4126	5225	4796	5454	3836	3524	3890	4807	4314	4679	5038	5618	5246	8237	7529	9257	3561	3740	3363	8819	8647	8418	7549	5933	7484	10529	9772	8408	4614	4021	3583	8969	7305	9461
ATP1A1-AS1	2635	485	371	430	508	526	609	375	360	401	499	468	476	551	540	511	859	780	951	390	407	365	959	940	897	805	627	802	1085	1036	916	467	453	377	1013	753	1038
ATP1A2	5457	0	1	0	9	5	11	0	1	2	8	6	11	2	2	2	24	10	14	0	3	2	26	36	24	3	1	1	42	44	34	1	3	1	31	22	22
ATP1A3	3711	9	15	6	17	20	17	10	16	9	15	12	8	24	22	21	17	12	10	14	16	6	21	5	12	31	26	24	12	12	11	25	16	8	12	6	19
ATP1A4	3955	0	0	0	1	0	0	0	0	0	0	0	0	0	0	0	0	0	0	0	0	0	1	1	0	0	0	0	2	2	0	0	0	0	1	0	2
ATP1B1	2200	3198	3178	3267	2003	1829	2016	3138	2870	3296	1895	1634	1905	3882	4320	4048	2913	2494	3310	3603	4192	4040	2769	3385	3105	7007	5887	7159	3263	3005	2706	7061	6151	5762	3015	2369	2892
ATP1B2	3453	0	0	0	1	2	2	1	0	0	2	1	1	0	2	1	2	5	2	3	0	0	2	2	3	1	0	1	2	0	1	1	0	1	1	0	1
ATP1B3	1853	1709	1292	1479	3805	3516	3726	1288	1248	1524	3624	3330	3502	1521	1624	1526	6560	5665	6270	1166	1157	985	6868	6698	6302	2045	1625	1850	6601	6170	5602	1427	1180	1112	5423	4200	5850
ATP1B4	4773	0	0	0	0	0	0	0	0	0	0	0	0	0	0	0	1	1	0	0	0	0	0	0	0	0	0	0	0	0	1	0	0	0	1	0	0
ATP23	1529	16	16	15	9	10	11	17	15	13	15	10	8	17	17	13	15	15	9	10	16	14	19	22	18	19	20	19	26	25	29	12	15	10	19	16	19
ATP2A1	3588	21	13	10	13	14	16	12	10	14	20	16	16	20	26	25	22	15	19	20	26	11	21	20	20	21	23	13	23	24	12	23	17	15	13	24	16
ATP2A1-AS1	584	3	1	1	4	0	1	3	1	0	2	3	0	2	2	2	1	1	1	0	0	2	0	2	0	8	4	2	3	2	3	4	1	1	2	2	2
ATP2A2	8314	8438	6503	7885	8122	7305	7947	7443	7141	8237	8006	7273	7494	7310	8197	7803	8853	7538	9030	5468	5854	4832	9288	9851	8881	9626	8552	9997	9877	9192	7760	8531	7712	6871	9338	7360	9015
ATP2A3	4885	9	4	7	10	9	3	8	4	14	9	7	3	28	26	25	7	8	8	16	17	19	6	9	12	42	40	47	9	6	8	32	26	24	10	6	11
ATP2B1	6933	395	338	363	658	661	690	278	265	318	780	706	715	287	325	312	771	685	751	214	187	154	792	866	817	506	445	493	1032	975	870	345	290	237	988	841	888
ATP2B2	8962	0	0	0	0	0	0	0	0	0	0	0	0	0	0	0	0	0	0	0	0	0	0	1	0	0	0	0	0	0	0	0	0	0	1	0	0
ATP2B2-IT2	512	0	0	0	0	0	0	0	0	0	0	0	0	0	0	0	0	0	0	0	0	0	0	0	0	0	0	0	0	0	0	0	0	0	0	0	0
ATP2B3	6574	0	0	0	0	0	0	0	0	0	0	0	0	0	0	0	0	0	0	0	0	0	0	0	0	0	0	0	0	0	0	1	0	0	0	0	0
ATP2B4	8920	3152	2128	2628	3220	2790	2953	2620	2541	2970	3069	2746	2892	2779	3127	3102	4307	3781	4500	2477	2774	2278	4639	4809	4264	3335	3111	3581	5081	4743	3946	2678	2822	2305	4379	3620	4284
ATP2C1	6245	2481	1744	2085	2032	1865	2032	2087	2047	2324	2042	1847	1920	2444	2870	2772	2123	1829	2098	2098	2316	1899	2107	2226	1955	2582	2464	2844	2614	2719	2163	2565	2451	2188	2663	2096	2576
ATP2C2	3538	105	74	83	67	56	63	103	90	84	69	52	54	101	119	113	38	25	36	66	55	62	38	53	20	182	154	204	42	38	37	54	57	35	36	32	31
ATP4A	3559	0	0	0	0	0	0	0	0	0	0	0	0	0	0	0	0	0	0	0	0	0	0	1	0	0	0	0	0	0	0	0	1	0	0	0	0
ATP4B	1497	0	0	0	0	0	0	0	0	0	0	0	0	0	0	0	0	0	0	0	0	0	0	0	0	0	0	0	0	0	0	0	1	0	0	0	0
ATP5A1	2428	3804	2912	3542	3289	2969	3136	3183	3082	3650	3162	2901	2928	3513	4002	3746	2012	1723	2235	2727	2850	2409	2117	2336	2102	4340	3906	4558	2764	2756	2242	3247	3108	2761	2421	1930	2478
ATP5B	1843	7756	5636	6791	6656	6262	6593	6420	6293	7332	6475	5904	6346	6430	7441	7050	4193	3477	4651	5187	5610	4686	4527	4666	4253	7904	7322	8441	5663	5132	4488	6577	6606	5572	5188	4126	5398
ATP5C1	1172	1160	888	1019	1060	1003	1016	996	994	1119	1085	971	945	1063	1093	1057	770	571	843	795	910	680	796	855	738	1160	1119	1304	949	927	678	969	910	823	852	621	782
ATP5D	996	474	476	578	616	561	598	528	373	534	396	381	460	431	505	440	352	286	285	318	375	339	288	298	342	624	440	563	395	367	302	428	449	315	295	252	319
ATP5E	439	1327	1009	1111	1321	1297	1344	1076	1060	1293	1221	1060	1131	1165	1411	1322	844	709	875	988	1102	914	851	820	941	1319	1237	1460	925	952	766	1174	1234	943	918	675	813
ATP5EP2	368	1	1	0	1	0	0	2	0	0	0	0	0	1	0	0	1	0	0	0	2	0	2	0	0	0	2	0	1	0	0	2	2	0	1	0	0
ATP5F1	2101	1706	1295	1445	1538	1490	1569	1323	1384	1571	1551	1359	1523	1500	1570	1571	1013	818	977	876	791	722	952	984	966	1724	1563	1904	1222	1164	1016	827	816	745	1121	877	1126
ATP5G1	646	293	233	260	163	192	178	245	226	270	141	139	164	221	301	258	73	79	100	153	192	162	102	105	71	291	251	326	185	160	145	175	185	181	124	144	147
ATP5G2	1287	708	556	640	942	871	944	673	601	621	888	825	856	667	796	738	549	454	607	499	556	472	519	576	474	914	745	968	548	511	424	657	653	577	515	455	458
ATP5G3	3482	1922	1379	1700	1693	1585	1675	1570	1503	1864	1681	1501	1556	1722	1922	1801	1379	1128	1316	1201	1292	1152	1299	1384	1247	1974	1687	1971	1463	1564	1249	1553	1459	1312	1484	1119	1392
ATP5H	622	1186	807	983	991	925	1035	986	967	1083	966	918	890	1035	1161	1090	597	497	632	731	829	694	572	667	571	1030	1006	1190	746	780	618	852	851	741	715	585	661
ATP5I	365	487	350	353	510	436	468	375	371	429	460	411	420	430	483	449	309	279	281	355	346	294	350	329	321	490	422	559	443	417	342	329	313	249	404	302	328
ATP5J	1816	706	587	594	768	752	750	571	576	630	747	640	642	582	746	648	645	546	601	456	480	382	636	642	567	711	634	790	747	752	599	543	607	490	631	515	671
ATP5J2	511	1035	649	817	1149	1028	1107	792	823	892	1012	893	1011	879	1011	925	770	682	794	673	679	596	789	777	808	929	845	952	898	878	694	727	697	614	739	605	737
ATP5J2-PTCD1	5538	726	520	604	713	680	711	577	625	707	638	644	658	574	706	641	652	571	760	545	631	478	736	766	684	763	672	783	898	896	776	961	1044	881	775	590	772
ATP5L	1391	1198	792	972	1075	1026	1082	923	819	1067	1049	906	888	968	1132	1116	687	626	671	752	802	720	760	767	701	1112	1010	1259	958	882	759	905	883	777	842	675	831
ATP5L2	799	2	1	1	0	0	0	0	0	0	0	1	0	0	0	0	0	1	0	0	0	0	1	0	0	0	0	0	0	1	0	1	0	1	0	0	0
ATP5O	806	1097	839	1029	1036	914	980	958	946	1090	966	870	911	952	1050	1046	617	530	661	675	653	620	625	692	642	958	891	1031	723	692	577	767	746	653	713	531	680
ATP5S	2187	59	39	58	49	58	43	39	53	51	61	38	48	74	55	68	44	40	38	42	50	33	44	51	36	40	51	53	51	57	45	52	49	40	52	28	36
ATP5SL	2039	495	353	467	598	523	593	450	426	457	550	522	538	477	518	461	494	387	474	363	380	264	531	533	454	490	396	498	573	550	465	472	473	427	554	397	534
ATP6AP1	2100	1783	1373	1714	2618	2426	2638	1503	1467	1673	2291	2170	2282	1879	2080	1893	2046	1724	2126	1556	1703	1423	2100	2113	1836	2269	1976	2524	2231	2006	1709	2619	2713	2368	1685	1560	1855
ATP6AP1L	2346	21	13	6	8	12	9	9	13	11	15	8	9	19	15	20	22	11	23	14	10	8	17	28	11	28	23	22	14	21	16	20	24	31	17	14	14
ATP6AP2	2036	1504	1115	1293	1970	1832	1792	1220	1172	1397	1792	1604	1750	1363	1618	1484	1756	1445	1560	1203	1326	1105	1657	1876	1646	1860	1773	1948	1651	1536	1197	1685	1747	1506	1594	1283	1537
ATP6V0A1	4161	1054	669	830	1750	1590	1557	786	774	927	1672	1421	1493	993	1149	1091	1199	1037	1138	730	835	674	1307	1312	1101	1076	987	1141	1190	1030	862	860	795	671	993	788	1041
ATP6V0A2	6541	238	171	204	105	100	97	222	168	216	140	97	92	245	240	233	145	139	147	177	219	167	135	164	149	279	226	270	169	192	141	270	294	203	173	145	167
ATP6V0A4	3357	14	8	8	18	20	19	8	10	11	19	25	23	4	9	8	13	7	13	8	5	10	11	9	4	14	10	16	7	21	13	18	13	12	9	11	9
ATP6V0B	2068	1684	1225	1478	1043	931	936	1458	1319	1604	957	884	926	1629	1862	1679	949	829	1012	1346	1554	1275	1062	1084	915	1758	1636	2011	1112	1068	852	2309	2439	2261	984	763	967
ATP6V0C	1231	3760	2578	3239	3143	2669	2868	3158	2700	3333	2491	2502	2734	3289	3917	3543	2440	2071	2731	2626	3139	2409	2581	2602	2427	3310	3171	3633	2874	2549	2269	4125	4223	3743	2541	2109	2609
ATP6V0CP3	619	0	0	0	0	0	0	0	0	0	0	0	0	0	0	0	0	0	0	0	0	0	0	0	0	0	0	0	0	0	0	0	0	0	0	0	0
ATP6V0D1	1670	1852	1255	1546	1428	1267	1323	1464	1395	1586	1310	1134	1204	1629	1723	1637	1243	1094	1308	1166	1288	1087	1392	1359	1284	1824	1641	2090	1946	1829	1597	1804	1726	1445	1814	1495	1905
ATP6V0D2	2370	2	2	2	10	14	14	2	0	1	11	10	12	2	5	0	30	22	32	1	4	1	32	32	14	5	4	6	15	21	17	3	6	5	9	13	5
ATP6V0E1	882	2358	1555	2073	3039	2926	3012	1987	1869	2273	2804	2514	2631	2286	2471	2409	3346	2946	3531	1742	1872	1536	3532	3609	3318	2459	2338	2745	4380	4209	3424	2635	2622	2214	4312	3318	4239
ATP6V0E2	2801	116	96	131	143	150	166	92	101	112	128	127	121	133	121	89	57	66	73	95	89	91	79	72	55	178	182	259	88	69	67	208	211	202	55	46	76
ATP6V0E2-AS1	3069	4	3	10	5	0	4	5	4	9	4	4	5	12	8	6	3	8	0	7	8	2	7	4	4	15	6	12	15	20	12	22	20	21	13	8	18
ATP6V1A	4593	1340	1009	1124	868	857	874	1085	1087	1223	943	739	835	1170	1183	1191	833	720	933	850	933	785	771	873	853	1472	1306	1540	1009	977	803	1362	1266	1176	925	707	929
ATP6V1B1	1939	8	12	3	88	107	92	8	6	5	92	76	91	15	22	18	239	210	218	6	22	11	281	277	208	36	44	64	315	333	269	62	59	47	264	212	272
ATP6V1B1-AS1	944	0	0	1	0	0	0	0	0	0	0	1	0	0	1	0	0	1	0	1	0	0	0	0	1	0	0	0	0	1	0	0	0	0	1	0	0
ATP6V1B2	3044	1454	1163	1368	3099	2881	3173	1246	1195	1346	2885	2568	3010	1208	1335	1253	2127	1828	2458	901	981	820	2305	2549	2425	1519	1338	1529	2494	2280	1866	1445	1292	1246	2247	1726	2285
ATP6V1C1	5704	1000	728	793	1091	1009	1001	804	819	890	1166	989	1127	799	899	895	985	941	1058	552	534	441	1057	1162	1037	1020	982	1025	1474	1466	1146	999	922	815	1311	1067	1283
ATP6V1C2	3240	955	787	920	907	894	956	908	822	915	918	833	901	816	882	850	664	595	631	867	1029	830	638	738	637	1083	972	1098	851	766	702	1351	1273	1092	716	598	764
ATP6V1D	1806	1754	1175	1413	1312	1161	1243	1406	1370	1757	1275	1138	1223	1352	1378	1350	961	853	1032	1112	1271	1050	1032	1143	1092	1276	1314	1484	1371	1191	1005	1408	1464	1294	1229	998	1233
ATP6V1E1	1405	2154	1474	1699	2758	2646	2737	1671	1728	1946	2593	2381	2530	2001	2296	2160	3226	2643	3145	1556	1674	1389	3828	3487	3335	2189	2061	2382	3690	3581	2984	2392	2377	2047	3208	2694	3296
ATP6V1E2	1591	27	15	15	17	16	20	13	18	23	27	25	23	28	17	29	23	14	22	12	12	9	21	22	28	20	24	31	34	36	34	17	20	17	38	32	37
ATP6V1F	817	1472	1093	1267	1636	1532	1574	1280	1171	1399	1458	1361	1424	1409	1600	1539	1345	1063	1315	1088	1199	986	1345	1350	1225	1590	1448	1791	1488	1355	1213	1360	1435	1309	1335	1005	1368
ATP6V1G1	1611	3221	2416	2699	3578	3289	3539	2619	2538	3077	3268	2905	3170	2790	3110	2951	2919	2339	2703	2424	2647	2303	2732	2792	2768	2994	2933	3263	2979	2739	2324	3215	3361	2729	2635	2158	2509
ATP6V1G2	1603	2	4	0	4	2	3	2	2	1	3	5	6	1	3	2	8	8	4	5	3	2	18	14	11	5	4	2	16	12	13	3	4	7	16	8	9
ATP6V1G2-DDX39B	2305	1344	1010	1182	874	859	871	1144	1094	1348	993	856	877	1242	1510	1384	773	636	707	1073	1104	1031	913	955	597	1286	1194	1379	609	667	493	1041	1008	871	580	469	534
ATP6V1G3	678	0	0	0	0	0	0	0	0	0	0	0	0	0	0	0	0	0	0	0	0	0	0	0	0	0	0	0	0	0	0	0	0	0	0	0	0
ATP6V1H	2349	1389	1046	1199	1440	1384	1411	1093	1101	1251	1458	1341	1349	1143	1280	1243	1161	996	1211	934	922	799	1202	1247	1155	1274	1234	1393	1259	1103	948	1348	1203	1130	1104	892	1016
ATP7A	8529	276	258	300	153	153	173	229	217	277	157	164	146	387	376	418	232	187	255	226	251	212	175	262	244	408	389	427	291	302	269	344	321	277	288	232	289
ATP7B	6641	180	151	187	107	109	116	149	127	160	106	107	116	182	200	169	109	89	119	138	108	99	123	134	104	307	247	330	168	166	114	159	143	119	138	112	120
ATP8A1	8342	14	21	15	39	21	32	11	15	16	47	38	40	15	20	17	42	32	25	27	21	29	33	38	33	52	25	38	30	25	28	24	28	19	28	13	25
ATP8A2	9702	4	0	1	6	6	5	5	0	4	2	6	7	0	2	1	8	3	11	1	0	1	6	6	5	1	1	3	4	7	2	0	1	2	3	0	1
ATP8B1	5937	1127	856	973	2137	2049	2073	887	860	1044	2344	2051	2172	885	1044	944	1214	1013	1200	654	712	556	1471	1473	1475	1306	1215	1398	1619	1581	1270	1140	1071	947	1538	1183	1511
ATP8B2	6303	270	185	246	278	288	330	235	267	282	376	337	364	390	429	407	678	594	677	283	291	259	739	703	571	357	358	375	653	694	532	340	338	258	564	432	503
ATP8B3	5600	3	5	5	6	8	5	6	4	7	5	2	7	7	9	7	4	3	3	3	4	3	4	7	4	13	12	5	6	4	2	3	3	1	5	7	10
ATP8B4	5884	1	1	3	2	3	2	1	0	3	3	3	4	0	0	2	4	2	2	7	2	4	1	3	4	6	1	1	1	6	4	2	1	1	1	2	2
ATP8B5P	4418	93	97	89	74	87	85	76	74	98	84	61	93	98	113	110	90	66	80	81	88	87	91	91	77	121	119	127	92	81	63	157	114	109	95	65	78
ATP9A	7622	1198	805	1009	2043	1730	1972	961	971	1069	1768	1720	1698	1491	1684	1749	2347	2147	2459	896	986	846	2432	2374	2063	1462	1433	1687	2602	2459	1881	1063	1123	868	2267	1924	2240
ATP9B	4479	214	197	220	249	165	214	202	198	210	205	180	192	225	247	220	222	206	257	151	156	136	236	265	219	307	234	326	277	287	208	193	214	160	268	212	238
ATPAF1	2152	269	198	253	403	336	369	238	198	265	354	290	335	239	241	229	283	264	274	195	283	221	301	303	269	316	289	338	287	281	238	364	346	297	266	193	243
ATPAF2	1552	216	163	199	183	185	184	180	165	189	189	173	171	206	204	222	189	161	146	140	160	118	165	176	172	223	215	251	190	210	154	252	243	210	152	149	181
ATPIF1	1925	1099	863	998	1469	1281	1433	911	855	1001	1317	1168	1331	1090	1293	1168	1481	1239	1334	814	913	827	1466	1513	1308	1375	1282	1410	1377	1398	1156	1236	1155	1027	1342	1133	1222
ATR	8251	532	390	443	195	163	175	426	407	468	210	179	182	467	496	470	171	166	212	354	289	255	193	193	190	528	538	511	337	325	255	323	272	256	298	224	279
ATRAID	1398	514	444	458	547	491	524	397	395	455	395	390	458	428	536	515	327	277	336	352	464	329	330	372	343	634	563	642	506	448	365	638	630	590	426	369	463
ATRIP	3126	65	50	64	63	46	55	80	56	79	35	47	40	49	71	67	56	33	59	44	45	33	55	48	41	97	71	84	81	73	66	90	79	70	71	47	58
ATRN	8731	1863	1420	1700	3437	3187	3336	1526	1540	1670	3461	3236	3210	1737	1962	1834	4344	3849	4117	1229	1280	1020	3415	3721	3086	2150	2010	2274	2882	2718	2137	1627	1735	1402	2373	2077	2425
ATRNL1	9118	7	2	1	7	4	9	2	4	3	2	2	4	4	1	7	8	4	4	3	3	0	6	7	5	2	4	4	3	5	7	0	2	5	7	2	7
ATRX	11220	1439	1040	1228	1770	1524	1641	1041	1254	1374	2084	2017	2039	1408	1461	1480	2412	2167	2309	1007	1027	828	2272	2476	2197	1749	1695	1680	2185	2229	1788	1281	1349	1086	1935	1692	1804
ATXN1	10636	576	346	410	528	476	539	431	413	478	511	504	525	356	399	375	506	446	572	302	314	298	551	510	456	309	345	368	699	638	544	271	307	237	667	498	629
ATXN10	3330	1474	1228	1365	2681	2588	2606	1264	1210	1438	2770	2486	2475	1464	1546	1457	2129	1863	2090	1088	1097	884	2290	2372	2136	1845	1746	1977	2495	2421	1935	1590	1540	1323	2365	1931	2274
ATXN1L	7886	826	602	772	1203	1028	1051	720	725	843	1082	1019	1113	809	950	838	1234	1067	1395	1115	1292	1250	1301	1390	1272	970	871	1018	1595	1545	1272	1346	1324	1066	1370	1188	1348
ATXN2	4777	890	716	846	820	599	705	808	818	950	774	698	726	819	927	913	591	536	596	614	745	576	576	640	558	920	939	1006	646	655	533	921	903	808	554	454	518
ATXN2L	4430	1208	894	1155	1321	1154	1319	1172	999	1242	1305	1255	1402	1196	1434	1248	1647	1455	1709	1214	1302	1184	1759	1975	1470	1308	1185	1323	1936	1761	1526	1795	1743	1481	1462	1412	1636
ATXN3	7080	196	164	196	251	216	252	166	193	215	264	194	238	198	225	239	283	225	295	159	159	123	266	313	240	257	231	226	265	216	179	286	259	210	218	163	192
ATXN3L	1751	0	0	0	0	0	0	0	0	0	0	0	0	0	0	0	0	0	0	0	0	0	0	0	0	0	0	0	0	0	0	0	0	0	0	0	0
ATXN7	7524	339	260	320	212	215	244	291	239	328	235	216	216	314	344	318	231	232	247	397	438	427	273	276	244	323	360	367	343	311	255	504	457	448	280	240	256
ATXN7L1	7779	57	46	39	22	32	33	59	34	40	32	30	37	48	53	42	23	18	21	53	88	81	26	29	22	51	41	70	53	48	36	145	134	130	46	32	34
ATXN7L2	2382	35	20	21	28	28	30	34	24	24	32	33	49	34	23	33	39	31	52	19	25	26	62	56	47	37	26	46	43	64	43	46	45	28	41	32	36
ATXN7L3	3614	954	769	948	936	857	912	896	829	1002	947	882	911	963	1111	1015	1252	1083	1324	855	958	807	1387	1352	1052	1080	913	1073	1409	1347	1081	1268	1220	1003	1245	953	1198
ATXN7L3B	3682	852	642	766	2055	1833	2014	712	700	806	1771	1766	1890	866	925	881	1591	1320	1697	660	676	576	1462	1689	1407	1042	943	1115	1459	1387	1113	1248	1220	1086	1279	1006	1212
ATXN8OS	1472	0	0	0	0	0	0	0	0	0	0	0	0	0	0	0	0	0	0	0	0	0	0	0	0	0	0	0	0	0	0	0	0	0	0	0	0
AUH	1633	134	126	138	163	108	136	136	141	147	125	115	151	148	163	154	112	92	112	103	126	84	103	126	123	187	178	184	90	109	70	217	177	151	91	65	75
AUNIP	2408	82	60	65	59	62	66	61	73	83	60	49	72	75	76	81	80	48	74	66	56	49	79	89	62	107	75	115	91	100	69	115	95	83	96	85	70
AUP1	1911	1116	798	981	1211	1009	1085	951	870	1043	1103	1081	1140	1045	1196	1095	1095	838	1039	896	893	715	1122	1189	889	1097	1045	1219	1183	1068	863	1080	1069	932	978	881	985
AURKA	2547	132	87	106	68	57	65	103	108	103	71	68	52	79	116	97	66	49	77	68	71	66	88	73	69	95	96	133	84	81	55	174	131	127	75	69	57
AURKAIP1	1147	955	731	859	995	797	940	818	830	914	834	766	847	925	986	868	825	628	801	635	753	549	766	799	739	994	785	980	923	890	751	822	827	785	757	669	782
AURKAPS1	1537	10	4	1	7	4	8	4	6	5	6	7	4	3	7	4	6	3	5	3	5	6	2	6	7	4	6	2	3	6	5	6	12	6	7	4	3
AURKB	1519	10	15	5	8	6	6	9	8	6	3	8	3	4	4	5	4	1	7	8	3	3	11	6	1	5	4	5	8	6	4	3	0	4	3	6	5
AURKC	1301	5	4	4	2	3	1	3	1	6	1	1	0	1	4	3	2	0	1	3	5	0	4	2	1	5	2	4	1	5	2	11	5	2	3	2	4
AUTS2	7006	286	177	288	284	232	267	218	211	255	253	252	275	229	231	254	348	305	418	206	205	188	331	378	330	326	256	301	568	520	445	249	272	226	482	397	471
AVEN	1531	259	168	213	342	327	330	230	206	245	300	260	307	204	219	201	257	250	254	159	173	167	246	285	263	206	197	227	269	253	191	204	254	161	222	186	235
AVIL	2994	5	10	6	6	5	5	4	8	12	6	6	4	10	15	16	15	9	5	10	14	12	23	11	5	9	11	10	10	13	5	13	5	6	11	10	14
AVL9	7065	462	362	403	393	302	327	349	368	421	367	315	359	367	414	406	333	238	371	343	392	316	318	411	308	423	435	440	427	458	329	527	486	407	383	291	374
AVP	619	0	0	0	0	0	0	0	0	0	0	0	0	0	0	0	0	0	0	0	0	0	0	0	0	0	0	0	0	0	0	0	0	0	0	0	0
AVPI1	1392	842	608	725	2718	2423	2677	765	730	764	2395	2322	2486	580	665	557	1538	1366	1691	672	849	622	1798	1733	1510	777	786	912	2073	1894	1582	1699	1776	1560	1571	1292	1666
AVPR1A	7831	0	0	0	0	0	0	0	1	0	0	0	0	0	0	0	0	0	0	0	0	0	0	0	0	0	0	0	2	0	1	0	0	0	0	0	0
AVPR1B	1773	0	0	0	0	0	0	0	0	0	0	0	0	0	0	0	0	0	0	0	0	0	0	0	0	0	0	0	0	0	0	0	0	0	0	0	0
AVPR2	2194	0	0	0	0	1	0	0	0	0	0	0	0	0	0	0	0	0	1	0	0	1	1	0	0	0	0	0	0	1	1	0	1	0	1	4	1
AWAT1	1399	0	2	2	1	0	2	2	5	4	0	2	2	5	4	3	0	0	1	2	1	0	0	1	0	0	2	1	0	0	0	3	2	1	0	0	2
AWAT2	2124	0	0	0	0	0	0	0	0	0	1	0	0	0	0	0	0	0	0	0	0	0	0	0	0	0	0	1	0	0	0	0	0	0	0	0	0
AXDND1	3862	0	1	1	0	1	0	0	0	0	0	0	2	0	0	2	3	0	2	0	1	1	2	0	0	1	1	0	0	1	0	1	0	1	0	2	0
AXIN1	3660	589	452	526	647	526	622	528	464	601	618	565	617	529	549	510	795	679	836	432	474	386	743	838	728	612	527	571	924	860	693	661	629	525	732	683	790
AXIN2	4232	0	1	2	2	4	3	5	5	1	1	3	2	1	3	4	6	4	6	3	0	0	8	5	7	1	0	3	11	11	10	2	4	0	2	9	2
AXL	4900	1233	878	1102	8585	7682	8499	1105	986	1145	8259	7494	8066	1053	1146	1106	6678	5884	6448	1199	1384	1133	8073	7624	6672	1573	1522	1631	5911	5552	4355	1983	2006	1692	5612	4480	5450
AZGP1	1265	27	20	29	41	33	31	26	15	26	28	13	31	20	22	15	15	25	31	10	9	17	9	11	21	19	18	23	16	9	10	21	19	22	11	7	14
AZGP1P1	1181	0	0	0	0	0	0	0	0	0	0	0	0	0	0	0	0	0	0	0	0	0	0	0	0	0	0	0	0	0	0	0	0	1	0	0	0
AZI2	3751	457	312	361	507	488	471	430	359	421	552	458	470	383	480	459	590	514	628	647	796	724	574	596	591	467	477	453	690	659	490	816	841	692	568	475	548
AZIN1	4385	2311	1763	1954	2361	2260	2223	1749	1762	2107	2254	2081	2104	1791	1959	2067	2147	1768	2275	1390	1508	1262	2071	2311	2313	2121	2135	2286	2999	2738	2357	1954	1900	1599	2945	2241	2893
AZIN1-AS1	884	3	4	5	6	3	1	7	3	3	5	4	3	4	7	6	6	4	4	4	3	1	3	2	5	5	2	6	12	12	5	3	4	2	18	11	3
AZIN2	2569	18	12	13	15	16	19	18	10	10	21	16	22	15	21	18	29	28	14	26	28	28	16	22	18	18	23	30	31	31	40	26	21	26	35	34	21
AZU1	918	0	0	0	0	0	0	0	0	0	0	0	0	0	0	0	0	0	0	0	0	0	0	0	0	0	0	0	0	0	0	0	0	0	0	0	0
B2M	987	8899	7444	8222	13335	12660	12663	8447	7883	9866	13579	12105	12445	9361	10188	9628	14597	12471	13630	17692	24359	19663	14208	15181	14076	12562	12185	13449	14632	13730	11263	64981	61475	58243	14721	11467	13766
B3GALNT1	3641	115	110	135	100	88	82	132	133	147	100	94	72	130	158	143	64	49	48	241	267	238	53	50	53	149	176	161	82	102	75	209	248	212	100	59	75
B3GALNT2	5611	485	389	514	451	441	445	480	458	520	491	452	494	535	666	622	709	666	753	436	443	396	723	812	672	644	656	697	853	725	614	613	528	507	696	582	661
B3GALT1	2168	0	0	0	0	0	1	0	0	0	0	0	0	2	0	0	0	0	1	0	0	0	1	0	0	0	0	0	1	1	1	0	0	0	0	0	1
B3GALT2	3548	0	0	0	1	0	1	1	0	0	1	0	0	1	0	0	1	0	0	1	0	0	1	0	0	0	0	0	1	2	4	1	0	1	2	2	4
B3GALT4	1686	152	134	129	114	93	105	145	142	158	90	86	91	140	161	170	129	96	117	189	231	182	147	149	115	151	150	162	127	117	95	294	294	257	89	85	107
B3GALT5	3007	5	4	4	0	0	3	7	5	5	2	3	3	8	3	5	0	0	0	6	7	6	0	0	0	21	18	9	0	0	0	16	13	12	0	0	0
B3GALT5-AS1	2192	1	1	0	0	0	0	0	0	1	0	0	0	0	0	0	0	0	0	1	1	1	0	0	0	2	3	4	0	0	0	7	2	1	0	0	0
B3GALT6	2792	302	238	307	186	174	181	269	239	268	140	142	152	266	250	244	197	151	167	176	165	131	164	178	170	429	336	346	335	313	240	375	372	267	262	239	275
B3GAT1	3656	1	2	1	1	0	4	1	4	1	0	0	0	3	5	4	0	0	0	3	4	2	1	0	0	5	6	5	0	0	1	1	1	2	0	0	1
B3GAT2	1925	48	31	46	68	60	86	58	59	54	82	68	73	52	62	53	82	74	88	34	42	21	104	87	73	58	49	63	86	69	67	50	49	43	95	67	78
B3GAT3	2321	254	181	245	144	138	113	218	211	300	115	117	125	268	252	286	137	147	146	189	226	169	146	152	131	312	240	311	280	258	209	300	310	252	216	197	218
B3GLCT	4213	113	77	76	153	169	149	64	70	94	200	156	178	60	71	72	305	309	320	65	57	41	324	345	309	100	88	78	314	332	240	96	86	67	306	253	299
B3GNT2	2844	773	490	606	389	423	409	654	569	713	373	371	347	583	643	585	455	332	406	815	977	968	472	452	493	624	535	592	558	616	471	1007	887	805	524	383	537
B3GNT3	2720	557	432	492	358	303	316	561	452	604	302	263	298	537	643	600	160	144	234	584	710	562	164	190	178	535	433	521	110	99	95	772	841	736	78	49	76
B3GNT4	1504	52	36	43	17	21	17	29	37	45	23	19	15	23	34	27	21	14	19	28	27	27	12	24	15	52	45	76	25	36	27	58	52	43	28	23	18
B3GNT5	4123	1279	998	1094	1135	1025	1188	1064	1101	1305	1140	974	1136	1458	1649	1593	1023	815	1273	849	1100	853	770	1095	1010	1237	1139	1282	701	700	579	974	982	817	666	471	593
B3GNT6	2543	78	50	57	12	13	20	41	34	44	13	18	13	101	127	103	1	2	1	44	57	28	1	1	0	305	214	256	0	0	1	363	291	352	2	0	0
B3GNT7	3625	395	353	433	135	141	117	487	383	437	145	120	128	645	724	656	154	126	164	1077	1496	1333	186	169	138	783	741	918	153	185	138	1859	1892	1632	182	121	152
B3GNT8	1874	66	62	62	49	59	53	81	64	74	60	47	51	66	109	130	73	69	83	113	188	189	75	81	72	91	71	100	100	110	67	206	201	197	84	79	94
B3GNT9	2705	211	217	265	204	207	182	209	203	217	186	175	203	238	294	260	294	207	229	166	206	165	259	240	236	388	299	357	368	328	274	380	377	322	320	254	356
B3GNTL1	4515	74	62	93	52	34	61	78	67	68	45	56	37	99	111	80	49	36	35	72	55	43	55	56	54	102	73	119	63	84	48	55	54	30	56	59	49
B4GALNT1	3882	0	2	0	1	1	2	1	3	0	1	2	0	4	5	5	4	2	1	3	0	0	1	1	1	0	1	1	1	1	1	0	0	0	2	0	2
B4GALNT2	2110	42	32	37	368	292	352	40	43	40	333	336	346	29	42	27	292	239	373	22	29	23	255	346	269	56	32	61	167	178	164	51	65	61	140	123	177
B4GALNT3	3438	655	385	522	595	510	572	512	490	595	622	547	555	624	740	681	318	312	403	567	647	439	326	375	283	316	308	318	188	178	153	538	574	496	142	108	142
B4GALNT4	3454	79	62	85	86	68	80	91	67	73	65	71	85	124	132	135	148	142	131	136	114	89	126	140	95	233	179	178	189	205	147	123	129	114	143	141	135
B4GALT1	4199	7308	5454	6392	8578	7679	7981	6294	6051	7009	8068	7378	7447	6446	7484	7213	5735	5066	5577	5775	6865	5861	6440	6215	5743	8100	7940	9734	5582	5050	4215	8521	8714	7921	5067	4153	4905
B4GALT1-AS1	1346	86	56	64	141	101	110	92	85	94	100	99	112	87	96	87	109	81	108	72	98	71	91	85	71	103	93	130	93	79	88	93	91	74	80	55	72
B4GALT2	2425	757	655	779	795	683	729	763	693	819	703	679	721	759	848	787	449	409	450	589	641	546	480	513	438	905	796	946	644	608	496	802	768	711	607	509	574
B4GALT3	2415	420	308	358	457	405	461	321	344	407	386	384	392	398	466	418	316	261	323	356	373	299	344	345	318	466	431	537	341	292	253	512	491	437	251	226	289
B4GALT4	2344	1679	1062	1355	941	877	860	1466	1442	1816	1031	912	993	1342	1641	1508	983	771	961	1398	1612	1191	927	1062	841	1134	1290	1166	1021	1019	788	2661	3091	2571	892	719	884
B4GALT4-AS1	544	72	40	63	52	33	50	55	50	62	63	36	48	59	65	89	48	39	41	54	85	54	35	38	46	43	53	49	41	41	26	103	139	106	43	43	31
B4GALT5	4727	1037	854	1024	823	761	861	989	933	1020	774	763	690	1351	1496	1408	608	526	677	1310	1582	1535	594	626	543	2250	1801	2235	614	639	507	2519	2271	1987	595	520	527
B4GALT6	4814	106	87	98	54	51	75	100	86	106	66	48	54	86	110	91	78	66	72	56	51	44	81	95	86	112	80	92	164	161	117	90	72	64	143	128	125
B4GALT7	1727	271	212	232	172	165	155	229	224	250	141	148	147	244	259	265	102	86	119	137	193	175	120	121	111	310	322	381	217	235	195	233	217	196	196	172	199
B4GAT1	2070	148	133	127	305	272	316	146	116	128	247	256	255	135	129	117	334	308	357	99	113	93	417	354	331	181	192	180	307	310	264	224	209	195	250	237	294
B9D1	4742	239	162	200	150	126	163	201	203	201	149	112	135	209	251	241	200	151	182	146	172	112	189	190	150	273	234	274	241	217	195	293	280	226	218	191	230
B9D2	1031	54	50	37	106	89	101	37	39	43	101	99	97	47	50	49	113	64	97	29	26	22	95	98	125	66	60	72	119	120	85	63	34	47	105	84	89
BAALC	2849	0	0	0	6	2	9	2	1	0	5	5	4	0	3	2	14	9	15	1	1	1	13	8	20	3	0	0	33	22	37	3	0	1	38	23	37
BAALC-AS1	726	0	1	2	1	1	6	1	1	3	5	6	1	1	0	1	11	7	4	1	1	1	8	7	5	3	1	1	20	16	6	1	2	3	17	11	10
BAALC-AS2	496	0	0	0	0	1	0	0	0	0	0	0	0	0	0	0	2	0	3	0	0	2	4	2	3	0	0	1	6	2	1	0	0	0	4	3	3
BAAT	3528	1	1	1	71	66	72	0	1	0	63	52	54	0	0	0	52	40	18	2	1	0	74	50	43	0	0	0	14	12	10	0	0	0	15	11	14
BABAM1	1498	551	438	492	661	624	679	499	465	520	580	559	581	568	633	659	526	454	548	425	479	335	521	576	521	598	537	637	633	628	491	512	509	437	537	450	525
BACE1	6020	275	210	281	387	437	424	259	251	269	394	386	405	229	298	268	252	236	301	257	258	204	284	311	299	466	389	507	430	429	358	429	385	326	410	328	363
BACE1-AS	825	14	12	17	9	18	12	7	20	15	21	22	20	15	18	16	12	9	16	7	10	10	22	20	13	18	34	33	22	20	18	26	25	20	22	18	11
BACE2	8930	1873	1518	1878	3010	2712	2994	1670	1585	1882	2730	2390	2491	1634	1854	1732	2203	1819	2073	1615	1730	1532	2283	2357	2280	2381	2171	2582	2951	2782	2194	2467	2642	2249	2691	2281	2570
BACH1	6870	932	761	827	3562	3136	3270	827	775	912	3029	2873	3100	908	956	928	2892	2523	2998	1019	1200	1045	2851	3105	2777	924	797	951	2659	2519	2054	1588	1607	1444	2655	1972	2421
BACH1-IT2	802	0	1	0	1	0	1	0	0	0	1	0	0	0	0	0	1	0	0	0	0	0	0	0	1	0	0	0	0	0	0	0	0	0	0	0	1
BACH2	9280	84	42	78	133	107	137	80	66	86	94	115	123	54	105	69	128	130	200	51	61	40	122	159	137	49	47	35	115	149	107	29	52	33	136	101	152
BAD	1224	636	483	577	974	830	866	546	476	551	848	730	855	634	724	665	972	809	975	440	497	381	970	931	856	666	623	732	1168	1076	926	646	668	563	978	837	1040
BAG1	3872	1018	867	1014	4125	3671	3909	951	831	922	3365	3139	3261	1038	1080	982	3475	3197	3521	1219	1464	1336	3616	3830	3685	1809	1555	1881	4155	4078	3299	2758	2796	2657	3304	2746	3363
BAG2	2052	24	19	23	52	36	31	16	26	24	49	28	45	30	29	25	41	49	48	15	12	11	43	52	46	24	27	30	74	67	45	31	19	15	57	43	43
BAG3	2569	2432	1703	2095	1262	1201	1277	2101	1856	2358	1233	1151	1268	2149	2367	2408	1339	1179	1435	1661	2048	1666	1222	1378	1271	2225	1960	2360	1609	1532	1186	2398	2407	2050	1399	1193	1379
BAG4	4464	337	262	318	433	413	471	273	279	320	419	384	425	253	314	338	436	376	463	250	278	214	427	438	434	389	372	447	472	434	406	484	464	417	405	354	455
BAG5	5254	752	571	673	596	483	586	630	613	719	605	537	582	662	745	749	651	578	657	539	621	464	704	730	593	728	705	730	761	719	610	840	798	774	657	553	664
BAG6	3963	3055	2191	2731	3789	3377	3764	2736	2446	2916	3448	3307	3498	3013	3282	3167	3095	2660	3670	2124	2233	1910	3297	3640	2900	3528	3088	3873	3707	3381	2860	2701	2673	2370	3272	2579	3220
BAGE	951	0	0	0	0	0	0	0	0	0	0	0	0	0	0	0	0	0	0	0	0	0	0	0	0	0	0	0	0	0	0	0	0	0	0	0	0
BAGE2	1891	22	24	17	13	14	20	11	10	17	18	11	35	14	24	14	17	24	27	11	10	13	24	23	20	21	16	20	24	19	20	13	23	12	20	26	19
BAGE3	1891	22	24	17	13	14	20	11	10	17	18	11	35	14	24	14	17	24	27	11	10	13	24	23	20	21	16	20	24	19	20	13	23	12	20	26	19
BAGE4	1756	22	24	17	13	14	20	11	10	17	18	11	35	14	24	14	17	24	27	11	10	13	24	23	20	21	16	20	24	19	20	13	23	12	20	26	19
BAGE5	1755	22	24	17	13	14	20	11	10	17	18	11	35	14	24	14	17	24	27	11	10	13	24	23	20	21	16	20	24	19	20	13	23	12	20	26	19
BAHCC1	10289	104	93	106	170	159	167	110	90	102	200	207	242	126	159	124	286	258	292	185	251	224	278	313	213	198	180	191	300	275	244	295	303	256	214	190	223
BAHD1	4832	667	492	571	501	374	462	586	495	692	474	404	429	503	595	636	480	424	484	407	488	320	450	543	497	641	634	684	681	654	556	661	587	549	582	530	665
BAIAP2	4897	1805	1344	1618	1311	1039	1240	1632	1424	1799	1301	1177	1303	1385	1656	1550	1205	1011	1283	1187	1381	1015	1317	1395	1169	1342	1358	1611	1540	1433	1214	1263	1427	1200	1320	1098	1237
BAIAP2-AS1	4421	272	186	187	211	171	207	214	203	217	178	168	187	284	320	296	212	206	246	215	205	178	242	270	213	374	352	347	442	444	351	271	254	214	355	332	369
BAIAP2L1	3670	1491	1028	1277	872	734	887	1233	1237	1420	923	810	862	1733	1876	1920	1095	863	1088	1304	1524	1219	1067	1056	950	1634	1571	1681	1271	1235	1002	1838	1762	1579	1063	907	1003
BAIAP2L2	2145	2	3	2	3	3	1	3	2	2	1	0	1	3	3	1	3	3	1	2	2	6	1	1	2	2	2	2	1	2	1	9	9	9	0	2	0
BAIAP3	5080	146	91	110	162	139	142	109	111	133	143	119	117	118	116	113	133	94	140	91	95	75	117	141	131	162	138	148	184	185	159	127	98	107	161	137	177
BAK1	2193	1080	749	894	512	412	426	1097	806	1078	438	382	372	977	1138	1067	489	370	547	1920	2244	2089	487	472	476	997	951	1138	685	757	576	1907	1921	1642	690	580	736
BAMBI	1724	104	73	76	203	202	181	111	86	122	171	188	184	116	124	103	211	187	207	128	140	112	230	235	199	134	114	135	227	227	203	166	193	151	253	188	236
BANCR	675	0	0	0	0	0	0	0	0	0	0	0	0	0	0	0	0	0	0	1	0	0	0	0	0	0	0	0	0	0	0	2	1	1	1	0	0
BANF1	1152	968	698	851	1265	1133	1217	765	769	905	1122	1038	1025	859	986	916	944	767	975	601	614	537	908	856	909	1015	885	1064	1148	1023	888	772	730	620	1063	897	1013
BANF2	640	0	0	0	0	0	0	0	0	0	0	0	0	0	0	0	0	0	0	0	0	0	0	0	0	0	0	0	0	0	0	0	0	0	0	0	0
BANK1	3558	141	99	143	182	178	183	125	132	167	213	228	202	136	160	140	167	116	142	149	203	174	121	173	130	166	207	188	118	123	103	310	328	290	104	52	107
BANP	2696	149	131	151	80	82	79	145	143	165	105	88	119	147	173	147	135	126	170	107	112	120	168	166	144	152	144	149	239	225	199	160	132	139	186	181	194
BAP1	3701	1297	976	1056	1787	1648	1744	1027	1023	1146	1962	1805	1877	1165	1359	1202	1880	1529	1883	929	988	750	1886	1847	1481	1337	1263	1287	1777	1732	1361	1364	1303	1141	1437	1242	1429
BARD1	5506	56	30	33	10	10	10	48	41	37	11	12	8	32	38	43	22	23	31	53	72	55	27	36	35	49	38	44	60	50	42	60	57	45	47	45	63
BARHL1	1907	1	0	0	0	0	0	0	0	0	2	0	0	0	0	0	0	0	1	0	0	0	0	0	0	0	0	1	0	0	0	1	1	0	0	1	1
BARHL2	1496	0	0	0	0	0	0	0	0	0	0	0	0	0	0	0	0	0	0	0	0	0	0	0	0	0	0	0	0	0	0	0	0	0	0	0	0
BARX1	1482	1	0	0	0	0	0	0	0	0	0	0	0	1	0	0	1	1	0	1	2	2	0	0	0	0	0	0	1	0	0	0	2	1	0	0	0
BARX2	1767	27	26	27	33	26	23	24	25	33	19	16	29	32	30	28	34	29	35	16	31	15	16	35	31	46	36	47	52	35	30	59	60	60	44	34	42
BASP1	1963	1972	1577	1875	5277	4914	5254	1692	1446	1742	4671	4203	4634	1668	1787	1803	3453	3088	2943	1094	1233	944	3104	3291	3115	2671	2134	2470	2335	2244	1891	2194	2151	1645	2027	1605	1820
BASP1P1	1152	0	0	0	0	0	0	0	0	0	0	0	0	0	0	0	0	0	0	0	0	0	0	0	0	0	0	0	0	0	0	0	0	0	0	0	0
BATF	940	1	3	4	1	1	0	2	0	0	2	1	2	1	2	3	1	1	1	0	0	2	2	2	1	2	3	1	0	2	2	5	1	4	3	1	2
BATF2	2344	15	7	11	0	1	6	173	41	65	8	2	1	14	21	20	2	1	6	1091	1321	1461	0	2	1	26	27	35	11	11	7	860	867	742	10	8	13
BATF3	981	0	0	0	0	0	0	0	0	0	0	0	0	0	0	1	1	0	2	2	3	2	0	0	0	0	0	0	1	0	0	0	0	1	1	0	0
BAX	1305	576	469	492	462	431	454	494	404	552	398	398	405	639	717	587	635	545	643	438	519	400	608	654	628	853	651	799	1027	981	854	902	863	864	885	729	882
BAZ1A	6016	1513	1140	1335	786	656	772	1326	1360	1547	850	792	849	1338	1609	1561	1153	966	1117	1688	1889	1727	1156	1330	1092	1628	1500	1514	1266	1290	1018	1688	1740	1488	1110	924	1039
BAZ1B	6115	1361	990	1192	1221	978	1191	1104	1187	1252	1202	1113	1205	1279	1379	1263	1563	1330	1702	1122	1267	989	1695	1693	1596	1680	1579	1735	2081	2072	1701	1905	1972	1643	1754	1400	1594
BAZ2A	9141	2264	1635	2018	1685	1503	1693	1995	1949	2176	1699	1652	1704	2097	2274	2225	1921	1743	2335	2389	2663	2440	2028	2121	1855	2412	2327	2519	2425	2389	1937	2881	3054	2540	2043	1804	2077
BAZ2B	10723	828	573	697	784	669	774	654	786	887	998	901	915	911	1022	964	1090	1001	1084	752	785	635	1051	1265	933	966	964	976	845	898	726	1004	994	831	709	643	684
BBC3	2095	45	47	50	218	176	214	62	33	42	155	142	149	57	56	57	286	265	290	102	124	146	277	305	257	94	55	81	328	316	267	193	192	157	233	208	265
BBIP1	2460	237	206	199	547	511	529	172	177	207	653	522	545	198	248	243	665	564	639	157	153	157	684	778	711	343	289	387	657	603	499	296	261	269	529	487	541
BBOF1	3107	65	42	49	57	54	63	38	41	47	56	56	59	54	56	57	53	35	60	23	34	29	53	56	47	75	48	73	67	54	40	50	45	33	51	35	45
BBOX1	1886	28	12	22	2	1	5	20	22	30	1	1	1	23	21	19	4	1	1	14	11	19	0	3	3	11	19	25	1	2	1	7	5	8	1	2	3
BBOX1-AS1	1180	0	0	1	0	0	0	0	0	0	1	0	0	0	0	0	2	3	2	1	1	0	1	0	0	0	0	0	1	0	1	1	0	0	3	0	2
BBS1	3370	224	155	138	316	297	277	167	172	162	285	273	262	217	250	245	301	222	294	160	209	147	334	315	242	337	288	367	447	420	333	301	243	286	358	327	363
BBS10	3583	126	101	111	184	151	157	106	118	147	197	174	202	130	143	150	178	129	175	115	123	115	159	160	171	168	143	169	214	224	167	217	196	188	211	152	178
BBS12	3432	72	39	69	99	86	105	53	60	58	90	82	95	60	78	68	105	72	80	52	57	40	74	100	107	103	82	111	116	126	92	111	88	85	109	115	127
BBS2	2814	258	193	213	270	247	237	221	210	255	257	236	272	302	317	327	247	223	262	233	235	214	286	310	212	389	333	362	267	278	206	361	316	291	230	181	225
BBS4	2874	80	85	80	106	75	103	84	74	84	114	76	95	109	97	119	71	68	85	86	79	71	84	105	73	148	105	141	102	95	80	105	117	88	68	66	75
BBS5	3157	92	58	80	142	118	148	93	63	80	157	100	139	74	94	90	148	119	137	51	65	41	133	157	119	113	104	108	126	126	104	96	90	92	105	69	112
BBS7	4282	230	145	188	170	159	151	195	159	224	187	152	184	241	236	224	209	199	208	153	200	151	230	224	176	192	200	213	220	210	205	170	191	178	193	163	202
BBS9	4019	109	71	85	119	144	120	78	82	85	113	92	112	88	110	91	92	67	109	80	85	75	92	77	116	119	129	158	114	127	112	89	74	77	120	82	103
BBX	9025	1264	983	1168	1412	1225	1347	1169	1230	1342	1563	1384	1457	1384	1574	1482	1646	1421	1588	1594	1917	1749	1644	1781	1520	1964	1838	1900	1853	1835	1560	2586	2491	2238	1596	1369	1527
BCAM	3431	2283	1834	2186	4932	3933	4740	1918	1825	1987	4277	3979	4459	2481	2750	2428	6833	5884	7532	2118	2217	2031	7820	7485	6917	4069	3293	4086	8911	7777	6822	3251	2849	2606	7874	6822	8523
BCAN	4050	2	1	3	1	2	3	3	2	2	0	5	3	9	13	7	1	3	3	2	1	4	2	3	1	4	2	4	1	2	2	7	11	9	1	1	1
BCAP29	6098	721	564	595	325	288	301	557	581	759	321	277	277	551	620	587	254	244	268	547	620	481	279	318	243	561	534	577	442	357	329	653	709	592	368	290	348
BCAP31	2396	3538	2505	3178	3666	3259	3534	3022	2829	3253	3247	2908	3015	3257	3732	3510	2324	2088	2418	2719	3001	2576	2462	2505	2225	3664	3290	4196	2770	2629	2268	3244	3320	2896	2579	2211	2700
BCAR1	5392	1751	1176	1506	878	790	851	1481	1267	1474	840	826	860	1541	1672	1558	1272	1060	1328	1381	1590	1303	1218	1280	1121	1757	1528	1765	1713	1589	1408	2041	1909	1725	1488	1383	1564
BCAR3	4262	1873	1128	1510	809	622	687	1626	1491	1784	747	672	683	1295	1466	1494	925	752	1001	1412	1443	1218	974	1046	961	1261	1208	1286	1209	1166	1044	1253	1294	1068	1134	901	1107
BCAR4	1310	0	0	0	0	1	0	0	0	0	0	0	1	0	0	0	1	0	0	0	0	0	0	0	0	0	1	0	0	0	0	0	0	1	1	0	0
BCAS1	3475	478	482	456	608	479	621	363	384	341	527	507	629	670	747	651	381	321	429	423	408	416	413	536	394	1400	1184	1388	415	426	322	643	566	511	340	283	334
BCAS2	1301	329	309	303	296	280	266	266	301	336	293	281	304	310	377	351	291	238	301	241	262	186	259	312	314	439	407	402	402	353	311	489	461	430	320	258	298
BCAS3	3766	207	185	206	337	277	337	163	161	210	334	311	310	226	242	230	258	236	322	186	202	154	348	317	285	326	302	402	388	375	310	256	312	238	336	325	332
BCAS4	1378	132	135	159	459	432	487	121	131	146	391	334	402	168	169	167	312	297	405	109	115	95	356	325	346	258	209	287	358	331	298	242	249	168	268	224	283
BCAT1	10227	306	282	283	205	170	140	302	350	398	167	185	169	467	552	579	87	92	80	360	412	305	87	132	71	584	767	811	66	76	44	1080	1242	1019	81	67	75
BCAT2	2080	154	116	114	174	134	169	127	117	115	180	148	143	118	164	115	98	98	144	86	87	58	111	105	109	168	136	173	130	134	108	56	54	63	119	103	108
BCCIP	3373	521	391	480	411	384	436	453	449	528	498	402	406	527	548	526	464	423	535	337	403	288	479	547	474	568	546	556	635	594	512	567	526	426	599	433	464
BCDIN3D	3249	47	38	45	43	35	30	39	31	43	33	25	26	42	50	36	17	23	37	36	35	24	34	36	26	34	50	65	50	49	26	58	55	67	50	32	40
BCDIN3D-AS1	3088	28	19	18	21	13	12	19	19	19	12	10	13	23	26	14	11	11	20	15	19	16	16	16	11	16	24	28	22	20	11	27	22	33	26	17	20
BCHE	2447	0	0	0	1	0	0	0	0	0	0	0	1	0	0	0	0	1	0	0	0	0	0	0	0	0	1	0	0	1	0	0	0	0	1	0	0
BCKDHA	1774	308	286	304	643	585	573	275	273	298	557	495	554	272	342	307	372	318	375	240	304	276	349	418	358	469	345	478	382	362	344	425	437	420	332	274	375
BCKDHB	3823	186	155	159	219	224	243	156	154	179	266	230	229	204	191	176	220	199	213	105	124	122	252	221	206	231	210	259	254	243	212	113	134	105	176	169	171
BCKDK	2221	393	292	325	343	263	307	336	299	363	287	243	249	377	418	369	252	219	265	287	339	247	252	276	242	469	376	508	394	418	331	488	461	396	375	297	391
BCL10	3104	863	661	847	572	550	521	728	688	883	557	456	502	762	870	814	437	381	511	552	577	476	338	424	497	778	791	774	439	418	365	749	735	611	532	363	444
BCL11A	7446	75	51	51	101	81	87	51	44	59	71	72	77	52	57	51	121	88	104	40	33	28	83	141	115	84	52	65	137	91	88	56	50	50	117	77	98
BCL11B	8043	63	57	57	86	98	88	44	52	55	60	76	81	54	62	67	122	121	115	33	25	37	130	99	113	80	84	80	112	114	91	61	66	58	101	93	115
BCL2	6620	1	2	7	35	17	25	6	1	5	21	12	18	3	1	0	74	45	71	2	5	6	51	54	58	7	6	4	82	81	64	7	6	3	61	38	59
BCL2A1	943	94	71	79	8	7	4	108	104	123	7	3	5	78	73	107	2	0	1	91	128	94	2	2	0	103	89	82	2	2	3	145	131	132	2	3	0
BCL2L1	3368	3902	2625	3358	3475	2941	3306	3349	3128	3773	2932	2860	3216	3556	4086	3840	3658	3012	4223	3077	3734	3005	3601	4153	3547	3624	3550	4188	4477	4048	3651	5020	5279	4606	3876	3226	3968
BCL2L10	1313	1	0	0	2	0	2	0	2	1	1	0	1	2	1	0	1	3	3	0	1	1	0	1	2	1	4	1	6	2	3	2	1	1	3	1	4
BCL2L11	6212	233	172	196	424	377	412	209	198	194	362	341	344	220	259	260	688	676	798	168	230	189	670	807	686	377	343	367	716	639	555	496	454	458	658	513	595
BCL2L12	1904	84	54	55	76	62	63	66	57	60	57	56	76	49	64	70	90	86	91	52	55	54	82	77	61	76	62	75	138	126	126	101	75	79	84	63	110
BCL2L13	5513	892	724	798	1428	1275	1515	988	795	969	1368	1226	1366	975	1070	1008	1580	1394	1716	2098	2460	2503	1874	1805	1597	1083	989	1101	1929	1868	1449	2227	2255	1916	1729	1415	1747
BCL2L14	2231	3	5	0	3	0	0	22	3	9	1	0	0	5	3	6	2	1	0	171	199	222	1	1	1	7	11	10	0	0	1	130	117	104	0	0	1
BCL2L15	4973	2	3	3	0	0	0	0	5	2	3	0	0	5	6	1	0	0	0	0	2	3	1	2	0	7	1	7	1	1	0	4	4	0	0	0	0
BCL2L2	3658	610	436	494	381	331	378	462	484	652	397	389	419	639	662	696	478	394	480	517	562	519	599	565	399	736	648	592	633	664	488	615	674	502	498	419	541
BCL2L2-PABPN1	2130	915	684	738	566	523	583	708	748	795	653	572	645	992	1062	1090	901	748	845	778	788	745	1112	1003	730	1047	878	940	1058	1102	896	887	795	681	921	760	887
BCL3	1864	155	112	162	17	14	14	147	143	144	10	13	12	221	249	224	43	34	52	190	225	212	40	61	47	291	198	289	105	92	87	341	323	271	94	98	101
BCL6	3975	145	136	149	388	376	387	130	133	138	354	358	416	220	279	243	413	375	599	272	265	291	414	493	438	447	339	444	416	447	385	528	406	416	390	264	366
BCL6B	3525	0	0	0	0	0	0	0	0	0	0	0	0	0	0	0	0	0	0	0	1	0	0	0	0	0	0	0	1	0	0	2	0	1	1	0	0
BCL7A	3783	396	317	383	367	364	382	311	347	361	361	344	388	344	360	350	484	429	494	183	209	139	505	513	441	446	425	483	669	589	497	478	492	433	524	460	557
BCL7B	2065	378	258	362	370	343	335	345	309	363	344	275	319	307	365	321	338	269	366	321	335	304	333	352	342	381	336	404	416	399	355	518	552	437	386	289	373
BCL7C	2190	252	258	324	347	350	347	274	225	286	275	264	285	234	272	226	287	255	282	190	183	180	311	307	287	299	271	322	399	381	336	234	232	168	290	244	299
BCL9	6192	168	122	151	160	139	134	132	157	140	130	117	155	205	227	220	208	197	260	108	130	89	218	243	234	269	230	281	250	255	207	201	185	163	230	185	221
BCL9L	7738	3142	2289	2817	4833	3893	4605	2753	2653	2972	4323	4217	4751	2594	3018	2716	4363	3971	4864	2436	2893	2340	4754	4792	4426	3471	3073	3521	4863	4270	3714	4348	4261	3823	3850	3473	4040
BCLAF1	7263	2124	1513	1780	2613	2376	2658	1681	1694	1893	2734	2443	2692	1713	1866	1772	2185	1771	2283	1459	1522	1241	2020	2273	2003	2366	2212	2427	1862	1706	1492	1923	1874	1549	1498	1227	1423
BCO1	2427	6	1	6	1	1	3	3	2	3	3	0	3	1	2	4	1	0	2	0	3	3	3	1	1	2	3	2	1	1	0	4	8	7	1	0	3
BCO2	3002	0	0	1	0	0	3	0	0	1	1	0	0	1	0	2	5	0	2	3	1	5	4	6	1	2	3	0	2	1	2	4	8	1	0	2	3
BCOR	6746	344	298	296	250	214	236	304	317	348	242	217	251	279	317	318	366	324	413	292	358	319	398	398	378	413	380	501	482	469	396	563	539	509	447	372	429
BCORL1	7349	245	149	186	161	116	173	206	187	216	168	138	174	239	272	244	170	159	181	163	198	137	183	166	156	265	233	288	236	221	172	219	216	206	208	193	197
BCORP1	3668	0	0	0	0	0	0	0	0	0	0	0	1	0	0	0	2	0	0	0	0	0	0	0	0	0	0	0	0	0	0	0	0	0	0	0	0
BCR	6927	2157	1614	1916	1530	1310	1505	1804	1684	1937	1477	1280	1468	2047	2289	2215	1774	1541	1867	1461	1533	1207	1709	1834	1695	2725	2316	2897	2714	2521	2121	2265	2058	1825	2322	1957	2396
BCRP2	2334	52	49	55	45	52	63	52	42	36	43	52	47	50	73	57	69	61	86	38	38	20	82	95	84	76	75	78	162	132	83	56	45	53	131	89	133
BCRP3	1425	135	138	125	90	94	108	114	98	122	95	77	97	157	147	126	140	87	126	103	102	71	117	138	129	157	160	182	181	147	142	145	120	121	175	135	182
BCS1L	1835	133	103	96	77	86	61	105	114	112	78	65	74	109	133	121	70	53	75	76	91	59	86	80	50	105	113	140	80	85	66	83	75	86	60	74	65
BCYRN1	191	3	5	3	1	2	1	1	4	0	3	2	0	3	3	3	1	0	2	1	0	1	1	0	0	1	5	0	1	1	0	1	1	0	1	0	1
BDH1	3689	178	162	200	110	95	84	148	147	188	94	81	93	231	252	266	66	60	79	132	130	94	84	76	65	251	228	291	54	54	48	340	286	271	50	40	40
BDH2	2920	216	162	202	394	376	401	192	208	207	386	369	388	283	347	313	452	349	449	199	228	195	455	466	364	416	387	430	423	397	314	302	307	295	362	250	292
BDKRB1	1301	32	29	47	15	12	15	35	33	30	11	10	15	43	49	40	7	4	21	22	22	15	12	11	17	54	39	67	31	31	25	36	26	33	19	16	24
BDKRB2	4197	387	301	383	221	201	240	290	308	370	222	199	188	484	522	455	290	196	318	319	288	281	304	344	262	511	459	575	355	352	252	312	373	305	262	210	265
BDNF	7729	151	83	127	217	234	200	114	113	137	227	241	207	107	108	99	134	117	118	86	91	69	130	159	157	193	191	128	200	173	172	162	166	141	190	165	149
BDNF-AS	3049	26	16	16	23	42	27	14	16	21	36	41	44	19	16	14	20	21	15	15	13	17	24	26	23	36	31	39	30	22	23	31	50	33	22	12	25
BDP1	11075	703	466	565	314	257	346	573	586	693	447	392	427	628	700	662	536	448	514	540	619	497	479	582	453	603	607	524	671	644	479	897	934	792	548	505	514
BEAN1	3520	69	39	74	27	25	25	73	78	84	35	25	28	110	107	112	16	20	23	96	141	141	30	26	15	69	86	79	59	47	42	130	142	123	51	37	41
BEAN1-AS1	483	4	0	1	2	1	0	4	4	1	2	1	0	5	2	7	4	2	0	2	6	6	1	3	1	4	6	5	5	5	1	4	2	4	7	3	1
BECN1	2166	1449	1087	1311	1566	1419	1526	1167	1221	1340	1574	1415	1565	1379	1593	1495	1604	1401	1655	1124	1233	1014	1662	1636	1560	1590	1467	1701	1681	1662	1288	1420	1395	1255	1534	1269	1591
BECN2	1296	0	0	0	0	0	0	0	0	0	0	0	0	0	0	0	0	0	0	0	0	0	0	0	0	0	0	0	0	0	0	0	0	0	0	0	0
BEGAIN	2807	2	0	4	1	4	0	3	1	3	2	1	1	8	1	2	0	1	0	3	0	1	1	0	1	5	3	1	4	3	0	3	2	4	1	1	1
BEND2	4696	0	0	0	0	0	0	0	0	0	0	0	0	0	0	0	0	0	0	0	0	0	0	0	0	0	0	0	0	0	0	0	0	0	0	0	0
BEND3	6660	91	58	96	44	31	29	68	69	87	42	29	34	93	127	126	84	79	89	61	64	43	92	85	92	114	115	130	119	121	106	119	114	84	132	92	128
BEND3P3	5920	95	70	80	119	89	78	94	71	90	102	90	90	88	92	101	146	103	96	49	58	53	119	128	98	90	91	82	134	98	118	72	64	70	100	77	91
BEND4	8850	0	0	0	0	0	0	0	0	0	0	0	0	0	0	0	0	0	0	0	0	0	0	0	0	0	0	0	0	0	0	1	0	0	0	0	0
BEND5	1849	0	0	0	0	0	0	0	0	0	0	0	0	0	0	0	0	0	2	0	0	0	0	0	0	1	0	0	0	0	0	0	0	0	0	0	0
BEND6	5464	2	4	6	7	8	1	4	3	5	2	5	3	11	9	11	13	7	12	4	3	1	12	16	13	6	7	11	29	22	23	2	2	0	11	12	18
BEND7	3094	37	28	32	60	54	50	33	29	38	60	43	49	41	77	69	106	90	101	41	34	28	115	115	84	49	63	59	95	85	59	55	63	43	76	79	71
BEST1	3583	48	46	48	104	130	119	41	35	42	118	91	87	95	94	116	129	98	130	45	70	51	116	118	100	89	96	98	115	99	90	109	74	58	111	102	97
BEST2	1910	0	0	0	0	0	0	0	0	0	0	0	0	0	1	1	0	0	0	1	0	0	0	0	1	0	0	0	0	0	0	0	1	0	0	0	0
BEST3	5388	1	0	0	18	12	14	0	0	4	12	14	18	2	0	1	21	24	19	4	3	4	46	45	39	0	0	1	38	36	20	3	7	3	27	29	27
BEST4	2096	2	0	1	0	2	2	2	0	1	0	0	0	5	2	3	1	0	0	3	1	0	0	1	0	2	2	0	0	0	1	3	2	2	2	1	2
BET1	4715	193	153	169	220	253	237	148	158	186	272	228	264	197	202	200	168	136	214	208	221	250	155	204	197	226	208	215	214	191	155	275	259	248	174	120	174
BET1L	2956	705	502	631	682	625	660	597	614	606	664	633	661	626	720	646	577	459	609	510	513	434	620	600	546	850	716	943	685	687	583	937	951	810	641	526	641
BEX1	862	2	4	3	19	19	20	3	6	0	14	17	25	2	1	3	26	18	27	1	3	3	39	24	33	8	4	4	36	29	20	6	7	5	20	14	22
BEX2	1176	15	22	19	90	51	73	11	14	9	72	64	78	16	23	17	64	54	95	11	7	12	88	75	58	35	22	31	119	119	89	34	28	24	80	79	102
BEX3	1354	740	667	755	1928	1781	1832	683	632	774	1755	1603	1651	837	924	925	1749	1583	1638	671	743	614	1967	1884	1684	1156	1099	1163	2015	1912	1618	1167	1050	931	1717	1399	1722
BEX4	1282	66	68	74	117	113	112	53	66	58	117	95	97	106	118	107	116	81	105	43	56	34	100	118	84	151	119	161	118	95	107	144	119	91	110	76	79
BEX5	1017	2	0	1	0	1	0	1	1	3	1	1	0	2	1	2	1	0	0	0	0	2	0	0	1	1	0	0	2	0	0	1	0	0	0	2	1
BFAR	3043	724	549	651	782	743	750	593	584	678	714	637	717	584	688	665	683	570	700	491	587	449	673	699	660	712	691	797	824	905	697	746	779	635	792	625	861
BFSP1	3009	20	9	17	37	30	34	12	12	18	33	41	35	21	26	24	79	59	65	17	14	5	69	69	64	24	17	26	44	68	56	19	8	9	58	42	34
BFSP2	1577	0	0	0	0	0	0	0	0	0	0	0	0	0	0	0	1	0	0	0	0	0	0	0	0	0	0	0	0	0	0	0	0	0	0	1	0
BFSP2-AS1	2934	0	0	0	2	0	0	0	0	0	0	0	0	0	0	0	0	0	0	0	0	0	0	0	0	0	0	0	0	0	0	1	0	0	0	0	0
BGLAP	743	13	14	13	24	8	19	11	11	6	16	12	13	8	24	18	32	20	17	17	14	6	34	22	25	21	15	23	18	22	17	14	19	15	23	10	15
BGLT3	993	0	0	0	0	0	0	0	0	0	0	0	0	0	0	0	0	0	0	0	0	0	0	0	0	0	0	0	0	0	0	0	0	0	0	0	0
BGN	2452	18	13	12	19	22	16	15	12	12	25	17	15	16	14	17	23	17	36	22	26	20	18	20	26	29	19	24	44	30	43	29	25	19	49	35	45
BHLHA15	706	0	0	0	0	0	1	0	1	0	0	0	0	2	0	1	0	0	1	1	1	1	0	0	1	0	0	0	0	0	0	3	0	1	0	0	0
BHLHA9	708	0	0	0	0	0	0	0	1	0	0	0	0	0	0	0	0	0	0	0	0	0	0	0	0	0	0	0	0	0	0	0	0	0	0	0	0
BHLHB9	4281	104	70	71	213	205	220	91	68	84	228	213	245	82	67	95	153	144	155	52	64	46	151	222	183	90	95	103	154	139	138	125	146	124	149	125	162
BHLHE22	3397	0	0	0	0	0	0	0	0	0	0	0	0	0	0	0	0	0	0	0	0	0	0	0	0	0	0	0	0	0	0	0	0	0	0	0	0
BHLHE23	1057	0	0	0	0	0	0	0	0	0	0	0	0	0	0	0	0	0	0	0	0	0	0	0	0	0	0	0	0	0	0	0	0	0	0	0	0
BHLHE40	3034	2331	1608	2163	702	636	669	2244	1924	2406	645	596	683	2651	3132	3055	1534	1372	1636	2398	2967	2647	1744	1723	1585	2318	2028	2376	2095	2044	1659	2516	2378	2128	1961	1679	1856
BHLHE40-AS1	2718	16	10	14	0	1	4	20	14	13	3	2	1	17	16	11	8	4	16	11	10	14	13	11	14	15	21	18	12	17	22	16	15	6	14	9	11
BHLHE41	3780	15	32	30	13	18	8	19	16	16	14	9	12	42	47	46	16	9	14	47	32	69	11	16	15	95	70	74	34	20	22	48	54	25	21	22	27
BHMG1	2754	0	1	0	0	1	0	0	0	0	0	0	0	0	0	0	1	0	2	0	0	0	4	1	2	2	1	0	2	4	3	1	0	0	0	2	0
BHMT	2500	0	1	0	0	2	2	0	0	0	0	1	0	0	0	0	0	0	1	1	3	2	1	0	0	3	2	1	1	0	1	1	1	3	1	1	1
BHMT2	2651	0	0	0	0	0	0	0	0	0	0	1	0	0	0	0	1	0	0	0	1	1	0	0	0	0	0	0	0	0	0	1	1	0	0	0	0
BICC1	5471	9	12	5	2	8	3	8	10	7	5	5	4	5	7	7	1	3	3	14	9	10	2	4	6	23	20	24	17	9	5	17	3	12	13	7	9
BICD1	3589	222	176	159	374	304	368	178	177	215	349	329	374	165	190	169	252	211	279	130	145	105	366	291	294	224	222	224	349	289	276	183	186	160	256	225	241
BICD2	6416	2784	2141	2539	2224	2104	2193	2264	2343	2497	2330	2077	2364	2548	2806	2729	2613	2197	2711	1564	1460	1190	2728	2764	2670	3405	3296	3522	3379	3287	2734	1888	1901	1595	2978	2491	2877
BID	2660	1050	835	934	426	385	416	884	827	1026	434	394	387	1075	1209	1225	342	275	347	675	819	602	353	313	357	1194	1055	1347	515	484	463	1100	1146	935	476	378	485
BIK	953	107	98	98	52	52	45	90	93	116	54	51	60	99	139	110	52	43	60	65	85	66	59	60	39	165	139	143	96	63	78	145	134	116	71	65	77
BIN1	3910	89	75	79	42	38	49	84	74	78	42	48	33	129	146	141	44	42	60	116	137	136	51	57	25	142	115	149	46	53	32	146	150	109	43	41	49
BIN2	2993	0	1	0	0	0	0	0	1	1	0	0	0	0	0	0	1	0	0	0	0	0	0	0	0	0	0	0	0	0	1	0	0	0	0	1	1
BIN3	1847	278	234	234	322	290	288	266	260	280	336	295	335	297	391	352	439	413	442	283	301	268	505	519	374	327	327	333	503	501	402	329	358	286	425	332	435
BIN3-IT1	1839	0	2	0	1	1	0	0	0	0	0	1	1	0	1	1	0	1	0	0	4	0	0	2	2	0	0	0	1	1	3	0	1	0	0	1	1
BIRC2	4265	693	514	587	407	372	379	598	630	718	448	395	433	668	753	731	621	468	579	880	1021	879	617	650	544	713	686	704	748	777	599	1087	1011	973	705	535	675
BIRC3	6912	262	199	183	1	12	8	294	220	259	10	15	7	233	245	265	8	7	7	624	611	772	5	12	11	299	285	313	29	38	21	591	599	504	34	36	31
BIRC5	2700	22	20	14	2	3	7	17	16	11	4	6	3	6	8	6	1	0	2	8	8	13	1	1	2	9	1	6	2	0	1	5	2	4	1	1	1
BIRC6	15702	2032	1555	1877	1463	1281	1351	1732	1786	2083	1596	1441	1490	1682	1944	1862	1343	1175	1468	1276	1442	1169	1361	1456	1318	2073	1991	2123	1720	1638	1380	1652	1716	1509	1479	1300	1481
BIRC6-AS2	588	0	0	1	0	0	0	0	0	0	0	0	0	0	0	0	0	1	0	0	0	0	0	0	0	0	0	0	0	0	0	1	0	0	0	0	0
BIRC7	1368	0	0	0	0	0	0	0	0	0	0	0	0	0	2	0	0	0	0	1	0	0	0	0	0	0	0	0	1	0	0	0	0	0	0	0	0
BIRC8	2022	0	0	0	0	0	0	0	0	0	0	0	0	0	0	0	0	0	0	0	0	0	0	0	0	0	0	0	0	0	0	0	0	0	0	0	0
BISPR	2092	6	2	2	2	0	4	20	4	19	6	2	3	6	10	3	0	0	0	140	222	235	1	4	1	8	5	3	0	1	0	244	238	210	2	3	1
BIVM	3885	186	149	178	186	160	155	139	169	167	214	196	198	189	250	242	381	306	311	121	146	125	381	413	287	303	239	265	449	430	347	226	237	204	412	303	407
BIVM-ERCC5	5143	852	649	728	1083	954	1037	688	777	858	1126	997	1076	822	973	943	1019	871	1044	558	670	550	1062	1199	933	1021	1002	1028	1039	1049	836	975	993	896	966	741	852
BLACAT1	2616	53	31	42	40	21	17	45	40	61	19	23	18	74	75	101	37	31	22	66	77	51	48	43	28	55	57	57	56	54	38	114	100	82	39	44	31
BLACE	2452	0	0	0	0	0	0	0	0	0	0	0	0	0	0	0	1	0	0	0	0	0	0	0	0	0	0	0	0	0	0	0	0	0	0	0	0
BLCAP	2760	1948	1417	1718	2655	2421	2522	1622	1518	1743	2684	2456	2503	1716	1910	1650	2064	1800	2158	1339	1421	1155	2228	2266	2048	2215	1994	2206	2986	2871	2266	2320	2216	1928	2568	2188	2510
BLID	862	0	0	0	0	0	0	0	0	0	0	0	0	1	0	0	0	0	0	0	0	0	0	0	0	0	0	0	0	0	0	0	0	0	0	0	0
BLK	2590	0	0	0	0	0	0	0	0	0	0	1	0	0	0	0	0	0	0	0	0	0	0	0	0	0	0	0	0	0	0	0	0	0	0	0	0
BLM	4831	10	13	19	3	0	0	11	19	20	0	1	1	11	13	11	3	1	3	8	4	4	7	4	5	7	5	10	8	4	4	5	6	3	4	4	3
BLMH	2537	164	128	151	329	305	331	161	151	155	353	297	356	153	208	170	315	274	274	122	109	99	305	328	229	228	175	228	185	180	158	133	126	113	180	154	161
BLNK	1828	54	47	46	139	141	147	50	40	45	133	113	154	41	61	58	268	221	300	82	118	97	273	295	255	70	68	84	366	312	305	92	70	102	275	243	287
BLOC1S1	1004	270	230	257	458	364	452	240	232	243	370	316	346	275	325	269	357	278	393	178	230	229	330	374	312	355	265	334	334	300	267	280	253	247	297	252	308
BLOC1S1-RDH5	1213	139	120	119	209	173	196	120	118	115	188	138	174	137	157	127	173	137	171	86	115	116	150	166	148	173	126	176	141	153	124	138	119	131	162	106	140
BLOC1S2	2939	539	394	461	723	702	702	438	430	476	640	571	652	515	520	499	798	718	747	480	591	498	725	866	825	610	570	615	967	875	767	796	831	767	939	658	892
BLOC1S3	2601	177	112	158	206	182	166	145	114	148	159	141	153	130	147	109	154	120	162	175	187	194	172	200	140	182	131	164	166	180	158	208	212	171	130	129	158
BLOC1S4	1546	141	97	139	136	122	146	109	112	117	110	103	119	155	178	154	136	99	110	98	116	93	114	125	102	180	165	180	112	107	87	181	204	158	95	68	87
BLOC1S5	2787	144	105	132	259	225	295	114	141	142	238	255	242	120	158	135	255	205	310	105	120	106	270	294	272	207	185	193	284	294	204	240	219	211	243	187	231
BLOC1S5-TXNDC5	3352	1637	1339	1595	2193	2068	2157	1380	1395	1580	2176	1947	2083	1672	1834	1686	1909	1628	1874	1165	1226	1039	1962	2045	1772	2127	1889	2226	1949	1879	1464	1360	1350	1198	1724	1371	1765
BLOC1S6	4533	720	538	606	1126	1009	1133	565	499	668	1209	1009	1187	611	695	709	1347	1034	1258	406	434	286	1106	1303	1130	794	749	792	1247	1108	953	710	673	611	1081	876	1096
BLVRA	1175	656	478	539	1126	1064	1108	501	495	563	1224	1031	951	552	639	651	1063	884	1084	460	460	395	993	1029	892	676	586	733	977	929	754	568	531	518	861	677	875
BLVRB	856	618	448	567	1026	865	916	529	496	558	869	742	841	655	789	651	1108	879	1045	398	453	369	1029	1029	862	444	430	564	967	866	758	511	487	527	808	680	805
BLZF1	3893	1006	693	816	348	318	313	1010	906	1223	361	315	342	782	852	836	327	232	286	2005	2394	2165	314	333	308	685	751	688	414	427	294	1979	2179	1728	430	320	392
BMF	4778	84	83	79	298	242	310	76	71	58	235	219	258	164	178	170	624	529	836	41	61	50	582	677	607	316	212	295	504	440	380	190	155	142	349	262	334
BMI1	3430	479	386	443	480	445	394	402	396	460	491	429	430	454	460	470	609	556	569	310	371	270	641	752	658	552	482	520	719	698	563	669	566	533	643	523	632
BMP1	4229	3373	2510	3171	4293	3867	4189	3106	2839	3288	4186	3747	3917	3538	4018	3669	5208	4644	4916	3083	3729	3071	5943	5697	4916	4208	3724	4630	6195	5968	4803	5235	5050	4373	5807	4745	5692
BMP10	1584	0	0	0	0	0	0	0	0	0	0	0	0	0	0	0	0	0	0	0	0	0	0	0	0	0	0	0	0	0	0	0	0	0	0	0	0
BMP15	1262	0	0	0	0	0	0	0	0	0	0	0	0	0	0	0	0	0	0	0	0	0	0	0	0	0	0	0	0	0	0	0	0	0	0	0	0
BMP2	3165	207	143	192	576	525	606	182	139	184	516	495	533	185	203	212	747	648	706	147	202	193	745	761	671	235	205	245	829	778	648	270	254	204	763	671	716
BMP2K	4355	271	184	207	230	219	237	200	213	229	249	213	235	200	217	228	278	248	264	181	178	163	300	298	264	187	203	200	301	340	243	264	270	207	321	232	288
BMP3	5734	3	12	11	4	10	17	12	10	7	8	4	3	16	15	10	3	1	4	9	7	12	0	4	1	48	38	35	2	2	1	11	14	13	2	1	1
BMP4	1967	17	10	18	195	208	215	23	20	21	179	175	181	16	23	28	252	199	226	35	45	51	265	233	237	31	36	21	227	229	208	54	49	32	227	158	192
BMP5	2170	0	0	0	0	0	0	0	0	0	0	0	0	0	0	0	0	0	0	0	0	0	0	0	0	0	0	0	0	0	0	0	0	0	0	0	0
BMP6	3105	122	105	117	146	173	145	113	91	112	153	158	157	134	118	131	156	108	124	84	86	66	150	171	150	180	162	177	125	136	110	102	91	99	136	90	143
BMP7	4031	362	320	337	283	284	326	259	270	276	290	308	326	413	470	388	393	305	368	209	200	161	403	390	369	483	431	546	536	544	428	242	257	231	402	365	435
BMP7-AS1	1012	0	0	0	0	0	0	0	0	0	0	0	0	0	0	1	0	2	0	0	0	0	0	0	0	0	0	0	0	0	0	0	0	0	0	0	0
BMP8A	5626	3	6	2	5	8	0	6	3	4	3	1	0	4	2	3	4	1	0	4	2	4	8	10	1	3	3	6	1	5	2	1	11	7	4	1	0
BMP8B	3773	11	6	7	13	13	7	12	6	11	5	12	7	6	6	4	5	2	10	3	5	7	14	9	6	9	8	7	6	7	3	6	18	8	7	4	2
BMPER	5031	19	19	19	25	22	17	11	14	18	24	18	16	13	12	13	8	12	9	11	9	7	4	12	10	21	9	15	18	16	9	6	4	10	18	11	11
BMPR1A	3616	459	362	431	508	443	503	369	366	442	484	400	465	442	477	494	671	574	592	417	449	441	643	678	626	554	495	519	803	703	625	646	587	527	734	562	713
BMPR1B	5944	134	109	114	255	236	261	111	116	128	246	207	229	142	132	143	147	124	159	83	85	56	119	164	118	165	131	159	121	109	89	159	140	125	100	83	71
BMPR1B-AS1	643	0	0	0	0	0	0	0	0	0	0	0	0	0	1	0	1	0	0	0	0	0	0	0	0	2	0	0	1	0	0	0	0	0	0	0	0
BMPR2	12070	2836	2124	2494	2288	1927	2090	2622	2471	2914	2111	1988	2020	2507	2869	2930	3919	3572	3848	3253	3830	3401	3881	4109	3978	2949	2901	3022	5026	4808	4137	3411	3639	2902	5082	4064	4900
BMS1	8048	804	540	657	448	406	447	645	648	756	521	431	475	706	717	731	500	439	565	502	503	347	506	584	447	844	752	834	768	755	611	664	645	534	682	553	704
BMS1P17	2175	0	0	0	0	0	0	3	0	0	0	0	0	0	0	0	0	0	0	0	0	0	0	0	0	0	0	0	0	0	0	0	0	0	0	0	0
BMS1P18	2175	0	0	0	0	0	0	3	0	0	0	0	0	0	0	0	0	0	0	0	0	0	0	0	0	0	0	0	0	0	0	0	0	0	0	0	0
BMS1P20	2011	186	117	150	108	80	120	157	161	175	101	85	82	199	200	210	72	68	103	124	131	117	102	106	97	182	166	170	106	129	82	168	157	127	94	87	100
BMS1P21	818	0	0	0	0	0	0	1	0	0	0	0	0	2	1	0	0	0	0	3	0	3	0	0	0	0	0	0	1	0	0	2	0	1	1	0	0
BMS1P22	1998	0	0	0	0	0	0	0	0	0	0	0	0	0	0	0	0	0	0	0	0	0	0	0	0	0	0	0	0	0	0	0	0	0	0	0	0
BMS1P4	1960	30	13	20	7	15	27	20	18	22	15	13	11	28	36	23	19	23	23	28	32	10	34	28	14	29	26	24	32	20	16	19	24	25	12	19	24
BMS1P5	8467	59	55	43	32	33	39	45	39	63	64	39	50	52	64	67	70	47	44	52	75	50	71	74	46	58	62	73	99	102	64	51	56	55	78	70	49
BMS1P6	9392	72	46	41	42	30	58	38	51	70	54	44	53	64	79	101	53	59	61	84	93	62	80	92	50	61	67	66	104	113	60	86	75	68	79	66	58
BMX	2685	0	0	0	1	0	0	0	0	1	0	0	1	0	1	0	0	1	0	0	1	1	2	0	0	0	0	2	1	0	1	4	2	1	1	0	1
BNC1	4935	1458	980	1211	1245	1074	1269	1182	1156	1425	1288	1191	1277	1197	1276	1267	2191	1964	2126	1009	1028	846	2345	2426	2066	1414	1210	1336	2460	2342	1859	1235	1069	940	2293	1890	2098
BNC2	13095	8	6	3	11	5	6	2	6	3	10	5	11	6	5	10	4	3	8	5	7	6	7	5	6	4	3	1	8	9	6	4	11	5	3	8	11
BNIP1	1386	67	39	47	55	62	56	43	48	46	75	60	57	56	66	47	51	54	49	40	47	24	57	60	51	54	59	71	68	74	52	45	48	48	72	60	82
BNIP2	6556	1223	782	989	1222	1089	1097	952	933	1183	1164	1076	1131	899	942	988	1245	1017	1230	795	774	643	1163	1364	1348	974	938	966	1529	1471	1214	1071	1011	932	1405	1120	1461
BNIP3	1633	791	536	643	610	615	629	551	629	747	628	533	601	354	366	314	683	549	727	403	405	428	576	727	631	644	594	677	732	673	577	566	580	529	677	531	721
BNIP3L	3500	1837	1348	1573	2332	2027	2098	1427	1422	1773	2237	1992	2022	1013	1157	1209	1435	1278	1562	1056	1117	911	1421	1603	1529	1609	1651	1795	1938	1825	1532	1587	1531	1249	1670	1407	1655
BNIPL	2412	198	134	150	295	268	268	156	157	195	205	183	252	199	226	194	222	216	287	143	136	125	312	287	248	160	175	158	256	221	180	173	148	163	170	150	202
BOC	5630	26	18	21	157	136	143	26	19	24	169	158	145	28	33	26	176	169	176	31	22	14	234	221	204	37	35	32	152	137	117	30	18	24	142	129	127
BOD1	1934	279	197	234	581	456	545	198	208	254	444	487	537	294	281	268	621	506	627	204	206	171	588	660	590	393	332	351	840	775	626	419	375	353	651	556	636
BOD1L1	10542	1191	860	1047	1009	865	993	952	1152	1233	1279	1256	1290	1196	1283	1356	1707	1545	1739	1095	1211	1038	1819	1801	1390	1507	1461	1351	1690	1697	1317	1684	1696	1383	1384	1169	1234
BOD1L2	3347	0	0	0	0	0	0	0	0	0	0	0	0	0	0	0	0	0	0	0	0	0	0	0	0	0	0	0	0	0	0	0	0	0	0	0	0
BOK	2647	1305	923	1102	860	659	760	1143	978	1115	645	595	735	1110	1303	1083	822	673	803	736	764	583	760	864	768	1388	1032	1318	1424	1461	1128	1232	1016	833	1261	1071	1548
BOK-AS1	826	1	6	8	2	4	6	6	8	8	0	1	0	3	5	1	5	5	3	0	2	3	2	2	1	8	2	6	7	6	0	5	5	3	4	3	3
BOLA1	1102	59	42	36	78	71	68	49	45	53	77	53	57	49	68	65	65	56	70	39	52	27	81	61	53	66	64	80	68	91	83	87	90	70	85	59	90
BOLA2	2188	846	648	799	439	392	420	660	717	766	399	366	344	817	971	836	364	308	368	544	620	448	332	416	318	838	682	819	647	676	508	670	688	560	562	458	540
BOLA2-SMG1P6	2060	461	363	433	265	244	218	381	383	390	248	234	222	440	495	461	264	235	277	290	340	252	269	325	247	498	407	481	510	441	378	415	420	333	449	330	403
BOLA2B	2034	846	648	799	439	392	420	660	717	766	399	366	344	817	969	836	364	308	368	544	620	448	332	416	318	836	682	819	645	676	508	670	688	560	562	458	540
BOLA3	554	165	119	138	75	82	64	127	129	167	94	60	68	126	158	129	51	48	34	139	160	122	40	44	48	119	117	144	113	70	67	164	176	139	89	76	65
BOLA3-AS1	4190	8	7	11	6	9	12	20	8	16	7	6	2	10	10	15	15	10	8	8	10	4	18	8	9	12	13	14	23	20	22	11	8	8	21	16	24
BOLL	3616	0	0	0	0	0	0	0	0	0	0	0	0	1	0	0	0	0	1	1	2	1	0	0	0	1	0	0	0	0	0	0	0	0	0	0	0
BOP1	2427	566	421	529	276	230	249	473	469	480	254	204	240	445	499	452	152	159	157	326	294	262	213	175	140	553	482	546	289	296	260	340	350	319	251	237	266
BORA	3189	54	29	38	25	24	20	46	34	40	28	29	38	34	56	42	34	23	39	29	45	42	38	47	41	38	44	57	50	46	43	61	52	50	51	32	52
BORCS5	2092	42	24	25	20	17	9	32	19	36	22	8	13	39	46	41	14	12	14	13	11	15	15	13	15	30	27	45	32	25	20	31	27	26	26	18	13
BORCS6	1914	309	222	240	225	197	210	238	218	260	215	164	195	288	330	305	266	202	238	188	211	163	303	254	234	306	258	329	328	334	247	305	331	292	249	219	280
BORCS7	2435	245	216	244	474	493	506	205	233	278	553	481	526	250	254	269	469	426	456	201	213	157	455	524	413	321	310	277	568	502	371	277	246	229	436	363	474
BORCS7-ASMT	2731	44	42	53	103	78	82	34	50	48	96	87	99	39	58	59	86	76	103	59	45	18	101	90	91	74	58	48	113	110	75	47	38	33	78	63	73
BORCS8	2130	238	153	183	119	93	128	174	159	200	119	127	89	198	210	218	85	100	79	205	148	179	95	100	71	183	167	174	156	129	113	222	209	202	106	106	114
BPESC1	3514	0	0	0	0	0	0	0	0	0	0	0	0	0	0	0	0	0	0	0	0	0	0	0	0	0	0	0	0	0	0	0	0	0	0	0	0
BPGM	2230	1821	1403	1664	1807	1601	1629	1556	1574	1850	1741	1593	1692	1478	1740	1609	1506	1313	1481	1510	1748	1499	1808	1949	1716	2390	2736	2784	2107	2018	1625	2151	2205	1967	2036	1615	1737
BPHL	2231	91	60	69	26	25	17	54	62	72	25	21	16	52	78	68	14	11	15	48	43	35	17	17	21	67	69	88	41	48	31	46	33	24	50	29	32
BPI	1845	0	0	0	0	0	0	0	0	0	0	0	0	0	0	0	0	0	0	0	0	0	0	0	0	0	0	0	0	0	0	0	0	0	0	0	0
BPIFA1	1078	1	0	0	0	0	0	0	0	0	0	0	0	1	0	0	0	0	0	0	0	0	0	0	0	1	1	2	0	0	0	0	0	1	0	0	0
BPIFA2	1180	0	0	0	0	0	1	0	0	0	0	0	0	0	1	2	0	0	1	0	1	0	0	0	0	1	1	6	0	0	0	0	0	0	0	0	0
BPIFA3	1181	0	0	0	0	0	0	0	0	0	0	0	0	0	0	0	0	0	0	0	0	0	0	0	0	0	0	0	0	0	0	0	0	0	0	0	0
BPIFA4P	1203	0	0	0	0	0	0	0	0	0	0	0	0	0	0	0	0	0	0	0	0	0	0	0	0	0	0	0	0	0	0	0	0	0	0	0	0
BPIFB1	1727	12	10	13	2	5	7	7	9	4	5	4	5	27	27	24	0	1	2	13	10	13	2	3	1	88	50	99	4	2	2	27	13	16	3	2	2
BPIFB2	1920	0	0	0	0	0	0	0	0	0	0	0	0	0	0	0	0	0	0	0	0	0	0	0	0	0	0	0	0	0	0	0	0	0	0	0	0
BPIFB3	1556	0	0	0	0	0	0	0	0	0	0	0	0	0	0	0	0	0	0	0	0	0	0	0	0	0	0	0	0	0	0	0	0	0	0	0	0
BPIFB4	2174	0	0	0	0	0	0	0	0	0	0	0	1	0	1	0	0	0	0	0	0	0	0	0	1	0	0	0	1	0	1	0	0	0	0	0	1
BPIFB6	1362	0	0	0	0	0	0	0	0	0	0	0	0	0	0	0	0	0	0	0	0	0	0	0	0	0	0	0	0	0	0	0	0	0	0	0	0
BPIFC	1980	0	0	0	0	0	0	0	0	0	0	0	0	0	0	0	0	0	0	0	0	0	0	0	1	0	1	0	0	0	0	0	0	0	0	0	0
BPNT1	2507	456	360	379	257	191	255	384	400	445	259	222	282	487	535	501	289	231	322	295	336	263	281	283	235	569	467	585	370	322	295	506	450	401	308	255	260
BPTF	11292	1292	919	1019	842	764	840	992	1121	1188	1008	984	1008	1270	1368	1322	1298	1193	1263	1014	1108	827	1259	1444	1116	1628	1397	1433	1340	1374	1076	1374	1348	1116	1015	966	999
BPY2	3612	0	0	0	3	0	0	0	0	0	0	0	0	0	0	0	0	0	0	0	0	0	0	0	0	0	0	0	0	0	0	0	0	0	0	3	0
BPY2B	3612	0	0	0	3	0	0	0	0	0	0	0	0	0	0	0	0	0	0	0	0	0	0	0	0	0	0	0	0	0	0	0	0	0	0	3	0
BPY2C	3612	0	0	0	3	0	0	0	0	0	0	0	0	0	0	0	0	0	0	0	0	0	0	0	0	0	0	0	0	0	0	0	0	0	0	3	0
BRAF	2946	86	77	72	155	138	161	91	75	76	158	137	161	92	95	82	124	110	144	67	78	65	124	131	128	103	92	86	132	106	82	115	96	88	106	83	106
BRAP	4036	450	368	446	507	432	496	395	369	446	503	440	482	493	490	476	533	457	551	341	464	348	568	556	581	507	493	498	630	674	520	654	692	567	619	433	530
BRAT1	3013	331	296	314	372	341	330	283	266	319	368	364	385	316	383	361	437	385	460	255	244	183	496	462	375	398	353	444	501	482	411	361	340	311	428	308	427
BRCA1	7362	56	35	48	34	19	30	48	54	68	27	23	22	40	48	59	25	17	24	37	64	27	37	35	22	57	75	51	32	33	32	62	62	32	25	19	29
BRCA2	11386	7	10	6	9	4	7	18	11	14	3	7	11	6	10	2	10	8	8	37	45	46	8	19	9	4	4	6	17	6	5	23	32	18	7	7	5
BRCAT107	1100	0	0	0	0	0	0	0	0	0	0	0	0	0	0	0	0	0	0	0	0	0	0	0	0	0	0	0	0	0	0	0	0	0	0	0	0
BRCAT54	1395	0	3	1	0	2	2	2	0	1	1	0	0	3	2	0	2	6	3	1	1	2	1	1	1	1	1	0	2	0	0	7	2	1	1	1	2
BRCC3	2932	406	343	393	385	346	361	346	386	433	389	364	378	408	411	401	313	275	347	278	311	244	336	362	347	504	424	454	357	323	254	346	312	285	313	251	327
BRD1	4762	606	460	522	510	437	562	510	499	572	483	488	491	528	649	561	624	560	695	470	530	423	624	654	515	654	615	678	705	704	628	630	723	654	671	520	622
BRD2	5447	3072	2157	2531	3266	2971	3265	2592	2539	3075	3728	3446	3774	2948	3145	2949	3401	2942	3532	3165	3642	3210	3675	3903	3142	3064	2847	3155	3389	3188	2602	4399	4433	3701	2611	2338	2562
BRD3	5635	749	526	676	791	669	739	633	618	682	732	699	720	664	789	708	1064	944	1044	557	634	494	998	1060	951	1008	978	1094	1270	1129	1046	1095	1009	878	1080	898	1036
BRD4	7453	874	571	708	1023	893	979	660	657	742	939	810	984	803	819	768	983	778	1023	648	735	615	1017	971	811	913	773	907	1089	1011	870	887	913	715	904	770	961
BRD7	2312	802	595	689	931	832	880	706	624	787	937	822	957	750	823	842	990	833	1012	698	769	629	903	1005	852	924	880	922	1142	992	819	1134	1075	914	924	742	878
BRD7P3	2461	0	0	1	1	1	2	0	0	0	0	0	0	0	0	0	0	0	0	0	0	0	0	0	0	0	0	0	1	0	1	0	1	0	0	0	0
BRD8	4675	353	293	310	622	540	612	308	309	349	667	670	678	423	434	435	941	711	872	294	339	283	980	1034	628	492	421	413	734	717	592	454	524	445	579	486	482
BRD9	3496	413	276	344	316	241	270	342	335	396	262	237	236	379	428	351	253	227	255	301	281	235	259	274	257	450	382	429	385	347	264	340	372	304	309	252	253
BRDT	4051	0	0	0	0	0	0	0	0	0	1	0	1	0	1	0	0	0	0	0	0	0	0	3	0	0	0	0	0	0	0	0	0	0	1	0	0
BRDTP1	817	0	0	0	0	0	0	0	0	0	0	0	0	0	0	0	0	0	0	0	0	0	0	0	0	0	0	0	0	0	0	0	0	0	0	0	0
BRE	2103	273	199	245	312	311	314	204	210	231	305	278	273	251	316	231	224	166	202	165	207	134	226	221	191	356	338	363	192	165	176	238	269	246	192	165	189
BRE-AS1	1659	3	0	2	5	4	3	1	1	0	2	2	1	0	2	2	0	0	0	0	0	0	3	1	0	1	1	1	3	3	0	0	2	1	1	1	1
BREA2	1002	3	3	4	6	4	1	4	0	0	6	5	3	5	2	6	12	12	12	1	2	1	14	12	10	7	2	7	8	10	7	4	2	1	10	8	14
BRF1	5387	423	361	410	438	384	369	430	385	413	393	404	407	421	477	441	520	418	522	314	331	315	483	518	441	525	481	521	588	530	448	596	598	492	466	391	493
BRF2	2000	233	165	203	260	237	246	209	179	219	259	225	232	207	263	249	275	236	274	150	178	150	260	289	253	235	192	272	280	268	244	339	342	293	249	222	257
BRI3	1116	891	663	857	1608	1436	1625	802	691	869	1166	1133	1204	838	947	901	1422	1177	1431	750	937	820	1313	1490	1411	1095	943	1106	1818	1743	1491	1370	1413	1108	1416	1144	1435
BRI3BP	1272	107	86	92	67	52	55	86	102	86	46	45	51	77	97	91	56	56	55	44	48	52	58	50	41	79	95	88	88	87	70	74	66	63	63	54	59
BRICD5	1031	28	29	32	32	31	30	38	30	23	26	23	32	31	37	34	35	26	26	13	19	15	50	44	22	43	37	25	53	44	46	22	29	23	32	37	35
BRINP1	3196	7	4	2	9	13	8	5	2	2	11	7	12	4	3	1	3	3	5	1	2	3	6	9	9	5	4	2	9	6	6	3	5	2	6	3	8
BRINP2	3667	0	0	0	0	0	0	0	0	0	0	0	0	0	0	0	0	0	0	0	1	0	1	0	0	0	0	0	0	0	0	0	0	0	1	0	0
BRINP3	3368	0	0	0	0	0	0	0	0	0	0	0	0	0	0	0	0	0	0	0	0	0	0	0	0	0	0	0	0	0	0	0	0	0	0	0	0
BRIP1	8166	37	20	29	12	7	13	42	10	49	26	13	12	9	16	12	11	10	12	218	276	282	16	10	9	13	11	16	77	65	48	166	171	165	63	37	57
BRIX1	1273	234	168	183	119	99	93	166	188	215	120	116	119	154	179	174	145	108	149	144	134	80	121	126	132	225	189	213	213	208	177	267	248	211	169	135	204
BRK1	1176	1651	1178	1458	1677	1641	1699	1297	1263	1480	1604	1352	1414	1477	1646	1505	1317	1069	1260	1074	1192	1066	1228	1322	1232	1785	1661	1853	1502	1377	1232	1400	1385	1245	1506	1154	1498
BRMS1	1437	830	686	756	898	771	911	734	678	683	872	717	829	729	756	740	834	764	859	541	535	463	981	936	933	1022	902	1048	1060	1021	836	864	784	672	945	793	945
BRMS1L	2584	145	142	135	205	218	230	114	110	111	258	218	210	125	157	133	287	227	298	78	80	87	270	334	257	205	193	193	263	279	186	125	140	138	243	181	227
BROX	4538	995	796	925	1665	1554	1602	833	818	1013	1607	1353	1575	913	1004	954	1188	1022	1314	848	938	829	1160	1312	1253	1080	1142	1209	1406	1265	1089	1291	1271	1074	1285	927	1263
BRPF1	4751	309	218	269	190	190	205	232	256	286	246	193	232	288	349	301	332	300	357	212	257	175	335	351	311	363	305	347	434	377	341	347	406	328	358	322	347
BRPF3	6023	670	473	585	838	783	823	602	536	565	820	782	897	643	725	737	1151	1042	1357	590	651	573	1104	1274	1133	839	700	820	1252	1176	970	1111	1078	937	1003	799	969
BRS3	1413	0	0	0	0	0	0	0	0	0	0	0	0	0	0	0	0	0	0	0	0	0	0	0	0	0	0	0	0	0	0	0	0	0	0	0	0
BRSK1	3081	9	3	3	3	4	9	4	8	4	8	2	6	4	12	6	5	1	2	9	6	5	6	7	5	9	16	7	3	7	5	5	9	8	5	6	6
BRSK2	5604	6	7	7	4	3	4	6	4	3	5	3	5	12	11	9	8	7	13	4	3	1	14	15	12	18	13	13	17	10	12	12	10	7	12	13	16
BRWD1	19881	1284	990	1203	1505	1292	1416	1053	1167	1362	1691	1603	1633	1043	1142	1231	1403	1216	1250	943	984	824	1437	1564	1300	1242	1333	1255	1496	1590	1207	1424	1575	1395	1317	1126	1206
BRWD1-AS1	691	0	0	0	0	0	0	0	0	0	0	0	0	0	2	0	0	1	0	0	0	0	0	0	0	0	0	1	0	0	0	0	0	0	0	0	0
BRWD1-IT2	1009	5	1	4	8	3	3	4	4	3	6	2	5	3	5	1	3	3	1	0	2	0	2	0	0	4	4	4	3	1	4	4	0	2	1	2	0
BRWD3	12793	550	406	457	616	521	596	484	477	506	716	610	640	482	511	543	768	730	814	429	476	418	812	869	726	539	498	509	755	691	554	586	581	490	614	550	581
BSCL2	2598	541	417	489	473	451	489	487	407	537	449	412	459	549	681	612	451	383	525	644	715	681	496	532	465	691	684	791	710	657	590	1045	953	890	640	492	691
BSDC1	5281	1253	845	1020	1203	1199	1183	1072	1039	1207	1325	1166	1296	1293	1491	1334	1473	1175	1505	1004	1134	924	1542	1566	1267	1345	1328	1427	1463	1489	1176	1525	1648	1372	1302	1076	1233
BSG	2391	8873	6418	7824	9870	8932	9581	7752	7153	8168	8977	8328	8577	8180	9357	8473	7682	6816	7622	7176	8328	6554	8327	7918	7316	9829	8793	10900	9082	8295	7115	10341	10359	9108	8580	6738	8931
BSN	15959	10	7	8	20	17	15	5	8	7	28	26	26	15	3	6	15	25	17	2	5	4	16	23	8	8	9	9	26	23	22	19	19	21	27	13	11
BSN-AS2	2603	0	0	0	0	0	0	0	0	0	0	0	0	0	0	0	1	0	1	0	0	0	0	0	0	1	0	0	0	0	0	0	0	0	0	0	0
BSND	1370	0	0	0	0	0	0	0	0	0	0	0	0	0	0	0	0	0	0	0	0	0	0	1	0	0	0	0	0	0	0	0	0	0	0	0	0
BSPH1	654	0	0	0	0	0	0	0	0	0	0	0	0	0	0	0	0	0	0	0	0	0	0	0	0	0	0	0	0	0	0	0	0	0	0	0	0
BSPRY	2363	189	144	188	36	32	27	159	151	187	22	24	31	202	274	226	10	13	22	113	129	112	15	13	18	217	172	246	19	9	13	150	162	131	10	6	9
BST1	1480	1	2	2	1	0	0	0	1	1	3	1	0	4	5	1	1	3	2	3	3	1	3	2	1	4	2	2	4	5	3	4	4	7	4	5	6
BST2	1019	25	21	13	12	14	23	150	29	111	18	12	21	31	14	3	2	9	13	1735	2536	2135	18	5	9	20	24	16	4	3	2	5951	5693	5205	10	8	7
BSX	702	0	0	0	0	0	0	0	0	0	0	0	0	0	0	0	0	0	0	0	0	0	0	0	0	0	0	0	0	0	0	0	0	0	0	0	0
BTAF1	7038	452	383	440	444	445	457	419	464	526	453	423	449	462	536	457	424	346	436	484	441	445	431	469	440	561	498	529	512	459	407	605	601	491	451	376	401
BTBD1	3290	1464	1076	1331	1073	1079	1096	1227	1179	1472	1100	1007	1009	1208	1334	1347	1099	931	1018	883	991	786	992	1149	1038	1420	1443	1455	1315	1331	1140	1229	1127	1015	1167	967	1160
BTBD10	2922	1141	811	895	1254	1117	1177	917	893	1143	1303	1139	1235	898	1000	999	1131	976	1051	791	785	641	1067	1224	1127	884	935	948	1206	1183	1049	1178	1119	947	1201	944	1061
BTBD11	5911	216	210	229	274	228	245	259	230	232	283	267	278	375	420	411	567	527	542	272	267	249	469	485	390	382	344	402	564	500	437	271	239	210	536	402	500
BTBD16	1880	4	1	0	2	2	6	0	1	2	2	1	3	0	2	1	1	3	3	2	2	0	5	2	2	10	0	7	9	5	5	3	3	3	5	2	6
BTBD17	1678	0	0	0	0	0	0	0	0	0	0	0	0	0	0	0	0	1	0	0	0	0	0	0	0	1	0	0	0	0	0	0	0	0	0	0	0
BTBD18	3048	2	0	1	1	0	0	0	0	1	1	0	0	1	4	1	1	2	1	0	0	0	0	0	0	3	0	2	0	1	0	2	0	1	0	0	1
BTBD19	1572	26	18	23	0	3	3	28	29	28	5	6	1	25	46	34	2	4	3	18	28	12	4	5	3	8	15	13	6	4	2	16	27	32	2	4	3
BTBD2	2618	904	780	840	1034	887	968	803	655	777	889	761	890	817	921	910	720	643	866	646	745	581	780	800	789	1250	1112	1396	1216	1167	966	1136	1007	912	1167	930	1156
BTBD3	5192	193	164	191	263	294	252	171	211	211	321	314	250	172	188	170	328	252	338	135	191	152	328	351	295	252	213	237	317	262	209	258	270	213	255	196	274
BTBD6	1987	455	394	402	398	323	331	380	361	400	320	280	312	361	391	371	399	316	395	283	339	284	385	399	362	456	378	472	602	483	421	474	486	415	526	425	535
BTBD7	9581	1087	814	961	868	863	910	894	888	1038	891	775	774	826	937	966	1076	1001	1147	701	776	606	1115	1256	1069	978	979	1033	1422	1333	1105	1020	994	823	1305	1021	1219
BTBD8	1447	15	10	12	8	13	12	13	16	14	5	11	7	17	19	25	10	11	10	15	10	12	11	15	8	25	26	27	14	14	9	31	17	14	14	9	12
BTBD9	9382	457	340	413	638	508	564	394	407	432	598	494	557	393	430	398	393	302	414	316	369	292	333	405	357	457	461	523	366	307	265	461	467	375	286	260	288
BTC	2815	56	40	61	32	22	24	71	47	81	16	24	34	71	74	76	18	13	17	248	328	330	10	10	9	78	81	71	18	15	15	319	356	292	12	14	14
BTD	3189	181	141	175	360	328	388	191	168	151	322	307	325	179	213	180	259	263	297	150	159	151	268	287	290	262	221	315	213	227	166	246	279	207	209	151	230
BTF3	1249	3397	2569	2869	4557	4261	4497	2763	2846	3156	4302	3771	4098	2905	3139	3026	3722	3060	3824	1978	2005	1704	3367	3811	3689	3715	3228	3748	3362	3114	2564	2509	2481	2074	3102	2394	2940
BTF3L4	4643	534	453	470	500	435	427	444	486	474	445	366	384	427	483	429	374	307	377	356	396	279	357	400	383	581	575	577	468	439	402	671	634	608	459	335	453
BTF3P11	640	0	0	0	0	0	0	0	0	0	1	0	0	0	0	0	0	0	0	0	0	0	0	0	0	0	0	0	0	0	0	1	0	0	0	0	0
BTG1	4680	841	666	802	2456	2236	2337	822	701	860	2014	1874	1981	812	988	942	1858	1615	1788	819	1115	967	1688	1947	1796	1036	850	1020	1962	1754	1494	1564	1584	1217	1648	1261	1583
BTG2	2711	746	674	724	2440	2243	2257	658	589	654	2433	2140	2442	786	943	866	2054	1755	2122	536	602	519	2383	2572	2167	1342	1053	1278	2509	2336	2008	1066	1009	941	2348	1886	2244
BTG3	1594	491	347	401	1091	918	1044	445	411	459	1011	888	999	426	514	561	1134	918	1038	432	552	532	1142	1229	1113	520	513	564	1522	1388	1130	956	981	815	1265	956	1221
BTG4	1013	0	0	2	3	0	6	0	1	1	2	2	1	0	1	1	6	5	4	2	0	0	2	3	6	1	0	3	5	5	1	0	0	1	2	11	2
BTK	3095	0	0	1	1	0	0	0	0	0	0	0	0	1	2	0	2	0	0	0	0	0	0	0	0	0	0	0	0	0	0	0	0	0	0	0	0
BTLA	3215	0	0	0	0	0	0	0	0	0	0	1	0	0	0	0	0	2	0	0	1	0	1	2	1	1	0	0	1	1	1	2	1	0	0	0	1
BTN1A1	2851	0	0	0	1	1	1	0	0	1	0	0	0	0	0	0	0	0	0	1	0	0	1	0	0	0	1	0	0	0	0	0	0	0	0	0	0
BTN2A1	3686	395	253	275	128	113	136	362	323	407	158	151	168	439	418	481	217	178	238	483	578	526	260	240	180	349	329	394	231	231	199	636	687	628	200	163	154
BTN2A2	3878	117	82	97	129	105	112	107	79	120	117	118	113	131	133	167	131	130	150	174	234	180	120	144	115	139	148	123	213	184	128	263	299	253	136	149	135
BTN2A3P	2483	4	3	4	2	2	4	6	5	5	8	4	9	10	3	13	17	8	15	7	11	15	11	7	5	6	4	6	13	6	6	10	10	8	2	5	3
BTN3A1	4191	113	98	108	232	232	256	136	95	137	227	206	223	169	165	155	235	205	308	633	855	774	282	281	253	219	202	233	243	243	225	1507	1506	1404	212	156	223
BTN3A2	4120	117	109	104	229	207	262	110	84	127	280	238	240	181	191	171	261	197	289	465	599	526	289	260	231	254	204	237	275	263	214	1452	1324	1300	226	195	244
BTN3A3	3002	148	114	136	578	496	597	166	120	157	588	568	592	206	247	202	759	606	719	589	855	741	860	802	672	351	288	308	458	396	274	1644	1453	1424	385	300	382
BTNL10	780	0	0	0	0	0	0	0	0	0	0	0	0	0	0	0	0	0	0	0	0	0	0	1	0	0	0	0	0	1	1	0	0	0	0	1	1
BTNL2	1513	0	0	0	0	0	0	0	1	0	1	0	0	0	0	0	0	0	0	0	0	0	0	0	0	0	0	0	0	0	0	0	0	0	0	0	0
BTNL3	2440	0	0	0	0	0	0	0	0	0	0	0	0	0	0	0	0	0	0	0	0	0	0	0	0	0	0	0	0	0	0	0	0	0	0	0	0
BTNL8	2414	0	0	0	0	0	1	0	0	0	0	1	1	0	0	0	1	0	1	0	0	0	0	1	0	0	0	0	1	1	0	0	0	0	1	0	0
BTNL9	3940	0	1	0	0	0	2	0	0	0	1	0	0	0	0	0	4	1	0	0	0	1	1	1	0	1	0	0	1	1	1	1	0	1	0	2	0
BTRC	6164	443	358	377	752	672	720	389	379	407	728	676	730	463	600	474	795	640	839	345	402	316	857	905	781	605	591	624	734	682	577	564	516	471	673	524	628
BUB1	3636	14	14	18	0	1	4	17	18	11	4	5	5	7	5	8	5	2	3	17	13	10	4	2	2	10	8	7	4	2	3	9	11	7	0	3	2
BUB1B	3742	18	17	20	3	5	3	17	21	10	4	4	1	6	2	14	0	6	1	8	4	3	5	6	1	9	21	8	8	3	2	4	6	5	2	3	4
BUB1B-PAK6	3879	137	119	120	208	206	224	116	123	114	210	192	252	156	142	143	232	243	237	126	122	90	319	288	228	176	145	162	319	319	217	145	153	91	247	217	232
BUB3	2764	968	726	805	807	723	745	841	789	985	795	724	774	847	904	866	862	739	819	758	764	715	869	907	767	996	954	989	976	904	772	1029	923	835	895	687	873
BUD13	2206	113	101	104	87	85	108	121	123	107	116	99	107	115	120	121	120	113	136	94	113	81	140	150	109	112	95	107	150	127	113	118	143	94	138	112	131
BUD31	1043	642	472	548	762	722	769	523	535	618	696	705	712	514	586	584	666	562	710	479	525	428	751	805	725	596	565	617	950	874	767	854	853	754	812	632	831
BVES	5787	5	1	0	0	0	3	0	1	0	1	1	1	1	1	3	2	1	5	2	2	2	3	3	0	1	2	1	6	1	2	4	6	0	7	4	5
BVES-AS1	1715	0	0	0	0	0	0	0	0	0	0	0	0	0	0	0	0	0	0	0	0	0	0	0	0	0	0	0	0	0	0	0	0	0	0	0	0
BYSL	1990	384	246	327	185	174	168	289	303	307	188	170	166	279	304	279	182	165	174	191	175	132	169	191	164	325	300	354	284	285	219	345	297	253	238	195	236
BZRAP1-AS1	2999	50	28	44	51	55	67	43	40	41	53	51	43	31	27	45	43	44	50	44	46	40	64	63	46	60	42	55	69	52	55	81	70	63	53	40	52
BZW1	3680	7023	5014	5716	3651	3488	3652	5694	5804	6985	3982	3285	3297	5337	6095	5964	3083	2533	3068	3978	4406	3424	2922	3216	3118	5950	5625	6163	4513	4237	3698	5292	5055	4479	4484	3539	4507
BZW2	1873	450	383	424	369	370	388	351	373	470	433	354	406	381	401	396	248	181	239	252	212	183	285	258	244	545	492	615	393	370	282	374	340	280	283	273	316
C10orf10	2060	56	48	58	472	403	461	48	43	47	423	395	462	85	78	96	659	551	1066	69	78	88	668	946	812	161	119	140	585	572	529	190	178	177	483	390	492
C10orf105	4934	1	0	3	4	2	2	1	2	1	2	4	2	4	4	1	24	20	19	5	3	8	31	22	15	1	0	2	34	30	20	12	12	5	15	23	17
C10orf107	1252	0	0	0	0	0	0	0	0	0	0	0	0	0	0	0	0	0	0	0	0	0	0	0	0	0	0	1	0	0	0	0	0	0	0	0	0
C10orf11	1594	6	2	5	13	10	8	6	4	4	11	9	7	3	11	12	16	12	7	3	2	5	10	11	15	8	5	17	15	14	15	6	4	2	9	10	10
C10orf111	1714	2	1	0	1	3	4	0	2	1	3	1	3	2	2	1	5	4	3	1	1	0	5	6	5	1	1	4	3	5	2	1	0	0	2	5	5
C10orf113	614	0	0	0	1	1	1	0	0	0	0	0	0	0	0	0	0	0	0	0	0	0	0	0	0	0	0	0	0	0	0	0	0	0	0	0	0
C10orf12	4545	169	113	150	209	167	200	154	175	144	230	197	192	137	159	194	278	230	323	129	147	98	263	298	249	166	155	186	253	236	208	212	202	174	233	219	257
C10orf120	1064	0	0	0	0	0	0	0	0	0	0	0	0	0	0	0	0	0	0	0	0	0	0	0	0	0	0	0	0	0	0	0	0	0	0	0	0
C10orf126	2148	0	0	0	0	0	0	0	0	0	0	0	0	0	0	0	0	0	0	0	0	0	0	0	0	0	0	0	0	0	0	0	0	0	0	0	0
C10orf128	2050	1	0	0	0	0	0	0	0	0	0	0	0	0	0	0	0	0	0	0	0	0	0	0	0	0	0	0	0	0	0	0	0	0	0	0	0
C10orf131	1176	2	0	0	0	0	0	0	1	1	0	1	0	1	1	2	0	1	2	1	1	1	2	0	2	0	1	1	1	2	1	1	0	1	1	1	3
C10orf142	1110	0	0	0	0	0	0	0	0	0	0	0	0	0	0	0	0	0	0	0	0	0	0	0	0	0	0	0	0	0	0	0	0	0	0	0	0
C10orf2	3665	128	134	131	80	81	89	128	125	138	96	85	77	121	127	122	111	109	135	99	88	69	109	136	121	173	137	177	200	198	156	233	229	162	192	155	173
C10orf25	3375	6	4	3	6	4	4	7	3	1	2	3	3	3	7	6	9	11	8	2	2	3	13	10	3	14	14	10	8	12	6	8	6	7	10	12	13
C10orf35	1076	199	99	137	60	56	45	156	132	160	65	58	52	128	121	161	30	38	39	91	114	80	37	36	34	101	87	95	66	73	73	133	127	110	54	62	70
C10orf53	1192	0	0	0	0	0	0	0	0	0	0	0	0	0	0	0	0	0	0	0	0	0	0	0	0	0	0	0	0	0	0	0	0	0	0	0	0
C10orf54	4773	2103	1757	2064	8229	7009	7857	2061	1779	2102	7034	6686	7307	1885	2102	1900	5714	5016	6521	2164	2507	2024	6125	6340	5631	2373	2158	2694	5852	5204	4531	5269	5388	4661	4630	3759	4923
C10orf55	2513	1747	1249	1507	93	95	87	1548	1493	1772	128	104	109	2281	2738	2711	151	127	181	1394	1676	1472	182	166	170	1943	1855	2184	472	439	356	1266	1322	1104	392	351	355
C10orf62	1242	0	0	0	0	0	0	0	0	0	0	0	0	1	0	0	0	0	0	0	0	0	0	0	0	0	0	0	0	0	0	0	1	0	0	0	0
C10orf67	2943	7	4	17	75	58	62	2	5	4	81	53	62	5	9	3	82	61	68	5	12	2	95	80	54	14	18	27	42	50	32	23	21	22	35	43	36
C10orf71	5286	0	0	0	0	0	0	0	0	0	0	0	0	0	0	0	0	0	0	0	0	0	0	0	0	0	0	0	0	0	0	0	0	0	0	0	0
C10orf71-AS1	695	0	0	0	0	0	0	0	0	0	0	0	0	0	0	0	0	0	0	0	0	0	0	0	0	0	0	0	0	0	0	0	0	0	0	0	0
C10orf76	4101	531	364	472	432	474	512	406	424	510	458	396	433	385	479	465	333	272	354	354	413	353	334	421	345	494	467	554	407	388	360	468	498	423	415	290	379
C10orf82	994	2	2	1	0	0	1	0	0	0	2	0	0	3	2	2	0	0	0	0	1	1	0	0	1	0	2	0	0	0	0	0	0	2	1	0	0
C10orf88	3087	153	119	136	84	81	74	135	150	183	82	86	86	137	151	159	118	97	117	114	151	104	119	127	115	150	164	129	162	133	115	188	191	183	141	112	143
C10orf90	3080	0	0	0	0	0	0	0	0	0	0	0	0	0	0	0	0	0	0	0	0	0	0	0	0	0	0	0	0	0	0	0	0	0	0	0	0
C10orf91	738	3	4	2	3	2	2	2	2	1	5	6	1	0	1	0	8	3	10	1	0	3	5	4	3	1	4	3	8	8	4	1	2	2	13	7	3
C10orf95	1469	62	41	65	80	52	54	58	67	57	50	50	52	60	61	76	46	36	37	33	37	27	34	47	20	62	63	58	42	27	29	101	94	61	31	27	27
C10orf99	828	8	1	2	2	2	1	1	0	0	0	0	0	1	2	3	1	1	0	0	1	0	0	0	0	8	3	8	1	5	0	3	5	1	0	1	2
C11orf1	983	79	53	57	64	60	65	43	58	55	72	49	45	60	68	55	38	32	39	41	49	30	37	38	43	101	88	111	52	56	51	85	90	84	33	33	40
C11orf16	1925	0	0	0	0	0	0	0	0	0	1	0	0	0	0	1	1	1	1	0	2	1	0	3	0	0	2	2	2	0	2	1	1	1	0	2	1
C11orf21	2262	0	0	0	0	0	0	0	0	0	0	0	0	0	0	0	0	0	0	0	0	0	0	0	0	0	0	0	0	0	0	0	0	0	0	0	0
C11orf24	2102	450	307	375	259	225	225	313	344	433	294	260	237	321	366	334	120	104	150	239	246	191	156	136	113	384	398	392	246	231	187	344	369	320	234	189	206
C11orf31	1437	527	393	481	511	504	554	453	354	445	493	438	486	666	814	726	466	380	468	501	482	432	491	493	395	833	670	743	656	620	476	588	607	510	560	464	543
C11orf40	654	0	0	0	0	0	0	0	0	0	0	0	0	0	0	0	0	0	0	0	0	0	0	0	0	0	0	0	0	0	0	0	0	0	0	0	0
C11orf42	1143	0	0	0	2	0	0	0	3	0	0	0	0	0	2	1	0	0	0	1	0	0	0	0	1	0	0	0	5	3	2	2	0	0	0	0	0
C11orf44	3547	1	0	1	0	1	0	0	0	0	0	0	0	0	0	0	0	0	0	0	0	0	1	3	0	0	0	2	0	1	3	0	0	0	1	0	0
C11orf45	3867	99	77	95	181	163	177	81	94	83	176	147	183	114	107	101	246	165	223	89	79	73	268	223	201	149	122	136	213	206	177	82	84	55	189	190	185
C11orf49	2528	243	181	204	221	240	217	199	159	197	216	195	231	256	298	270	274	248	302	178	189	158	271	274	269	281	264	310	398	343	282	260	249	189	359	279	336
C11orf52	1140	66	41	55	44	45	59	50	58	64	53	51	50	74	78	89	35	26	42	80	78	90	48	44	43	66	66	64	82	59	62	119	144	129	60	68	79
C11orf53	1208	0	0	0	0	0	0	0	0	0	0	0	0	0	0	0	0	0	0	0	0	0	0	0	0	0	0	0	0	0	0	0	0	0	0	0	1
C11orf54	2726	136	114	114	125	104	95	129	120	148	89	88	102	123	135	140	97	78	123	83	108	84	96	132	95	143	153	171	141	140	108	167	114	111	104	77	101
C11orf57	3782	319	230	254	284	264	284	268	230	264	294	285	309	308	321	345	356	274	308	218	310	228	321	353	321	335	302	352	466	429	298	407	409	337	369	319	355
C11orf58	3980	1997	1453	1673	2318	2043	2173	1595	1633	1922	2423	2102	2103	1621	1968	1840	1972	1748	1941	1266	1450	1102	1795	2030	1746	1941	1940	2015	2068	2087	1638	2120	2026	1729	1896	1433	1700
C11orf63	3864	91	61	70	59	76	63	68	77	88	72	59	78	113	126	96	108	96	90	69	91	68	101	97	84	91	80	97	135	110	98	132	103	95	109	93	94
C11orf65	1033	7	2	2	0	2	1	2	0	2	0	1	0	3	3	2	2	0	0	4	2	2	0	2	1	7	11	4	0	1	0	7	4	7	0	0	1
C11orf68	1558	324	213	295	555	488	565	309	255	333	539	479	477	369	398	352	666	552	695	352	426	344	791	764	642	381	365	393	937	785	776	530	537	456	829	649	810
C11orf70	2264	7	9	10	9	7	6	4	8	8	5	4	7	7	9	8	4	4	6	7	9	6	7	7	2	16	15	22	6	8	12	23	8	4	7	7	10
C11orf71	2235	24	9	18	32	27	29	10	9	22	35	29	28	22	23	28	31	28	21	19	20	17	32	27	30	35	21	31	23	24	18	36	27	33	28	20	24
C11orf72	2431	0	0	0	1	0	0	0	0	1	0	0	1	0	0	1	1	0	0	0	0	1	0	3	0	0	1	0	0	0	0	0	0	0	0	3	0
C11orf73	1541	207	141	182	212	201	200	168	146	163	198	138	187	152	222	200	203	199	192	132	134	142	189	187	186	204	193	240	235	240	215	196	196	168	255	183	208
C11orf74	1207	74	62	60	55	50	49	50	63	69	58	47	50	55	56	46	36	30	37	35	49	33	31	33	27	59	67	80	68	49	42	84	72	69	59	32	62
C11orf80	2326	235	174	193	101	76	87	209	225	223	104	105	82	210	268	276	83	61	82	194	173	141	80	90	59	202	214	198	87	90	89	128	155	118	105	71	113
C11orf84	2038	311	215	266	516	427	476	272	259	297	471	444	488	330	342	354	603	521	559	242	258	220	644	592	474	332	322	362	589	588	481	326	330	268	520	448	505
C11orf85	2053	0	0	0	0	0	0	0	1	0	0	0	0	0	0	0	0	0	0	1	0	3	0	0	0	0	0	0	0	0	0	9	4	4	0	0	0
C11orf86	1185	0	0	0	0	0	0	0	0	0	0	0	0	0	0	0	0	0	0	0	0	0	0	0	0	0	0	0	1	0	0	1	0	0	0	0	0
C11orf87	5937	0	0	3	1	3	2	0	1	2	0	5	1	2	2	0	3	4	0	1	0	2	5	2	2	0	1	0	5	4	5	2	4	2	2	7	1
[truncated: 25,012 more rows]
